# Supplementary material for: A blood transcriptome-based analysis of disease progression, immune regulation, and symptoms in coronavirus-infected patients
Source: Cell Death Discov. 2020 Dec 8;6:141. doi: 10.1038/s41420-020-00376-x (PMC7721861; doi:10.1038/s41420-020-00376-x)
Supplement: Supplementary file 5 — Supplementary Table 1 [file 41420_2020_376_MOESM5_ESM.xlsx]

## Sheet: A) SAM analysis
Supplementary Table 1A. SAM analysis and differential gene expression in PBMC between SARS patients and healthy individuals
Data from Regunathan et al.
SAM analysis for the Two-class Unpaired Case Assuming Unqual Variance
S.no	Delta	p0	FALSE	Called	FDR
1	0.1	0.217	554.67	644	0.186636
2	0.6	0.217	133.26	463	0.062369
3	1.1	0.217	18.32	290	0.013689
4	1.6	0.217	1.29	101	0.002768
5	2.1	0.217	0.07	48	0.000316
6	2.6	0.217	0.01	25	8.67e-05
7	3.2	0.217	0	7	0
8	3.7	0.217	0	3	0
9	4.2	0.217	0	2	0
10	4.7	0.217	0	0	0

## Sheet: B) SAM 290 genes 
Supplementary Table 1B. Differential expression of genes in PBMC between SARS patients and healthy individuals from SAM analysis
Data from Regunathan et al.
CoV-Up-genes represent genes with negative delta values
CoV-Down-genes represent genes with positive delta values
Genes	Delta value	Standard deviation	Raw p values	FDR value	Fold change
CEACAM8	-6.82455	0.54413	0	0	0.0191719
DEFA4	-6.3907	0.523395	0	0	0.0270229
LCN2	-5.84175	0.559903	0	0	0.0317863
PRKACB	5.1767	0.279101	0	0	7.75641
MS4A1	4.98589	0.347689	0	0	9.11617
LTF	-4.92848	0.636073	0	0	0.0420133
DEFA1	-4.91712	0.737117	0	0	0.0299912
CAMP	-4.88718	0.445341	0	0	0.0823236
S100P	-4.79172	0.562427	0	0	0.0585891
ELANE	-4.62869	0.661858	0	0	0.0469022
SLC7A6	4.59751	0.100844	0	0	3.49476
ANXA3	-4.54352	0.539507	0	0	0.0729441
TCN1	-4.50805	0.519574	0	0	0.0792347
EIF1AX	4.50089	0.122723	0	0	3.64452
ARG1	-4.37774	0.588147	0	0	0.069243
CASP8AP2	4.35945	0.197289	0	0	4.38376
MS4A3	-4.34849	0.485536	0	0	0.0960384
CLDND1	4.29073	0.190034	1.47e-05	8.33e-05	4.19139
CRISP3	-4.25704	0.519971	1.47e-05	8.33e-05	0.0911414
CYP4F3	-4.11745	0.464721	1.47e-05	8.33e-05	0.115427
MMP9	-4.10331	0.69466	1.47e-05	8.33e-05	0.060465
CHI3L1	-4.09381	0.371197	1.47e-05	8.33e-05	0.152387
RAB13	-4.0595	0.303012	1.47e-05	8.33e-05	0.187551
BPI	-4.04105	0.49771	1.47e-05	8.33e-05	0.109541
CREBZF	3.99057	0.18761	1.47e-05	8.33e-05	3.76625
RNASE2	-3.97531	0.324629	1.47e-05	8.33e-05	0.182947
CCT2	3.89693	0.25303	2.94e-05	0.000154782	4.3565
XIST	3.83741	0.492866	2.94e-05	0.000154782	8.06173
HP	-3.81784	0.397894	4.41e-05	0.000154782	0.161193
EML4	3.79938	0.246533	4.41e-05	0.000154782	4.1277
SGPP1	3.79587	0.181781	4.41e-05	0.000154782	3.47655
CTSG	-3.77088	0.505919	4.41e-05	0.000154782	0.1243
MPO	-3.75936	0.561485	4.41e-05	0.000154782	0.108231
SLPI	-3.69746	0.435745	4.41e-05	0.000154782	0.154955
TXK	3.6959	0.381338	4.41e-05	0.000154782	5.60945
MGAM	-3.69219	0.553546	4.41e-05	0.000154782	0.114929
CEACAM6	-3.68007	0.547751	4.41e-05	0.000154782	0.117472
PGLYRP1	-3.6671	0.40912	4.41e-05	0.000154782	0.168363
PADI4	-3.63204	0.478308	4.41e-05	0.000154782	0.143879
PSIP1	3.6166	0.219783	4.41e-05	0.000154782	3.60549
ATM	3.58873	0.21297	4.41e-05	0.000154782	3.51005
IL1R2	-3.57133	0.694423	4.41e-05	0.000154782	0.0870426
ADH5	3.5065	0.180593	5.88e-05	0.000196995	3.1524
BTN3A3	3.49513	0.348941	5.88e-05	0.000196995	4.72227
AZU1	-3.43708	0.550474	8.82e-05	0.000282645	0.13444
MMP8	-3.43702	0.607429	8.82e-05	0.000282645	0.117386
ADM	-3.32648	0.47135	0.000147059	0.000451446	0.172109
KCNJ15	-3.32229	0.630033	0.000147059	0.000451446	0.119692
AKAP11	3.31916	0.27147	0.000161765	0.00046738	3.65429
BACH2	3.27305	0.366593	0.000161765	0.00046738	4.45357
BCL11B	3.27256	0.356043	0.000161765	0.00046738	4.34728
CLEC2D	3.24711	0.210666	0.000191176	0.000541736	3.09849
LPAR6	3.20003	0.329922	0.00025	0.000695057	3.97108
SLC2A3	-3.1796	0.405359	0.000294118	0.000787979	0.215134
TIA1	3.17633	0.266101	0.000294118	0.000787979	3.41547
ITK	3.14975	0.467365	0.000308824	0.000798347	5.24587
CD24	-3.13784	0.570945	0.000308824	0.000798347	0.153131
NFIL3	-3.12056	0.377046	0.000352941	0.000881468	0.23534
EIF2S3	3.09922	0.721222	0.000352941	0.000881468	8.81272
DYRK2	3.07398	0.249434	0.000367647	0.000902893	3.16839
KLRB1	3.04484	0.486024	0.000382353	0.000923615	5.16353
LEF1	3.01244	0.415609	0.000411765	0.000978619	4.38031
KRIT1	3.00019	0.316727	0.000455882	0.00106627	3.54479
UTRN	2.9934	0.283331	0.000485294	0.00111733	3.29802
TNFAIP6	-2.98057	0.525463	0.000558824	0.00124763	0.184807
RPS4Y1	-2.97854	0.582443	0.000558824	0.00124763	0.164485
TRAF5	2.96078	0.354268	0.000573529	0.00126136	3.76556
ORM1	-2.94912	0.422041	0.000588235	0.00127467	0.232417
HLX	-2.92023	0.344521	0.000647059	0.00138182	0.275819
SRSF7	2.87379	0.24252	0.000720588	0.00150482	2.89895
STAT4	2.86619	0.259866	0.000735294	0.00150482	2.99215
ABLIM1	2.8603	0.397779	0.000735294	0.00150482	3.92422
IL2RB	2.85513	0.347937	0.00075	0.00151389	3.54685
BASP1	-2.84749	0.512667	0.000764706	0.00152272	0.204374
RNASE3	-2.8188	0.451854	0.000852941	0.00161132	0.233871
S100A12	-2.81373	0.463452	0.000852941	0.00161132	0.229239
MIR4680	2.81265	0.492344	0.000852941	0.00161132	4.61243
SACS	2.80805	0.282826	0.000852941	0.00161132	3.0601
DYSF	-2.79401	0.324369	0.000970588	0.00181036	0.303215
ITGA2B	-2.77653	0.351745	0.00105882	0.00195025	0.28981
BCL6	-2.76337	0.35974	0.00111765	0.00203318	0.287085
TCERG1	2.76101	0.263253	0.00116176	0.00206251	2.8929
RAB31	-2.76067	0.277514	0.00116176	0.00206251	0.336414
GYG1	-2.75258	0.238189	0.00120588	0.00211535	0.363785
VNN1	-2.74408	0.582348	0.00125	0.00216694	0.189631
PPP1R2	2.73514	0.245426	0.00126471	0.00216694	2.76906
GADD45A	-2.72342	0.387003	0.00129412	0.00219185	0.277648
AASDHPPT	2.72183	0.336539	0.00132353	0.00221619	3.27215
KLRF1	2.70634	0.613205	0.00138235	0.00228868	5.46134
CCR7	2.68995	0.471758	0.00141176	0.00230526	4.15237
CEBPE	-2.68372	0.254126	0.00144118	0.00230526	0.362207
XCL1	2.67585	0.379291	0.00145588	0.00230526	3.47195
DDX3Y	-2.67278	0.532545	0.00147059	0.00230526	0.21714
PNN	2.6664	0.207263	0.00147059	0.00230526	2.51526
KAT6B	2.66515	0.210205	0.0015	0.00232661	2.52788
ABCE1	2.65103	0.295392	0.00158823	0.00243781	2.94174
FOXO3	-2.60661	0.241872	0.00180882	0.00274777	0.381279
PRPF4B	2.59661	0.257907	0.00183823	0.00276396	2.68957
PYGL	-2.57787	0.44738	0.00188235	0.0028017	0.266922
FAIM3	2.56556	0.358318	0.00198529	0.00288926	3.17757
PYROXD1	2.56492	0.234473	0.002	0.00288926	2.54886
IL7R	2.56176	0.357443	0.002	0.00288926	3.1672
HIPK3	2.54892	0.400276	0.00207353	0.0029664	3.3965
LOC102724229	2.53014	0.338594	0.00214706	0.00301308	3.02093
HBD	-2.52938	0.663242	0.00214706	0.00301308	0.187418
EIF1AY	-2.52078	0.480175	0.00225	0.00312776	0.259537
CD164	2.51121	0.274994	0.00227941	0.00313903	2.68207
NELL2	2.5031	0.39351	0.00232353	0.00317016	3.28389
NCF4	-2.48126	0.524781	0.00251471	0.00339952	0.245509
GMPR	-2.4796	0.29409	0.00255882	0.00342771	0.365317
KLRD1	2.43981	0.44976	0.00294118	0.0039044	3.50465
CD177	-2.43383	0.482052	0.00308823	0.00402706	0.27104
AQP9	-2.43311	0.459798	0.00308823	0.00402706	0.281514
PURA	2.4188	0.32304	0.00322059	0.00416281	2.8034
PRKD3	2.4046	0.23462	0.00335294	0.0042962	2.40466
NAMPT	-2.40018	0.468831	0.00338235	0.00429652	0.282113
TRIB1	-2.39203	0.459625	0.00345588	0.00435241	0.287686
REV3L	2.38216	0.236135	0.00354412	0.00441788	2.39102
TYMS	-2.37819	0.395541	0.00358823	0.00441788	0.322053
ARL4C	2.37688	0.438733	0.00360294	0.00441788	3.33201
SH2D1A	2.37018	0.461714	0.00364706	0.00441788	3.44849
MSRB1	-2.36508	0.394846	0.00369118	0.00441788	0.324441
PTPN4	2.3554	0.355588	0.00375	0.00441788	2.87759
EGR1	-2.35362	0.393726	0.00377941	0.00441788	0.326812
HLTF	2.35246	0.294653	0.00380882	0.00441788	2.60198
REPS2	-2.34435	0.249351	0.00386765	0.00441788	0.415048
NDUFA5	2.34313	0.323978	0.00386765	0.00441788	2.71858
SLC4A1	-2.34268	0.415363	0.00386765	0.00441788	0.317172
GPR171	2.34108	0.333688	0.00386765	0.00441788	2.75934
PRTN3	-2.33396	0.553895	0.00395588	0.0044839	0.254578
TPM1	-2.32812	0.301316	0.00402941	0.00453238	0.383993
CXCR2	-2.32034	0.466158	0.00410294	0.00458013	0.295509
CLEC5A	-2.31567	0.366918	0.00420588	0.00464114	0.347388
BMI1	2.31374	0.282452	0.00422059	0.00464114	2.51172
HIST1H2BD	-2.30834	0.292053	0.00432353	0.00466604	0.392909
B4GALT5	-2.30701	0.371796	0.00432353	0.00466604	0.346055
MMP25	-2.30412	0.372794	0.00433824	0.00466604	0.345964
TACSTD2	-2.29956	0.455784	0.00442647	0.00472645	0.303735
NFKBIA	-2.29165	0.454198	0.0045	0.0047518	0.305752
CLU	-2.29007	0.409673	0.00451471	0.0047518	0.328411
CBLB	2.28017	0.28547	0.00466177	0.00487178	2.49023
SNCA	-2.26972	0.488149	0.00492647	0.0050863	0.293155
RNF6	2.26729	0.2443	0.00494118	0.0050863	2.32221
GCA	-2.26655	0.4181	0.00497059	0.0050863	0.32782
PFKFB3	-2.26437	0.449042	0.00501471	0.00509605	0.312615
HSP90AB1	2.25591	0.315224	0.00516176	0.00520957	2.58362
KLRC1	2.25408	0.5811	0.00522059	0.00523309	3.91115
PTX3	-2.23739	0.452875	0.00548529	0.00545371	0.315096
TMED2	2.23542	0.319237	0.00551471	0.00545371	2.57742
GZMM	2.21195	0.266065	0.00586765	0.0057546	2.35214
CLC	-2.2092	0.467117	0.00589706	0.0057546	0.312818
ANPEP	-2.18977	0.402487	0.00622059	0.00600512	0.348606
STAT1	2.18885	0.52265	0.00623529	0.00600512	3.44072
KDM5D	-2.18312	0.392457	0.00641176	0.00613498	0.355071
RASGRP1	2.17522	0.441177	0.00658823	0.00626316	3.01966
MXD1	-2.17045	0.372663	0.00664706	0.00627483	0.368009
EPB42	-2.16431	0.35492	0.00682353	0.00627483	0.379007
CD7	2.16125	0.280303	0.00688235	0.00627483	2.3562
CHORDC1	2.16042	0.349717	0.00689706	0.00627483	2.61344
PDGFC	-2.15846	0.295234	0.00694118	0.00627483	0.415496
CTSZ	-2.15694	0.315168	0.00694118	0.00627483	0.403544
MYL9	-2.15651	0.537203	0.00694118	0.00627483	0.289621
ITM2A	2.1565	0.522103	0.00694118	0.00627483	3.3757
DMTN	-2.15303	0.249251	0.00701471	0.0062907	0.445995
FPR1	-2.15178	0.443184	0.00704412	0.0062907	0.334128
DHX15	2.14974	0.253426	0.00711765	0.00630735	2.25339
SKAP1	2.14598	0.283328	0.00717647	0.00630735	2.35254
CXCL1	-2.14363	0.34611	0.00719118	0.00630735	0.387577
TIMP2	-2.1324	0.269019	0.00735294	0.00641107	0.436516
BUB3	2.12205	0.274754	0.00755882	0.00655181	2.301
HIST2H2BE	-2.11538	0.287657	0.00767647	0.00658701	0.427568
IRS2	-2.11244	0.338091	0.00776471	0.00658701	0.3976
ILF3	2.10967	0.293126	0.00780882	0.00658701	2.35219
CALM1	2.10615	0.438368	0.00785294	0.00658701	2.9036
ALOX5	-2.10614	0.386919	0.00785294	0.00658701	0.371265
ITGA4	2.10492	0.424975	0.00786765	0.00658701	2.84565
ALOX12	-2.10384	0.317356	0.00794118	0.00661101	0.411346
NQO2	-2.09921	0.52118	0.00802941	0.00664691	0.306376
METAP2	2.0869	0.289543	0.00827941	0.00674949	2.31853
BTN3A2	2.08555	0.50476	0.00829412	0.00674949	3.16294
IMPA2	-2.08276	0.31242	0.00835294	0.00674949	0.417994
IL1RN	-2.08031	0.324207	0.00838235	0.00674949	0.411371
C5AR1	-2.08011	0.383141	0.00838235	0.00674949	0.377891
LOC101930112	2.06955	0.258323	0.00861765	0.00690124	2.20153
ZNF217	2.06258	0.553293	0.00879412	0.0070045	3.34749
MPP1	-2.05854	0.28929	0.00892647	0.00707169	0.436423
CXCR1	-2.05054	0.280128	0.00925	0.00719289	0.44357
MAL	2.04993	0.29312	0.00925	0.00719289	2.29588
NFE2	-2.04857	0.441792	0.00929412	0.00719289	0.352863
TMX1	2.04831	0.495951	0.00929412	0.00719289	3.06006
CD3E	2.04433	0.316551	0.00932353	0.00719289	2.36801
GZMA	2.04147	0.569262	0.00941177	0.00722314	3.3819
RBM3	2.03966	0.486572	0.00951471	0.00726431	3.00552
CD247	2.03572	0.42875	0.00957353	0.00727154	2.76416
VNN2	-2.03064	0.438967	0.00969118	0.00732315	0.357514
CEACAM1	-2.02537	0.287034	0.00983824	0.00739635	0.443696
IL1R1	-2.02321	0.4572	0.00989706	0.00740281	0.349803
MATR3	2.01894	0.317443	0.00998529	0.00740463	2.34571
GSN	-2.01828	0.435921	0.01	0.00740463	0.361295
HSPH1	2.01589	0.345041	0.0101176	0.00742798	2.43481
MYC	2.01492	0.347206	0.0101324	0.00742798	2.44112
PPP2R5C	2.00504	0.243392	0.0103971	0.00757388	2.10393
PTCH1	2.00095	0.341879	0.0105441	0.00757388	2.40822
FKBP1B	-2.00017	0.310441	0.0105588	0.00757388	0.433893
ADAM28	1.99712	0.280185	0.0106324	0.00757388	2.20737
ATR	1.99582	0.339149	0.0106765	0.00757388	2.39374
BCL2	1.9952	0.359422	0.0106765	0.00757388	2.46113
FAM129A	-1.99411	0.373606	0.0106912	0.00757388	0.398624
FAM47E	-1.99201	0.246672	0.0107794	0.00759956	0.475447
GNLY	1.98504	0.573091	0.0109412	0.00759956	3.28718
RRM2	-1.98503	0.466829	0.0109412	0.00759956	0.35211
LCK	1.98346	0.470353	0.0109559	0.00759956	2.85146
CD9	-1.9819	0.310457	0.0109853	0.00759956	0.437206
GRB10	-1.97859	0.328213	0.0111029	0.00764506	0.427277
HIST1H2AC	-1.97581	0.357526	0.0111912	0.00766997	0.410955
MAPK14	-1.96315	0.309987	0.0116324	0.00793542	0.440924
CKAP4	-1.95974	0.324566	0.0117941	0.00797829	0.432891
LIN7A	-1.95784	0.282164	0.0118529	0.00797829	0.458905
BCL2A1	-1.95662	0.517757	0.0118971	0.00797829	0.333556
SPARC	-1.95646	0.492047	0.0119118	0.00797829	0.345421
GZMK	1.95183	0.570505	0.0121912	0.00812849	3.21111
VSIG4	-1.94726	0.319931	0.0123235	0.00815001	0.437937
CANX	1.94578	0.341042	0.0123382	0.00815001	2.3479
RRAGD	-1.94399	0.359648	0.0123971	0.00815001	0.415692
SIGLEC5	-1.93779	0.375531	0.0124853	0.00815001	0.408059
SP110	1.93463	0.393054	0.0125	0.00815001	2.50523
HBG1	-1.92714	0.691722	0.01275	0.00827639	0.268802
FCGR3B	-1.92284	0.360465	0.0129265	0.00835414	0.419225
ACSL1	-1.91468	0.672305	0.0131618	0.00846906	0.278171
PMS1	1.90976	0.300738	0.0133676	0.0085552	2.19103
CLEC1B	-1.909	0.286702	0.0134118	0.0085552	0.465107
ALPL	-1.89265	0.395532	0.0140147	0.00890128	0.405878
BMX	-1.88061	0.352052	0.0145147	0.00915857	0.432018
SELENBP1	-1.87864	0.433764	0.0145441	0.00915857	0.388752
C3AR1	-1.8751	0.436509	0.0147059	0.00921869	0.388058
G0S2	-1.87384	0.51017	0.0147647	0.00921869	0.352876
MICU2	1.87139	0.276209	0.0149118	0.00927122	2.08923
PF4	-1.85997	0.428567	0.0154706	0.00952552	0.395058
INHBA	-1.85911	0.337542	0.0154853	0.00952552	0.444415
VNN3	-1.8582	0.25497	0.0155147	0.00952552	0.494482
TRA2A	1.85403	0.387022	0.0157059	0.00960288	2.39257
CTSW	1.85232	0.412128	0.0158382	0.00964379	2.46896
XK	-1.84699	0.400138	0.0161029	0.0097072	0.412364
NR3C1	1.84581	0.285971	0.0161765	0.0097072	2.09428
SLC22A4	-1.84547	0.400264	0.0161912	0.0097072	0.412599
IRAK3	-1.8449	0.358372	0.0162059	0.0097072	0.435424
HSPA8	1.84209	0.492093	0.0163088	0.00972931	2.72074
ARHGEF3	1.83286	0.38151	0.0166618	0.00989978	2.35233
CTNNAL1	-1.83016	0.289054	0.0168088	0.00991593	0.478615
QPCT	-1.83	0.376046	0.0168235	0.00991593	0.42864
NUSAP1	-1.82249	0.402181	0.0171765	0.0100836	0.416163
PRF1	1.81697	0.537717	0.0173971	0.0101726	2.84261
DGKA	1.80881	0.325967	0.0179265	0.0104252	2.1696
GNG10	-1.80833	0.352569	0.0179706	0.0104252	0.445892
CD81	1.80446	0.324004	0.0181176	0.0104693	2.16025
HLA-DMA	1.80146	0.536968	0.0182794	0.010489	2.81472
SLC6A8	-1.80062	0.277293	0.0182941	0.010489	0.491504
HIST1H4A	-1.79771	0.474749	0.0184706	0.0105491	0.384742
LILRA2	-1.79422	0.440416	0.0186765	0.0106255	0.402271
F5	-1.79179	0.39875	0.0188088	0.0106597	0.424158
CNOT8	1.78777	0.345847	0.0190441	0.0107517	2.20376
RBM5	1.78054	0.331432	0.0194412	0.010934	2.158
HCAR3	-1.7736	0.51601	0.0197941	0.0110901	0.370428
IL10RA	1.76746	0.319327	0.0202353	0.0112746	2.11425
SMARCA5	1.76638	0.326536	0.0202941	0.0112746	2.13202
KLRC4-KLRK1	1.76561	0.454431	0.0203529	0.0112746	2.49244
H2BFS	-1.76132	0.31509	0.0206618	0.0114028	0.476672
ATF1	1.74931	0.30564	0.0213529	0.0117403	2.06352
PPP1R15A	-1.74639	0.272018	0.0214706	0.0117611	0.505349
DHRS9	-1.73734	0.340388	0.02225	0.0120876	0.467058
ACTN1	-1.73449	0.414	0.0224118	0.0120876	0.428034
RETN	-1.73311	0.903824	0.0225	0.0120876	0.237805
HBQ1	-1.73212	0.327082	0.0225588	0.0120876	0.475667
TLN1	-1.72783	0.328647	0.0227647	0.0121098	0.47565
UGCG	-1.7174	0.393231	0.0234265	0.0123438	0.442431
LIMK2	-1.7117	0.350147	0.0238088	0.0124407	0.466898
ZWINT	-1.70659	0.353062	0.0241765	0.0125439	0.466349
MYB	-1.70259	0.344173	0.0244853	0.0126595	0.47211
TALDO1	-1.69967	0.452967	0.0247353	0.012744	0.41585
PHC2	-1.69206	0.354195	0.0252647	0.0129715	0.468764
ZYX	-1.68221	0.333894	0.0259265	0.013265	0.482115
CDA	-1.6776	0.534617	0.0263382	0.013429	0.382518
P2RX5-TAX1BP3	-1.67054	0.380181	0.027	0.0136718	0.459274
CHIT1	-1.66838	0.322322	0.0271471	0.0136992	0.491549
CA4	-1.66253	0.465277	0.0274412	0.0137535	0.417931
LILRA3	-1.65508	0.413386	0.0279706	0.0139713	0.445303
FUT4	-1.648	0.317986	0.0285588	0.0142169	0.498295
HIST2H2AA3	-1.63681	0.546241	0.0295294	0.0145526	0.386432
H1F0	-1.62164	0.30255	0.0310735	0.015219	0.512696
TREM1	-1.621	0.403955	0.0310882	0.015219	0.457606

## Sheet: C) ssGSEA COVID-19 patients
Supplementary Table 1C. ssGSEA analysis of PBMC from COVID-19 patients and healthy individuals
Data from Xiong et al.
Name	CoV-Up-genes	CoV-Down-genes
CPM-N1	2510.9	5501
CPM-N2	19.843	6022.33
CPM-N3	1121.92	5710.56
CPM-P1	3933.06	4115.73
CPM-P2	1218.07	5268.15
CPM-P3	1436.08	4555.02

## Sheet: D) ssGSEA SARS acute-recovering
Supplementary Table 1D. ssGSEA analysis of PBMC from SARS (acute vs. recovering) and other infection patients and healthy individuals
Data from Lee et al.
Name	CoV-Up-genes	CoV-Down-genes
NC-1	-1627.19	504.628
NC-2	-242.156	-483.419
NC-3	-706.182	-820.07
NC-4	-1827.15	862.079		NC - normal control
NC-5	-1261.5	608.481		IN - other infections
NC-6	-1254.22	1194.15		AS - acute SARS patients
NC-7	503.009	-917.034		RS - recovering SARS patients
NC-8	274.863	-1106.94
NC-9	1919.05	-2148.15
NC-10	-329.701	773.488
NC-11	-716.401	61.9899
IN-1	2188.23	-1661.5
IN-2	385.015	-17.5518
IN-3	2277.96	-1991.7
IN-4	1918.06	-1299.65
IN-5	2696.09	-1814.99
IN-8	391.966	-749.591
IN-7	198.512	185.252
IN-11	1425.99	-875.075
IN-12	-80.1556	615.092
IN-14	686.175	-426.643
IN-16	763.82	-1411.35
AS-21	1526.3	-1863.78
AS-20	946.51	-1734.79
AS-32	-174.356	-1497.9
AS-33	304.705	-1495.19
AS-37	2093.85	-2113.5
AS-41	831.05	-2028.41
AS-35	1144.6	-1726.77
AS-1	1407.67	-1180.11
AS-7	1953.14	-1709.97
AS-29	1106.33	-1622.31
AS-39	1930.99	-2062.58
RS-43	-36.4282	-1269.17
RS-18	2086.4	-1917.08
RS-8	-112.642	-1340.68
RS-52	94.8289	-176.389
RS-53	1777.07	-1582.08
RS-54	-49.3214	-1125.72
RS-45	68.6589	-1479.54
RS-75	669.007	-1224.31
RS-86	1586.77	-1518.87
RS-57	880.927	-492.642
RS-82	853.367	-1297.06
RS-79	1079.92	-612.638
RS-83	1295.45	-1116.47
RS-58	1548.34	-1113.17
RS-50	615.627	-230.693
RS-91	-152.392	-964.705
RS-64	103.449	-1660.73
RS-70	120.362	-1108.35
RS-71	517.884	-1643.09
RS-46	612.678	-875.396
RS-67	104.151	-837.552
RS-73	336.998	-1361.78
RS-87	1651.7	-1916.77
RS-88	-458.521	-44.9772
RS-78	974.782	-1475.47
RS-61	-336.141	-1219.92
RS-62	-22.9262	-1402.95
RS-69	64.534	-1471.01
RS-94	-208.333	-166.395
RS-97	-401.634	-398.542
RS-38	2314.4	-2273.82
RS-40	1427.32	-1806.02
RS-42	843.364	-2292.21

## Sheet: E) ssGSEA other infections
Supplementary Table 1E. ssGSEA analysis of PBMC from bacterial and viral infections and healthy individuals
Data from Ramilo et al.
Name	CoV-UP-genes	CoV-Down-genes
GSM173178	2117.14	4037.3
GSM173179	2945.43	3366.39
GSM173180	1374.39	3742.71	Sample identifiers are available in GSE6269 from GEO Omnibus
GSM173181	507.964	3859.91
GSM173182	4285.49	2952.34
GSM173183	1488.37	4102.2
GSM173184	3520.72	2602.26
GSM173185	1557.86	4007.44
GSM173186	2138.2	3765.39
GSM173187	2420.51	2785.42
GSM173188	4129.85	3295.87
GSM173189	4290.87	2699.81
GSM173190	1583.67	3604.6
GSM173191	2113.35	3429.51
GSM173192	3238.28	3426.61
GSM173193	2458.57	3634.37
GSM173194	880.076	3864.11
GSM173195	3613.5	2714.91
GSM173196	4008.11	3290.93
GSM173197	3167.13	3360.85
GSM173198	2049.74	3757.71
GSM173199	526.653	3962.12
GSM173200	2422.86	3481.89
GSM173201	3584.6	2923.88
GSM173202	1384.42	3988.84
GSM173203	677.851	3727.36
GSM173204	2814.87	3412.33
GSM173205	756.633	3743.97
GSM173206	2595.57	3780.63
GSM173207	971.596	3827.81
GSM173208	2114.9	3307.88
GSM173209	3574.89	3520.73
GSM173211	4274.82	3129.34
GSM173212	1439.14	3915.88
GSM173213	2348.77	3915.53
GSM173214	666.2	4147.59
GSM173215	1109.72	3964.31
GSM173216	1288.42	4130.49
GSM173217	2850.43	3663.56
GSM173218	-169.17	4148.02
GSM173219	902.658	3832.61
GSM173220	2475.69	3744.18
GSM173221	1651.07	3775
GSM173222	2077.69	3503.39
GSM173223	3631.44	3071.41
GSM173224	3246.28	3441.98
GSM173225	-147.383	3488.32
GSM173226	3934.27	3357.73
GSM173227	2271.64	3630.31
GSM173228	2772.53	3477.22
GSM173229	1749.31	3492.58
GSM173230	3860.03	2425.7
GSM173231	937.299	4242.08
GSM173232	2684.96	2892.05
GSM173233	2647.06	3368.28
GSM173234	4657.97	2328.32
GSM173235	3278.27	3602.88
GSM173236	2956.88	2720.31
GSM173237	1152.76	3866.79
GSM173238	1598.63	3869.63
GSM173239	4154.51	2401.51
GSM173240	2756.84	2990.18
GSM173241	2574.72	3495.55
GSM173242	2507.36	3730.05
GSM173243	1956.96	3684.58
GSM173244	2894.56	3019.31
GSM173245	1129.11	3908
GSM173246	389.605	3431.48
GSM173247	4894.87	2581.8
GSM173248	1536.3	3955.16
GSM173249	4033.47	2727.49
GSM173250	494.389	3915.54
GSM173251	2739.35	2374.86
GSM173252	1561.81	4216.49
GSM173253	1625.96	3322.08
GSM173254	2819.02	2395.69
GSM173255	2473.15	4157.86
GSM173256	2884.09	3203.97
GSM173257	1344.65	4211.88
GSM173258	3814.05	3340.56
GSM173259	3527.33	3668.17
GSM173260	2718.7	3738.3
GSM173261	1101.07	3873.5
GSM173262	1300.15	4037.06
GSM173263	3340.1	2864.56
GSM173264	2947.81	3574.62
GSM173265	4585.66	3292.54
GSM173267	4089.87	3210.22
GSM173268	1454.5	4090.13
GSM173270	3766.42	3224.56
GSM173271	2811.13	3874.13
GSM173273	4803.47	2345.25
GSM173274	667.476	4070.16
GSM173275	1525.16	3725.33
GSM173277	3824.27	3360.9
GSM173280	4482.35	3664.21
GSM173284	2494.48	3436.93

## Sheet: F) acute vs. recovering
Supplementary Table 1F. NTP analysis of acute-like vs. recovering-like SARS patients
Data from Regunathan et al.
sample.names	predict.label	dist.to.template	dist.to.cls1.rank	nominal.p	BH.FDR	Bonferroni.p
SARS_1.CEL	2	1.13123	8	0.712144	0.830835	1
SARS_10.CEL	2	0.958235	10	0.424788	0.743378	1
SARS_2.CEL	1	1.1582	6	0.8001	0.8001	1
SARS_3.CEL	2	0.835214	12	0.447776	0.696541	1
SARS_4.CEL	2	0.648912	14	0.146427	0.292854	1
SARS_5.CEL	2	0.652928	13	0.101449	0.284058	1
SARS_6.CEL	2	1.11148	9	0.748626	0.806212	1
SARS_7.CEL	1	0.825167	5	0.117441	0.27403	1
SARS_8.CEL	2	0.904301	11	0.497251	0.632865	1
SARS_9.CEL	1	0.648543	4	0.03998	0.13993	0.55972
1 - recovering-like
2 - acute-like
