# Supplementary material for: A blood transcriptome-based analysis of disease progression, immune regulation, and symptoms in coronavirus-infected patients
Source: Cell Death Discov. 2020 Dec 8;6:141. doi: 10.1038/s41420-020-00376-x (PMC7721861; doi:10.1038/s41420-020-00376-x)
Supplement: Supplementary file 6 — Supplementary Table 2 [file 41420_2020_376_MOESM6_ESM.xlsx]

## Sheet: A) Hallmarks
Supplementary Table 2A. Hypergeometric enrichment analysis using MSigDB's hallmarks database and hypeR package
label	pval	fdr	signature	geneset	overlap	background	hits
HALLMARK_TNFA_SIGNALING_VIA_NFKB	2.4e-17	1.2e-15	169	200	20	23467	B4GALT5,BCL2A1,BCL6,CXCL1,EGR1,FUT4,G0S2,GADD45A,INHBA,IRS2,MXD1,NAMPT,NFIL3,NFKBIA,PFKFB3,PPP1R15A,PTX3,SLC2A3,TNFAIP6,TRIB1
HALLMARK_HEME_METABOLISM	2.2e-10	5.4e-09	169	200	14	23467	DMTN,EPB42,FOXO3,H1F0,HBD,HBQ1,MPP1,NFE2,SELENBP1,SLC22A4,SLC4A1,SLC6A8,SNCA,XK
HALLMARK_INFLAMMATORY_RESPONSE	2.5e-08	4.2e-07	169	200	12	23467	ADM,AQP9,C3AR1,C5AR1,CLEC5A,FPR1,IL1R1,INHBA,MXD1,NAMPT,NFKBIA,TNFAIP6
HALLMARK_COMPLEMENT	2e-06	2e-05	169	200	10	23467	CDA,CLU,CXCL1,F5,GCA,LTF,MMP8,MSRB1,S100A12,TIMP2
HALLMARK_EPITHELIAL_MESENCHYMAL_TRANSITION	2e-06	2e-05	169	200	10	23467	ANPEP,BASP1,CXCL1,GADD45A,INHBA,MYL9,PTX3,SLC6A8,SPARC,TPM1
HALLMARK_HYPOXIA	1.5e-05	0.00011	169	200	9	23467	ADM,FOXO3,IRS2,NFIL3,PFKFB3,PPP1R15A,RRAGD,SELENBP1,SLC2A3
HALLMARK_KRAS_SIGNALING_UP	1.5e-05	0.00011	169	200	9	23467	ARG1,C3AR1,G0S2,INHBA,MMP9,PPP1R15A,RETN,SLPI,TRIB1
HALLMARK_IL6_JAK_STAT3_SIGNALING	4e-05	0.00025	169	87	6	23467	CD9,CXCL1,IL1R1,IL1R2,PDGFC,PF4
HALLMARK_COAGULATION	6.5e-05	0.00036	169	138	7	23467	CD9,CLU,GSN,MMP8,MMP9,PF4,SPARC
HALLMARK_IL2_STAT5_SIGNALING	0.00063	0.0029	169	200	7	23467	CKAP4,CTSZ,IL1R2,MXD1,NFIL3,RRAGD,SLC2A3
HALLMARK_MTORC1_SIGNALING	0.00063	0.0029	169	200	7	23467	CD9,FAM129A,NAMPT,NFIL3,PPP1R15A,RRM2,SLC2A3
HALLMARK_CHOLESTEROL_HOMEOSTASIS	0.002	0.0084	169	74	4	23467	CD9,CLU,FAM129A,NFIL3
HALLMARK_ADIPOGENESIS	0.0033	0.012	169	200	6	23467	BCL6,GADD45A,ORM1,PFKFB3,RETN,TALDO1
HALLMARK_MYOGENESIS	0.0033	0.012	169	200	6	23467	ACSL1,CLU,FKBP1B,GSN,SLC6A8,SPARC
HALLMARK_APOPTOSIS	0.0063	0.021	169	161	5	23467	CLU,GADD45A,GSN,H1F0,TIMP2
HALLMARK_ALLOGRAFT_REJECTION	0.015	0.04	169	200	5	23467	ELANE,INHBA,MMP9,NCF4,PF4
HALLMARK_APICAL_JUNCTION	0.015	0.04	169	200	5	23467	ACTN1,MAPK14,MMP9,MYL9,ZYX
HALLMARK_ESTROGEN_RESPONSE_LATE	0.015	0.04	169	200	5	23467	CD9,IMPA2,LTF,MYB,RAB31
HALLMARK_XENOBIOTIC_METABOLISM	0.015	0.04	169	200	5	23467	AQP9,ARG1,CDA,IL1R1,VNN1
HALLMARK_ANGIOGENESIS	0.028	0.066	169	36	2	23467	PF4,PGLYRP1
HALLMARK_FATTY_ACID_METABOLISM	0.028	0.066	169	158	4	23467	ACSL1,CA4,G0S2,VNN1
HALLMARK_GLYCOLYSIS	0.057	0.12	169	200	4	23467	IRS2,PYGL,RRAGD,TALDO1
HALLMARK_INTERFERON_GAMMA_RESPONSE	0.057	0.12	169	200	4	23467	FPR1,NAMPT,NFKBIA,TNFAIP6
HALLMARK_P53_PATHWAY	0.057	0.12	169	200	4	23467	FOXO3,GADD45A,MXD1,PPP1R15A
HALLMARK_TGF_BETA_SIGNALING	0.058	0.12	169	54	2	23467	PPP1R15A,RAB31
HALLMARK_DNA_REPAIR	0.094	0.18	169	150	3	23467	CDA,TYMS,ZWINT
HALLMARK_ANDROGEN_RESPONSE	0.16	0.3	169	100	2	23467	ACTN1,H1F0
HALLMARK_ESTROGEN_RESPONSE_EARLY	0.18	0.31	169	200	3	23467	MYB,RAB31,UGCG
HALLMARK_BILE_ACID_METABOLISM	0.19	0.33	169	112	2	23467	ACSL1,AQP9
HALLMARK_REACTIVE_OXYGEN_SPECIES_PATHWAY	0.3	0.5	169	49	1	23467	MPO
HALLMARK_UV_RESPONSE_UP	0.32	0.51	169	158	2	23467	NFKBIA,SLC6A8
HALLMARK_G2M_CHECKPOINT	0.42	0.64	169	200	2	23467	MAPK14,NUSAP1
HALLMARK_MITOTIC_SPINDLE	0.42	0.64	169	199	2	23467	GSN,NUSAP1
HALLMARK_INTERFERON_ALPHA_RESPONSE	0.5	0.74	169	97	1	23467	GMPR
HALLMARK_PEROXISOME	0.53	0.76	169	104	1	23467	ACSL1
HALLMARK_SPERMATOGENESIS	0.62	0.87	169	135	1	23467	TALDO1
HALLMARK_UV_RESPONSE_DN	0.65	0.88	169	144	1	23467	MAPK14
HALLMARK_E2F_TARGETS	0.77	0.96	169	200	1	23467	RRM2
HALLMARK_MYC_TARGETS_V1	0.77	0.96	169	200	1	23467	TYMS
HALLMARK_OXIDATIVE_PHOSPHORYLATION	0.77	0.96	169	200	1	23467	NQO2
HALLMARK_APICAL_SURFACE	1	1	169	44	0	23467
HALLMARK_HEDGEHOG_SIGNALING	1	1	169	36	0	23467
HALLMARK_KRAS_SIGNALING_DN	1	1	169	200	0	23467
HALLMARK_MYC_TARGETS_V2	1	1	169	58	0	23467
HALLMARK_NOTCH_SIGNALING	1	1	169	32	0	23467
HALLMARK_PANCREAS_BETA_CELLS	1	1	169	40	0	23467
HALLMARK_PI3K_AKT_MTOR_SIGNALING	1	1	169	105	0	23467
HALLMARK_PROTEIN_SECRETION	1	1	169	96	0	23467
HALLMARK_UNFOLDED_PROTEIN_RESPONSE	1	1	169	113	0	23467
HALLMARK_WNT_BETA_CATENIN_SIGNALING	1	1	169	42	0	23467

## Sheet: B) REACTOME
Supplementary Table 2B. Hypergeometric enrichment analysis using REACTOME database and hypeR package
label	pval	fdr	signature	geneset	overlap	background	hits
REACTOME_NEUTROPHIL_DEGRANULATION	4e-58	6e-55	169	478	60	23467	ALOX5,ANPEP,ARG1,AZU1,BPI,C3AR1,C5AR1,CAMP,CD177,CDA,CEACAM1,CEACAM6,CEACAM8,CHI3L1,CHIT1,CKAP4,CLEC5A,CRISP3,CTSG,CTSZ,CXCL1,CXCR1,CXCR2,DEFA1,DEFA4,ELANE,FCGR3B,FPR1,GCA,GSN,GYG1,HP,LCN2,LTF,MAPK14,MGAM,MMP25,M
							MP8,MMP9,MPO,MS4A3,ORM1,PGLYRP1,PRTN3,PTX3,PYGL,QPCT,RAB31,RETN,RNASE2,RNASE3,S100A12,S100P,SIGLEC5,SLC2A3,SLPI,TCN1,TIMP2,TNFAIP6,VNN1
REACTOME_INNATE_IMMUNE_SYSTEM	3.9e-42	3e-39	169	1104	65	23467	ALOX5,ANPEP,ARG1,AZU1,BPI,C3AR1,C5AR1,CAMP,CD177,CDA,CEACAM1,CEACAM6,CEACAM8,CHI3L1,CHIT1,CKAP4,CLEC5A,CLU,CRISP3,CTSG,CTSZ,CXCL1,CXCR1,CXCR2,DEFA1,DEFA4,ELANE,FCGR3B,FPR1,GCA,GSN,GYG1,HP,IRAK3,LCN2,LTF,MAPK14,MGAM,
							MMP25,MMP8,MMP9,MPO,MS4A3,NCF4,NFKBIA,ORM1,PGLYRP1,PRTN3,PTX3,PYGL,QPCT,RAB31,RETN,RNASE2,RNASE3,S100A12,S100P,SIGLEC5,SLC2A3,SLPI,TCN1,TIMP2,TNFAIP6,TREM1,VNN1
REACTOME_ANTIMICROBIAL_PEPTIDES	5.5e-12	2.8e-09	169	97	12	23467	BPI,CAMP,CLU,CTSG,DEFA1,DEFA4,ELANE,LCN2,LTF,PGLYRP1,PRTN3,RNASE3
REACTOME_RUNX1_REGULATES_GENES_INVOLVED_IN_MEGAKARYOCYTE_DIFFERENTIATION_AND_PLATELET_FUNCTION	1.9e-09	7.1e-07	169	96	10	23467	H2BFS,HIST1H2AC,HIST1H2BD,HIST1H4A,HIST2H2AA3,HIST2H2BE,ITGA2B,MYL9,NFE2,PF4
REACTOME_HEMOSTASIS	3.6e-09	1.1e-06	169	674	22	23467	ACTN1,CD177,CD9,CEACAM1,CEACAM6,CEACAM8,CLEC1B,CLU,F5,GNG10,HBD,HBG1,ITGA2B,MAPK14,MYB,NFE2,ORM1,PF4,PRTN3,SPARC,TLN1,TREM1
REACTOME_SIGNALING_BY_INTERLEUKINS	3.2e-08	8e-06	169	631	20	23467	ALOX5,BCL6,CTSG,CXCL1,FOXO3,FPR1,IL1R1,IL1R2,IL1RN,IRAK3,IRS2,ITGA2B,LCN2,MAPK14,MMP9,NFKBIA,PRTN3,S100A12,TALDO1,TLN1
REACTOME_AMYLOID_FIBER_FORMATION	8.2e-08	1.8e-05	169	107	9	23467	GSN,H2BFS,HIST1H2AC,HIST1H2BD,HIST1H4A,HIST2H2AA3,HIST2H2BE,LTF,SNCA
REACTOME_ACTIVATION_OF_MATRIX_METALLOPROTEINASES	1.2e-07	2.3e-05	169	33	6	23467	CTSG,ELANE,MMP25,MMP8,MMP9,TIMP2
REACTOME_TRANSCRIPTIONAL_REGULATION_BY_RUNX1	1.6e-07	2.7e-05	169	237	12	23467	H2BFS,HIST1H2AC,HIST1H2BD,HIST1H4A,HIST2H2AA3,HIST2H2BE,ITGA2B,MYB,MYL9,NFE2,PF4,PHC2
REACTOME_TRANSCRIPTIONAL_REGULATION_OF_GRANULOPOIESIS	2.4e-07	3.6e-05	169	88	8	23467	CEBPE,H2BFS,HIST1H2AC,HIST1H2BD,HIST1H4A,HIST2H2AA3,HIST2H2BE,MYB
REACTOME_PLATELET_ACTIVATION_SIGNALING_AND_AGGREGATION	4.3e-07	5.9e-05	169	260	12	23467	ACTN1,CD9,CLEC1B,CLU,F5,GNG10,ITGA2B,MAPK14,ORM1,PF4,SPARC,TLN1
REACTOME_RESPONSE_TO_ELEVATED_PLATELET_CYTOSOLIC_CA2PLUS	5e-07	6.3e-05	169	132	9	23467	ACTN1,CD9,CLU,F5,ITGA2B,ORM1,PF4,SPARC,TLN1
REACTOME_CYTOKINE_SIGNALING_IN_IMMUNE_SYSTEM	9.9e-07	0.00011	169	856	21	23467	ALOX5,BCL6,CTSG,CXCL1,EGR1,FOXO3,FPR1,IL1R1,IL1R2,IL1RN,IRAK3,IRS2,ITGA2B,LCN2,MAPK14,MMP9,NFKBIA,PRTN3,S100A12,TALDO1,TLN1
REACTOME_DNA_DAMAGE_TELOMERE_STRESS_INDUCED_SENESCENCE	1.8e-06	0.00019	169	80	7	23467	H1F0,H2BFS,HIST1H2AC,HIST1H2BD,HIST1H4A,HIST2H2AA3,HIST2H2BE
REACTOME_EXTRACELLULAR_MATRIX_ORGANIZATION	2e-06	0.0002	169	301	12	23467	ACTN1,CEACAM1,CEACAM6,CEACAM8,CTSG,ELANE,ITGA2B,MMP25,MMP8,MMP9,SPARC,TIMP2
REACTOME_DEPURINATION	3.1e-06	0.00028	169	56	6	23467	H2BFS,HIST1H2AC,HIST1H2BD,HIST1H4A,HIST2H2AA3,HIST2H2BE
REACTOME_OXIDATIVE_STRESS_INDUCED_SENESCENCE	3.3e-06	0.00028	169	124	8	23467	H2BFS,HIST1H2AC,HIST1H2BD,HIST1H4A,HIST2H2AA3,HIST2H2BE,MAPK14,PHC2
REACTOME_SIGNALING_BY_NUCLEAR_RECEPTORS	3.3e-06	0.00028	169	262	11	23467	DHRS9,FOXO3,GNG10,H2BFS,HIST1H2AC,HIST1H2BD,HIST1H4A,HIST2H2AA3,HIST2H2BE,MMP9,MYB
REACTOME_ESR_MEDIATED_SIGNALING	4.5e-06	0.00035	169	219	10	23467	FOXO3,GNG10,H2BFS,HIST1H2AC,HIST1H2BD,HIST1H4A,HIST2H2AA3,HIST2H2BE,MMP9,MYB
REACTOME_RHO_GTPASES_ACTIVATE_PKNS	4.6e-06	0.00035	169	92	7	23467	H2BFS,HIST1H2AC,HIST1H2BD,HIST1H4A,HIST2H2AA3,HIST2H2BE,MYL9
REACTOME_BASE_EXCISION_REPAIR_AP_SITE_FORMATION	6.2e-06	0.00042	169	63	6	23467	H2BFS,HIST1H2AC,HIST1H2BD,HIST1H4A,HIST2H2AA3,HIST2H2BE
REACTOME_DNA_METHYLATION	6.2e-06	0.00042	169	63	6	23467	H2BFS,HIST1H2AC,HIST1H2BD,HIST1H4A,HIST2H2AA3,HIST2H2BE
REACTOME_FIBRONECTIN_MATRIX_FORMATION	7.2e-06	0.00046	169	6	3	23467	CEACAM1,CEACAM6,CEACAM8
REACTOME_ACTIVATED_PKN1_STIMULATES_TRANSCRIPTION_OF_AR_ANDROGEN_RECEPTOR_REGULATED_GENES_KLK2_AND_KLK3	7.4e-06	0.00046	169	65	6	23467	H2BFS,HIST1H2AC,HIST1H2BD,HIST1H4A,HIST2H2AA3,HIST2H2BE
REACTOME_INTERLEUKIN_1_FAMILY_SIGNALING	7.7e-06	0.00046	169	139	8	23467	ALOX5,CTSG,IL1R1,IL1R2,IL1RN,IRAK3,NFKBIA,S100A12
REACTOME_SIRT1_NEGATIVELY_REGULATES_RRNA_EXPRESSION	8.1e-06	0.00047	169	66	6	23467	H2BFS,HIST1H2AC,HIST1H2BD,HIST1H4A,HIST2H2AA3,HIST2H2BE
REACTOME_CELLULAR_SENESCENCE	1.2e-05	0.00066	169	194	9	23467	H1F0,H2BFS,HIST1H2AC,HIST1H2BD,HIST1H4A,HIST2H2AA3,HIST2H2BE,MAPK14,PHC2
REACTOME_PRC2_METHYLATES_HISTONES_AND_DNA	1.2e-05	0.00066	169	71	6	23467	H2BFS,HIST1H2AC,HIST1H2BD,HIST1H4A,HIST2H2AA3,HIST2H2BE
REACTOME_CONDENSATION_OF_PROPHASE_CHROMOSOMES	1.3e-05	0.0007	169	72	6	23467	H2BFS,HIST1H2AC,HIST1H2BD,HIST1H4A,HIST2H2AA3,HIST2H2BE
REACTOME_NUCLEOSOME_ASSEMBLY	1.5e-05	0.00073	169	73	6	23467	H2BFS,HIST1H2AC,HIST1H2BD,HIST1H4A,HIST2H2AA3,HIST2H2BE
REACTOME_ERCC6_CSB_AND_EHMT2_G9A_POSITIVELY_REGULATE_RRNA_EXPRESSION	1.6e-05	0.00076	169	74	6	23467	H2BFS,HIST1H2AC,HIST1H2BD,HIST1H4A,HIST2H2AA3,HIST2H2BE
REACTOME_COMMON_PATHWAY_OF_FIBRIN_CLOT_FORMATION	1.7e-05	0.0008	169	22	4	23467	CD177,F5,PF4,PRTN3
REACTOME_INTERLEUKIN_10_SIGNALING	2e-05	0.0009	169	46	5	23467	CXCL1,FPR1,IL1R1,IL1R2,IL1RN
REACTOME_RHO_GTPASE_EFFECTORS	2.2e-05	0.00098	169	321	11	23467	H2BFS,HIST1H2AC,HIST1H2BD,HIST1H4A,HIST2H2AA3,HIST2H2BE,LIMK2,MAPK14,MYL9,NCF4,ZWINT
REACTOME_MEIOTIC_SYNAPSIS	2.3e-05	0.00098	169	79	6	23467	H2BFS,HIST1H2AC,HIST1H2BD,HIST1H4A,HIST2H2AA3,HIST2H2BE
REACTOME_TELOMERE_MAINTENANCE	2.8e-05	0.0012	169	82	6	23467	H2BFS,HIST1H2AC,HIST1H2BD,HIST1H4A,HIST2H2AA3,HIST2H2BE
REACTOME_MEIOTIC_RECOMBINATION	3.5e-05	0.0014	169	85	6	23467	H2BFS,HIST1H2AC,HIST1H2BD,HIST1H4A,HIST2H2AA3,HIST2H2BE
REACTOME_RUNX1_REGULATES_TRANSCRIPTION_OF_GENES_INVOLVED_IN_DIFFERENTIATION_OF_HSCS	4e-05	0.0016	169	128	7	23467	H2BFS,HIST1H2AC,HIST1H2BD,HIST1H4A,HIST2H2AA3,HIST2H2BE,MYB
REACTOME_RNA_POLYMERASE_I_PROMOTER_ESCAPE	4.5e-05	0.0017	169	89	6	23467	H2BFS,HIST1H2AC,HIST1H2BD,HIST1H4A,HIST2H2AA3,HIST2H2BE
REACTOME_FORMATION_OF_THE_BETA_CATENIN:TCF_TRANSACTIVATING_COMPLEX	4.8e-05	0.0018	169	90	6	23467	H2BFS,HIST1H2AC,HIST1H2BD,HIST1H4A,HIST2H2AA3,HIST2H2BE
REACTOME_BASE_EXCISION_REPAIR	5.1e-05	0.0019	169	91	6	23467	H2BFS,HIST1H2AC,HIST1H2BD,HIST1H4A,HIST2H2AA3,HIST2H2BE
REACTOME_PEPTIDE_LIGAND_BINDING_RECEPTORS	6.8e-05	0.0024	169	188	8	23467	C3AR1,C5AR1,CXCL1,CXCR1,CXCR2,FPR1,PF4,XK
REACTOME_REPRODUCTION	8.2e-05	0.0028	169	143	7	23467	CD9,H2BFS,HIST1H2AC,HIST1H2BD,HIST1H4A,HIST2H2AA3,HIST2H2BE
REACTOME_INTERLEUKIN_1_SIGNALING	9.7e-05	0.0033	169	102	6	23467	IL1R1,IL1R2,IL1RN,IRAK3,NFKBIA,S100A12
REACTOME_ESTROGEN_DEPENDENT_GENE_EXPRESSION	0.0001	0.0034	169	148	7	23467	H2BFS,HIST1H2AC,HIST1H2BD,HIST1H4A,HIST2H2AA3,HIST2H2BE,MYB
REACTOME_POSITIVE_EPIGENETIC_REGULATION_OF_RRNA_EXPRESSION	0.00011	0.0035	169	104	6	23467	H2BFS,HIST1H2AC,HIST1H2BD,HIST1H4A,HIST2H2AA3,HIST2H2BE
REACTOME_TRANSCRIPTIONAL_REGULATION_BY_SMALL_RNAS	0.00011	0.0036	169	105	6	23467	H2BFS,HIST1H2AC,HIST1H2BD,HIST1H4A,HIST2H2AA3,HIST2H2BE
REACTOME_NEGATIVE_EPIGENETIC_REGULATION_OF_RRNA_EXPRESSION	0.00013	0.004	169	107	6	23467	H2BFS,HIST1H2AC,HIST1H2BD,HIST1H4A,HIST2H2AA3,HIST2H2BE
REACTOME_SENESCENCE_ASSOCIATED_SECRETORY_PHENOTYPE_SASP	0.00013	0.0041	169	108	6	23467	H2BFS,HIST1H2AC,HIST1H2BD,HIST1H4A,HIST2H2AA3,HIST2H2BE
REACTOME_CHROMOSOME_MAINTENANCE	0.00014	0.0041	169	109	6	23467	H2BFS,HIST1H2AC,HIST1H2BD,HIST1H4A,HIST2H2AA3,HIST2H2BE
REACTOME_RNA_POLYMERASE_I_TRANSCRIPTION	0.00014	0.0041	169	109	6	23467	H2BFS,HIST1H2AC,HIST1H2BD,HIST1H4A,HIST2H2AA3,HIST2H2BE
REACTOME_SMOOTH_MUSCLE_CONTRACTION	0.00016	0.0046	169	38	4	23467	DYSF,MYL9,TLN1,TPM1
REACTOME_FORMATION_OF_FIBRIN_CLOT_CLOTTING_CASCADE	0.00018	0.005	169	39	4	23467	CD177,F5,PF4,PRTN3
REACTOME_MEIOSIS	0.00021	0.0057	169	117	6	23467	H2BFS,HIST1H2AC,HIST1H2BD,HIST1H4A,HIST2H2AA3,HIST2H2BE
REACTOME_PRE_NOTCH_EXPRESSION_AND_PROCESSING	0.00022	0.0059	169	118	6	23467	H2BFS,HIST1H2AC,HIST1H2BD,HIST1H4A,HIST2H2AA3,HIST2H2BE
REACTOME_ACTIVATION_OF_HOX_GENES_DURING_DIFFERENTIATION	0.00024	0.0063	169	120	6	23467	H2BFS,HIST1H2AC,HIST1H2BD,HIST1H4A,HIST2H2AA3,HIST2H2BE
REACTOME_METABOLISM_OF_ANGIOTENSINOGEN_TO_ANGIOTENSINS	0.00028	0.0073	169	18	3	23467	ANPEP,CTSG,CTSZ
REACTOME_CHEMOKINE_RECEPTORS_BIND_CHEMOKINES	0.00039	0.01	169	48	4	23467	CXCL1,CXCR1,CXCR2,PF4
REACTOME_DEVELOPMENTAL_BIOLOGY	0.00039	0.01	169	1104	19	23467	CD24,CEBPE,FOXO3,GRB10,H2BFS,HIST1H2AC,HIST1H2BD,HIST1H4A,HIST2H2AA3,HIST2H2BE,IRS2,ITGA2B,LIMK2,MAPK14,MMP9,MYB,MYL9,RPS4Y1,TLN1
REACTOME_SIGNALING_BY_RHO_GTPASES	0.00044	0.011	169	450	11	23467	H2BFS,HIST1H2AC,HIST1H2BD,HIST1H4A,HIST2H2AA3,HIST2H2BE,LIMK2,MAPK14,MYL9,NCF4,ZWINT
REACTOME_GENE_SILENCING_BY_RNA	0.00046	0.011	169	136	6	23467	H2BFS,HIST1H2AC,HIST1H2BD,HIST1H4A,HIST2H2AA3,HIST2H2BE
REACTOME_GPCR_LIGAND_BINDING	0.00047	0.011	169	454	11	23467	ADM,C3AR1,C5AR1,CXCL1,CXCR1,CXCR2,FPR1,GNG10,HCAR3,PF4,XK
REACTOME_GENERIC_TRANSCRIPTION_PATHWAY	0.0005	0.012	169	1218	20	23467	BCL6,FOXO3,GADD45A,H2BFS,HIST1H2AC,HIST1H2BD,HIST1H4A,HIST2H2AA3,HIST2H2BE,ITGA2B,MAPK14,MYB,MYL9,NFE2,PF4,PHC2,RETN,RRAGD,RRM2,SLC2A3
REACTOME_IRS_ACTIVATION	0.00051	0.012	169	5	2	23467	GRB10,IRS2
REACTOME_DEGRADATION_OF_THE_EXTRACELLULAR_MATRIX	0.00054	0.012	169	140	6	23467	CTSG,ELANE,MMP25,MMP8,MMP9,TIMP2
REACTOME_HDACS_DEACETYLATE_HISTONES	0.00054	0.012	169	92	5	23467	HIST1H2AC,HIST1H2BD,HIST1H4A,HIST2H2AA3,HIST2H2BE
REACTOME_CLASS_A_1_RHODOPSIN_LIKE_RECEPTORS	0.00055	0.012	169	321	9	23467	C3AR1,C5AR1,CXCL1,CXCR1,CXCR2,FPR1,HCAR3,PF4,XK
REACTOME_MITOTIC_PROPHASE	0.00056	0.012	169	141	6	23467	H2BFS,HIST1H2AC,HIST1H2BD,HIST1H4A,HIST2H2AA3,HIST2H2BE
REACTOME_POST_TRANSLATIONAL_MODIFICATION:_SYNTHESIS_OF_GPI_ANCHORED_PROTEINS	0.0006	0.013	169	94	5	23467	ALPL,FCGR3B,VNN1,VNN2,VNN3
REACTOME_EPIGENETIC_REGULATION_OF_GENE_EXPRESSION	0.00067	0.014	169	146	6	23467	H2BFS,HIST1H2AC,HIST1H2BD,HIST1H4A,HIST2H2AA3,HIST2H2BE
REACTOME_G_ALPHA_I_SIGNALLING_EVENTS	0.00071	0.015	169	403	10	23467	C3AR1,C5AR1,CXCL1,CXCR1,CXCR2,DHRS9,FPR1,GNG10,HCAR3,PF4
REACTOME_METAL_SEQUESTRATION_BY_ANTIMICROBIAL_PROTEINS	0.00076	0.016	169	6	2	23467	LCN2,LTF
REACTOME_SYNTHESIS_OF_LIPOXINS_LX	0.00076	0.016	169	6	2	23467	ALOX12,ALOX5
REACTOME_FOXO_MEDIATED_TRANSCRIPTION	0.0013	0.026	169	66	4	23467	BCL6,FOXO3,GADD45A,RETN
REACTOME_INTERLEUKIN_4_AND_INTERLEUKIN_13_SIGNALING	0.0013	0.026	169	111	5	23467	ALOX5,BCL6,FOXO3,LCN2,MMP9
REACTOME_CELLULAR_RESPONSES_TO_STRESS	0.0014	0.027	169	440	10	23467	H1F0,H2BFS,HIST1H2AC,HIST1H2BD,HIST1H4A,HIST2H2AA3,HIST2H2BE,MAPK14,NCF4,PHC2
REACTOME_NONHOMOLOGOUS_END_JOINING_NHEJ	0.0016	0.03	169	69	4	23467	H2BFS,HIST1H2BD,HIST1H4A,HIST2H2BE
REACTOME_CELLULAR_RESPONSES_TO_EXTERNAL_STIMULI	0.0018	0.034	169	535	11	23467	H1F0,H2BFS,HIST1H2AC,HIST1H2BD,HIST1H4A,HIST2H2AA3,HIST2H2BE,MAPK14,NCF4,PHC2,RRAGD
REACTOME_ERYTHROCYTES_TAKE_UP_OXYGEN_AND_RELEASE_CARBON_DIOXIDE	0.0018	0.034	169	9	2	23467	CA4,SLC4A1
REACTOME_METABOLISM_OF_WATER_SOLUBLE_VITAMINS_AND_COFACTORS	0.002	0.037	169	123	5	23467	NAMPT,SLC2A3,TCN1,VNN1,VNN2
REACTOME_ALPHA_DEFENSINS	0.0022	0.041	169	10	2	23467	DEFA1,DEFA4
REACTOME_SIGNAL_ATTENUATION	0.0022	0.041	169	10	2	23467	GRB10,IRS2
REACTOME_DNA_DOUBLE_STRAND_BREAK_RESPONSE	0.0023	0.042	169	77	4	23467	H2BFS,HIST1H2BD,HIST1H4A,HIST2H2BE
REACTOME_TOLL_LIKE_RECEPTOR_4_TLR4_CASCADE	0.0023	0.041	169	127	5	23467	BPI,IRAK3,MAPK14,NFKBIA,S100A12
REACTOME_DIGESTION_OF_DIETARY_CARBOHYDRATE	0.0027	0.048	169	11	2	23467	CHIT1,MGAM
REACTOME_CELL_SURFACE_INTERACTIONS_AT_THE_VASCULAR_WALL	0.0029	0.05	169	194	6	23467	CD177,CEACAM1,CEACAM6,CEACAM8,PF4,TREM1
REACTOME_HATS_ACETYLATE_HISTONES	0.0035	0.06	169	140	5	23467	HIST1H2AC,HIST1H2BD,HIST1H4A,HIST2H2AA3,HIST2H2BE
REACTOME_CHROMATIN_ORGANIZATION	0.0037	0.062	169	272	7	23467	HIST1H2AC,HIST1H2BD,HIST1H4A,HIST2H2AA3,HIST2H2BE,KDM5D,PADI4
REACTOME_O2_CO2_EXCHANGE_IN_ERYTHROCYTES	0.0038	0.064	169	13	2	23467	CA4,SLC4A1
REACTOME_PEPTIDE_HORMONE_METABOLISM	0.0041	0.068	169	90	4	23467	ANPEP,CTSG,CTSZ,INHBA
REACTOME_G2_M_DNA_DAMAGE_CHECKPOINT	0.005	0.08	169	95	4	23467	H2BFS,HIST1H2BD,HIST1H4A,HIST2H2BE
REACTOME_GLYCOGEN_BREAKDOWN_GLYCOGENOLYSIS	0.0051	0.08	169	15	2	23467	GYG1,PYGL
REACTOME_GRB2:SOS_PROVIDES_LINKAGE_TO_MAPK_SIGNALING_FOR_INTEGRINS	0.0051	0.08	169	15	2	23467	ITGA2B,TLN1
REACTOME_P130CAS_LINKAGE_TO_MAPK_SIGNALING_FOR_INTEGRINS	0.0051	0.08	169	15	2	23467	ITGA2B,TLN1
REACTOME_TOLL_LIKE_RECEPTOR_CASCADES	0.0051	0.08	169	153	5	23467	BPI,IRAK3,MAPK14,NFKBIA,S100A12
REACTOME_GENE_EXPRESSION_TRANSCRIPTION	0.0052	0.081	169	1486	20	23467	BCL6,FOXO3,GADD45A,H2BFS,HIST1H2AC,HIST1H2BD,HIST1H4A,HIST2H2AA3,HIST2H2BE,ITGA2B,MAPK14,MYB,MYL9,NFE2,PF4,PHC2,RETN,RRAGD,RRM2,SLC2A3
REACTOME_TOLL_LIKE_RECEPTOR_TLR1:TLR2_CASCADE	0.0053	0.083	169	97	4	23467	IRAK3,MAPK14,NFKBIA,S100A12
REACTOME_PROCESSING_OF_DNA_DOUBLE_STRAND_BREAK_ENDS	0.0055	0.085	169	98	4	23467	H2BFS,HIST1H2BD,HIST1H4A,HIST2H2BE
REACTOME_METABOLISM_OF_NUCLEOTIDES	0.0057	0.087	169	99	4	23467	CDA,GMPR,RRM2,TYMS
REACTOME_FOXO_MEDIATED_TRANSCRIPTION_OF_CELL_DEATH_GENES	0.0058	0.087	169	16	2	23467	BCL6,FOXO3
REACTOME_APOPTOTIC_EXECUTION_PHASE	0.0063	0.093	169	52	3	23467	BMX,GSN,H1F0
REACTOME_FOXO_MEDIATED_TRANSCRIPTION_OF_CELL_CYCLE_GENES	0.0065	0.095	169	17	2	23467	FOXO3,GADD45A
REACTOME_VITAMIN_B5_PANTOTHENATE_METABOLISM	0.0065	0.095	169	17	2	23467	VNN1,VNN2
REACTOME_TCF_DEPENDENT_SIGNALING_IN_RESPONSE_TO_WNT	0.0068	0.098	169	232	6	23467	H2BFS,HIST1H2AC,HIST1H2BD,HIST1H4A,HIST2H2AA3,HIST2H2BE
REACTOME_AXON_GUIDANCE	0.007	0.1	169	554	10	23467	CD24,GRB10,IRS2,ITGA2B,LIMK2,MAPK14,MMP9,MYL9,RPS4Y1,TLN1
REACTOME_BIOSYNTHESIS_OF_SPECIALIZED_PRORESOLVING_MEDIATORS_SPMS	0.0081	0.11	169	19	2	23467	ALOX12,ALOX5
REACTOME_RHO_GTPASES_ACTIVATE_ROCKS	0.0081	0.11	169	19	2	23467	LIMK2,MYL9
REACTOME_SIGNALING_BY_NOTCH	0.0086	0.12	169	244	6	23467	H2BFS,HIST1H2AC,HIST1H2BD,HIST1H4A,HIST2H2AA3,HIST2H2BE
REACTOME_ARACHIDONIC_ACID_METABOLISM	0.0089	0.12	169	59	3	23467	ALOX12,ALOX5,CYP4F3
REACTOME_SEMA4D_INDUCED_CELL_MIGRATION_AND_GROWTH_CONE_COLLAPSE	0.009	0.12	169	20	2	23467	LIMK2,MYL9
REACTOME_REGULATION_OF_PTEN_GENE_TRANSCRIPTION	0.0093	0.13	169	60	3	23467	EGR1,PHC2,RRAGD
REACTOME_COMPLEMENT_CASCADE	0.0094	0.13	169	114	4	23467	C3AR1,C5AR1,CLU,ELANE
REACTOME_SIGNALING_BY_WNT	0.0097	0.13	169	327	7	23467	GNG10,H2BFS,HIST1H2AC,HIST1H2BD,HIST1H4A,HIST2H2AA3,HIST2H2BE
REACTOME_SYNTHESIS_OF_LEUKOTRIENES_LT_AND_EOXINS_EX	0.0099	0.13	169	21	2	23467	ALOX5,CYP4F3
REACTOME_COLLAGEN_DEGRADATION	0.011	0.14	169	64	3	23467	ELANE,MMP8,MMP9
REACTOME_SEMAPHORIN_INTERACTIONS	0.011	0.14	169	64	3	23467	LIMK2,MYL9,TLN1
REACTOME_DIGESTION	0.012	0.15	169	23	2	23467	CHIT1,MGAM
REACTOME_METABOLISM_OF_VITAMINS_AND_COFACTORS	0.012	0.15	169	189	5	23467	NAMPT,SLC2A3,TCN1,VNN1,VNN2
REACTOME_NUCLEOTIDE_SALVAGE	0.012	0.15	169	23	2	23467	CDA,GMPR
REACTOME_RHO_GTPASES_ACTIVATE_NADPH_OXIDASES	0.013	0.16	169	24	2	23467	MAPK14,NCF4
REACTOME_SEMA4D_IN_SEMAPHORIN_SIGNALING	0.013	0.16	169	24	2	23467	LIMK2,MYL9
REACTOME_TRAF6_MEDIATED_NF_KB_ACTIVATION	0.013	0.16	169	24	2	23467	NFKBIA,S100A12
REACTOME_ADP_SIGNALLING_THROUGH_P2Y_PURINOCEPTOR_1	0.014	0.17	169	25	2	23467	GNG10,MAPK14
REACTOME_G_PROTEIN_GATED_POTASSIUM_CHANNELS	0.014	0.17	169	25	2	23467	GNG10,KCNJ15
REACTOME_POST_TRANSLATIONAL_PROTEIN_MODIFICATION	0.015	0.18	169	1429	18	23467	ALPL,B4GALT5,CKAP4,CTSZ,F5,FCGR3B,HIST1H2AC,HIST1H2BD,HIST1H4A,HIST2H2AA3,HIST2H2BE,NFKBIA,PHC2,RAB13,RAB31,VNN1,VNN2,VNN3
REACTOME_CELL_CYCLE_MITOTIC	0.016	0.19	169	536	9	23467	H2BFS,HIST1H2AC,HIST1H2BD,HIST1H4A,HIST2H2AA3,HIST2H2BE,RRM2,TYMS,ZWINT
REACTOME_GLYCOGEN_METABOLISM	0.016	0.19	169	27	2	23467	GYG1,PYGL
REACTOME_INTEGRIN_SIGNALING	0.016	0.19	169	27	2	23467	ITGA2B,TLN1
REACTOME_DIGESTION_AND_ABSORPTION	0.017	0.2	169	28	2	23467	CHIT1,MGAM
REACTOME_EXTRA_NUCLEAR_ESTROGEN_SIGNALING	0.017	0.2	169	75	3	23467	FOXO3,GNG10,MMP9
REACTOME_MUSCLE_CONTRACTION	0.017	0.2	169	207	5	23467	DYSF,FKBP1B,MYL9,TLN1,TPM1
REACTOME_G1_S_SPECIFIC_TRANSCRIPTION	0.018	0.2	169	29	2	23467	RRM2,TYMS
REACTOME_HOMOLOGY_DIRECTED_REPAIR	0.018	0.2	169	138	4	23467	H2BFS,HIST1H2BD,HIST1H4A,HIST2H2BE
REACTOME_INTERCONVERSION_OF_NUCLEOTIDE_DI_AND_TRIPHOSPHATES	0.018	0.2	169	29	2	23467	RRM2,TYMS
REACTOME_RMTS_METHYLATE_HISTONE_ARGININES	0.018	0.2	169	77	3	23467	HIST1H2AC,HIST1H4A,HIST2H2AA3
REACTOME_FOXO_MEDIATED_TRANSCRIPTION_OF_OXIDATIVE_STRESS_METABOLIC_AND_NEURONAL_GENES	0.02	0.22	169	30	2	23467	FOXO3,RETN
REACTOME_METABOLISM_OF_CARBOHYDRATES	0.02	0.22	169	293	6	23467	B4GALT5,FUT4,GYG1,PFKFB3,PYGL,TALDO1
REACTOME_INWARDLY_RECTIFYING_KPLUS_CHANNELS	0.021	0.23	169	31	2	23467	GNG10,KCNJ15
REACTOME_SIGNAL_AMPLIFICATION	0.022	0.24	169	32	2	23467	GNG10,MAPK14
REACTOME_TAK1_ACTIVATES_NFKB_BY_PHOSPHORYLATION_AND_ACTIVATION_OF_IKKS_COMPLEX	0.022	0.24	169	32	2	23467	NFKBIA,S100A12
REACTOME_UB_SPECIFIC_PROCESSING_PROTEASES	0.022	0.24	169	221	5	23467	HIST1H2AC,HIST1H2BD,HIST2H2AA3,HIST2H2BE,NFKBIA
REACTOME_MYD88_CASCADE_INITIATED_ON_PLASMA_MEMBRANE	0.023	0.24	169	84	3	23467	MAPK14,NFKBIA,S100A12
REACTOME_CARGO_CONCENTRATION_IN_THE_ER	0.024	0.25	169	33	2	23467	CTSZ,F5
REACTOME_M_PHASE	0.024	0.25	169	392	7	23467	H2BFS,HIST1H2AC,HIST1H2BD,HIST1H4A,HIST2H2AA3,HIST2H2BE,ZWINT
REACTOME_DISEASES_OF_CARBOHYDRATE_METABOLISM	0.025	0.26	169	34	2	23467	GYG1,TALDO1
REACTOME_ROS_AND_RNS_PRODUCTION_IN_PHAGOCYTES	0.028	0.28	169	36	2	23467	MPO,NCF4
REACTOME_EPH_EPHRIN_SIGNALING	0.029	0.29	169	92	3	23467	LIMK2,MMP9,MYL9
REACTOME_METALLOPROTEASE_DUBS	0.029	0.29	169	37	2	23467	HIST1H2AC,HIST2H2AA3
REACTOME_APOPTOTIC_CLEAVAGE_OF_CELLULAR_PROTEINS	0.031	0.31	169	38	2	23467	BMX,GSN
REACTOME_TOLL_LIKE_RECEPTOR_9_TLR9_CASCADE	0.031	0.31	169	95	3	23467	MAPK14,NFKBIA,S100A12
REACTOME_DNA_DOUBLE_STRAND_BREAK_REPAIR	0.032	0.32	169	166	4	23467	H2BFS,HIST1H2BD,HIST1H4A,HIST2H2BE
REACTOME_GABA_B_RECEPTOR_ACTIVATION	0.032	0.32	169	39	2	23467	GNG10,KCNJ15
REACTOME_PLATELET_AGGREGATION_PLUG_FORMATION	0.032	0.32	169	39	2	23467	ITGA2B,TLN1
REACTOME_DNA_REPAIR	0.033	0.32	169	331	6	23467	H2BFS,HIST1H2AC,HIST1H2BD,HIST1H4A,HIST2H2AA3,HIST2H2BE
REACTOME_FACTORS_INVOLVED_IN_MEGAKARYOCYTE_DEVELOPMENT_AND_PLATELET_PRODUCTION	0.033	0.32	169	167	4	23467	HBD,HBG1,MYB,NFE2
REACTOME_TRIF_TICAM1_MEDIATED_TLR4_SIGNALING	0.033	0.32	169	97	3	23467	MAPK14,NFKBIA,S100A12
REACTOME_DAP12_INTERACTIONS	0.034	0.32	169	40	2	23467	CLEC5A,TREM1
REACTOME_G2_M_CHECKPOINTS	0.034	0.32	169	168	4	23467	H2BFS,HIST1H2BD,HIST1H4A,HIST2H2BE
REACTOME_MAP2K_AND_MAPK_ACTIVATION	0.034	0.32	169	40	2	23467	ITGA2B,TLN1
REACTOME_BIOSYNTHESIS_OF_E_SERIES_18_S_RESOLVINS	0.035	0.33	169	5	1	23467	ALOX5
REACTOME_RET_SIGNALING	0.035	0.33	169	41	2	23467	GRB10,IRS2
REACTOME_RUNX3_REGULATES_BCL2L11_BIM_TRANSCRIPTION	0.035	0.33	169	5	1	23467	FOXO3
REACTOME_SIGNALING_BY_SCF_KIT	0.038	0.35	169	43	2	23467	GRB10,MMP9
REACTOME_FATTY_ACID_METABOLISM	0.039	0.36	169	177	4	23467	ACSL1,ALOX12,ALOX5,CYP4F3
REACTOME_ACROSOME_REACTION_AND_SPERM:OOCYTE_MEMBRANE_BINDING	0.042	0.38	169	6	1	23467	CD9
REACTOME_BIOSYNTHESIS_OF_EPA_DERIVED_SPMS	0.042	0.38	169	6	1	23467	ALOX5
REACTOME_PROTEIN_REPAIR	0.042	0.38	169	6	1	23467	MSRB1
REACTOME_SIGNALING_BY_MODERATE_KINASE_ACTIVITY_BRAF_MUTANTS	0.042	0.38	169	45	2	23467	ITGA2B,TLN1
REACTOME_UPTAKE_AND_FUNCTION_OF_DIPHTHERIA_TOXIN	0.042	0.38	169	6	1	23467	CD9
REACTOME_CELL_CYCLE	0.043	0.38	169	642	9	23467	H2BFS,HIST1H2AC,HIST1H2BD,HIST1H4A,HIST2H2AA3,HIST2H2BE,RRM2,TYMS,ZWINT
REACTOME_HDMS_DEMETHYLATE_HISTONES	0.047	0.41	169	48	2	23467	HIST1H4A,KDM5D
REACTOME_ERYTHROPOIETIN_ACTIVATES_PHOSPHOLIPASE_C_GAMMA_PLCG	0.049	0.42	169	7	1	23467	IRS2
REACTOME_ERYTHROPOIETIN_ACTIVATES_STAT5	0.049	0.42	169	7	1	23467	IRS2
REACTOME_IKBA_VARIANT_LEADS_TO_EDA_ID	0.049	0.42	169	7	1	23467	NFKBIA
REACTOME_SOS_MEDIATED_SIGNALLING	0.049	0.42	169	7	1	23467	IRS2
REACTOME_SYNTHESIS_OF_12_EICOSATETRAENOIC_ACID_DERIVATIVES	0.049	0.42	169	7	1	23467	ALOX12
REACTOME_SIGNALING_BY_RECEPTOR_TYROSINE_KINASES	0.053	0.45	169	468	7	23467	GRB10,IRS2,MAPK14,MMP9,NCF4,PDGFC,SPARC
REACTOME_AQUAPORIN_MEDIATED_TRANSPORT	0.054	0.45	169	52	2	23467	AQP9,GNG10
REACTOME_DEFENSINS	0.054	0.45	169	52	2	23467	DEFA1,DEFA4
REACTOME_BIOSYNTHESIS_OF_MARESINS	0.056	0.45	169	8	1	23467	ALOX5
REACTOME_CROSS_PRESENTATION_OF_PARTICULATE_EXOGENOUS_ANTIGENS_PHAGOSOMES	0.056	0.45	169	8	1	23467	NCF4
REACTOME_FORMYL_PEPTIDE_RECEPTORS_BIND_FORMYL_PEPTIDES_AND_MANY_OTHER_LIGANDS	0.056	0.45	169	8	1	23467	FPR1
REACTOME_INTERLEUKIN_1_PROCESSING	0.056	0.45	169	8	1	23467	CTSG
REACTOME_INTERLEUKIN_18_SIGNALING	0.056	0.45	169	8	1	23467	ALOX5
REACTOME_LINOLEIC_ACID_LA_METABOLISM	0.056	0.45	169	8	1	23467	ACSL1
REACTOME_REGULATION_OF_CYTOSKELETAL_REMODELING_AND_CELL_SPREADING_BY_IPP_COMPLEX_COMPONENTS	0.056	0.45	169	8	1	23467	ACTN1
REACTOME_TERMINAL_PATHWAY_OF_COMPLEMENT	0.056	0.45	169	8	1	23467	CLU
REACTOME_VITAMIN_C_ASCORBATE_METABOLISM	0.056	0.45	169	8	1	23467	SLC2A3
REACTOME_INSULIN_RECEPTOR_SIGNALLING_CASCADE	0.058	0.46	169	54	2	23467	GRB10,IRS2
REACTOME_CELL_CYCLE_CHECKPOINTS	0.06	0.47	169	291	5	23467	H2BFS,HIST1H2BD,HIST1H4A,HIST2H2BE,ZWINT
REACTOME_REGULATION_OF_INSULIN_LIKE_GROWTH_FACTOR_IGF_TRANSPORT_AND_UPTAKE_BY_INSULIN_LIKE_GROWTH_FACTOR_BINDING_PROTEINS_IGFBPS	0.061	0.48	169	124	3	23467	CKAP4,CTSG,F5
REACTOME_GABA_RECEPTOR_ACTIVATION	0.062	0.48	169	56	2	23467	GNG10,KCNJ15
REACTOME_MYOCLONIC_EPILEPSY_OF_LAFORA	0.063	0.48	169	9	1	23467	GYG1
REACTOME_PI3K_AKT_ACTIVATION	0.063	0.48	169	9	1	23467	IRS2
REACTOME_SYNTHESIS_OF_5_EICOSATETRAENOIC_ACIDS	0.063	0.48	169	9	1	23467	ALOX5
REACTOME_DEUBIQUITINATION	0.065	0.5	169	298	5	23467	HIST1H2AC,HIST1H2BD,HIST2H2AA3,HIST2H2BE,NFKBIA
REACTOME_SIGNALING_BY_RAS_MUTANTS	0.066	0.5	169	58	2	23467	ITGA2B,TLN1
REACTOME_INTRACELLULAR_SIGNALING_BY_SECOND_MESSENGERS	0.068	0.51	169	302	5	23467	EGR1,FOXO3,IRS2,PHC2,RRAGD
REACTOME_ACTIVATION_OF_PPARGC1A_PGC_1ALPHA_BY_PHOSPHORYLATION	0.07	0.51	169	10	1	23467	MAPK14
REACTOME_ACTIVATION_OF_THE_AP_1_FAMILY_OF_TRANSCRIPTION_FACTORS	0.07	0.51	169	10	1	23467	MAPK14
REACTOME_AKT_PHOSPHORYLATES_TARGETS_IN_THE_NUCLEUS	0.07	0.51	169	10	1	23467	FOXO3
REACTOME_BICARBONATE_TRANSPORTERS	0.07	0.51	169	10	1	23467	SLC4A1
REACTOME_CALCITONIN_LIKE_LIGAND_RECEPTORS	0.07	0.51	169	10	1	23467	ADM
REACTOME_ORGANIC_CATION_TRANSPORT	0.07	0.51	169	10	1	23467	SLC22A4
REACTOME_REGULATION_OF_FOXO_TRANSCRIPTIONAL_ACTIVITY_BY_ACETYLATION	0.07	0.51	169	10	1	23467	FOXO3
REACTOME_UREA_CYCLE	0.07	0.51	169	10	1	23467	ARG1
REACTOME_CREATINE_METABOLISM	0.076	0.54	169	11	1	23467	SLC6A8
REACTOME_DSCAM_INTERACTIONS	0.076	0.54	169	11	1	23467	MAPK14
REACTOME_PYRIMIDINE_SALVAGE	0.076	0.54	169	11	1	23467	CDA
REACTOME_SIGNALING_BY_LEPTIN	0.076	0.54	169	11	1	23467	IRS2
REACTOME_SUMOYLATION_OF_IMMUNE_RESPONSE_PROTEINS	0.076	0.54	169	11	1	23467	NFKBIA
REACTOME_PTEN_REGULATION	0.078	0.55	169	138	3	23467	EGR1,PHC2,RRAGD
REACTOME_RAB_GERANYLGERANYLATION	0.08	0.56	169	65	2	23467	RAB13,RAB31
REACTOME_SIGNALING_BY_BRAF_AND_RAF_FUSIONS	0.08	0.56	169	65	2	23467	ITGA2B,TLN1
REACTOME_TRANSPORT_OF_SMALL_MOLECULES	0.081	0.56	169	728	9	23467	AQP9,CA4,DMTN,FKBP1B,GNG10,LCN2,SLC22A4,SLC2A3,SLC4A1
REACTOME_CASPASE_MEDIATED_CLEAVAGE_OF_CYTOSKELETAL_PROTEINS	0.083	0.56	169	12	1	23467	GSN
REACTOME_EICOSANOIDS	0.083	0.56	169	12	1	23467	CYP4F3
REACTOME_ERYTHROPOIETIN_ACTIVATES_PHOSPHOINOSITIDE_3_KINASE_PI3K	0.083	0.56	169	12	1	23467	IRS2
REACTOME_MISCELLANEOUS_SUBSTRATES	0.083	0.56	169	12	1	23467	CYP4F3
REACTOME_REGULATION_OF_GLYCOLYSIS_BY_FRUCTOSE_2_6_BISPHOSPHATE_METABOLISM	0.083	0.56	169	12	1	23467	PFKFB3
REACTOME_REGULATION_OF_LOCALIZATION_OF_FOXO_TRANSCRIPTION_FACTORS	0.083	0.56	169	12	1	23467	FOXO3
REACTOME_REVERSIBLE_HYDRATION_OF_CARBON_DIOXIDE	0.083	0.56	169	12	1	23467	CA4
REACTOME_COPII_MEDIATED_VESICLE_TRANSPORT	0.086	0.58	169	68	2	23467	CTSZ,F5
REACTOME_ADVANCED_GLYCOSYLATION_ENDPRODUCT_RECEPTOR_SIGNALING	0.09	0.58	169	13	1	23467	S100A12
REACTOME_ALPHA_LINOLENIC_OMEGA3_AND_LINOLEIC_OMEGA6_ACID_METABOLISM	0.09	0.58	169	13	1	23467	ACSL1
REACTOME_APOPTOSIS_INDUCED_DNA_FRAGMENTATION	0.09	0.58	169	13	1	23467	H1F0
REACTOME_NF_KB_IS_ACTIVATED_AND_SIGNALS_SURVIVAL	0.09	0.58	169	13	1	23467	NFKBIA
REACTOME_P38MAPK_EVENTS	0.09	0.58	169	13	1	23467	MAPK14
REACTOME_PASSIVE_TRANSPORT_BY_AQUAPORINS	0.09	0.58	169	13	1	23467	AQP9
REACTOME_PURINE_SALVAGE	0.09	0.58	169	13	1	23467	GMPR
REACTOME_SIGNALING_BY_ACTIVIN	0.09	0.58	169	13	1	23467	INHBA
REACTOME_CIRCADIAN_CLOCK	0.091	0.59	169	70	2	23467	NAMPT,NFIL3
REACTOME_SUMOYLATION_OF_CHROMATIN_ORGANIZATION_PROTEINS	0.093	0.6	169	71	2	23467	HIST1H4A,PHC2
REACTOME_ERYTHROPOIETIN_ACTIVATES_RAS	0.096	0.61	169	14	1	23467	IRS2
REACTOME_PEPTIDE_HORMONE_BIOSYNTHESIS	0.096	0.61	169	14	1	23467	INHBA
REACTOME_SEMA3A_PLEXIN_REPULSION_SIGNALING_BY_INHIBITING_INTEGRIN_ADHESION	0.096	0.61	169	14	1	23467	TLN1
REACTOME_SYNTHESIS_OF_IP2_IP_AND_INS_IN_THE_CYTOSOL	0.096	0.61	169	14	1	23467	IMPA2
REACTOME_TP53_REGULATES_TRANSCRIPTION_OF_SEVERAL_ADDITIONAL_CELL_DEATH_GENES_WHOSE_SPECIFIC_ROLES_IN_P53_DEPENDENT_APOPTOSIS_REMAIN_UNCERTAIN	0.096	0.61	169	14	1	23467	BCL6
REACTOME_ECM_PROTEOGLYCANS	0.1	0.64	169	76	2	23467	ITGA2B,SPARC
REACTOME_FATTY_ACIDS	0.1	0.64	169	15	1	23467	CYP4F3
REACTOME_N_GLYCAN_ANTENNAE_ELONGATION	0.1	0.64	169	15	1	23467	B4GALT5
REACTOME_ORGANIC_CATION_ANION_ZWITTERION_TRANSPORT	0.1	0.64	169	15	1	23467	SLC22A4
REACTOME_PENTOSE_PHOSPHATE_PATHWAY	0.1	0.64	169	15	1	23467	TALDO1
REACTOME_DDX58_IFIH1_MEDIATED_INDUCTION_OF_INTERFERON_ALPHA_BETA	0.11	0.65	169	78	2	23467	NFKBIA,S100A12
REACTOME_GLYCOGEN_STORAGE_DISEASES	0.11	0.65	169	16	1	23467	GYG1
REACTOME_GLYCOGEN_SYNTHESIS	0.11	0.65	169	16	1	23467	GYG1
REACTOME_P75NTR_SIGNALS_VIA_NF_KB	0.11	0.65	169	16	1	23467	NFKBIA
REACTOME_SIGNALING_BY_INSULIN_RECEPTOR	0.11	0.65	169	78	2	23467	GRB10,IRS2
REACTOME_SIGNALING_BY_NTRK1_TRKA	0.11	0.65	169	78	2	23467	IRS2,MAPK14
REACTOME_SUMOYLATION_OF_DNA_METHYLATION_PROTEINS	0.11	0.65	169	16	1	23467	PHC2
REACTOME_CELL_EXTRACELLULAR_MATRIX_INTERACTIONS	0.12	0.71	169	18	1	23467	ACTN1
REACTOME_FORMATION_OF_SENESCENCE_ASSOCIATED_HETEROCHROMATIN_FOCI_SAHF	0.12	0.68	169	17	1	23467	H1F0
REACTOME_KSRP_KHSRP_BINDS_AND_DESTABILIZES_MRNA	0.12	0.68	169	17	1	23467	MAPK14
REACTOME_MECP2_REGULATES_NEURONAL_RECEPTORS_AND_CHANNELS	0.12	0.71	169	18	1	23467	SLC2A3
REACTOME_ONCOGENIC_MAPK_SIGNALING	0.12	0.68	169	81	2	23467	ITGA2B,TLN1
REACTOME_PLATELET_SENSITIZATION_BY_LDL	0.12	0.68	169	17	1	23467	MAPK14
REACTOME_RIP_MEDIATED_NFKB_ACTIVATION_VIA_ZBP1	0.12	0.68	169	17	1	23467	NFKBIA
REACTOME_TP53_REGULATES_TRANSCRIPTION_OF_GENES_INVOLVED_IN_G2_CELL_CYCLE_ARREST	0.12	0.71	169	18	1	23467	GADD45A
REACTOME_G_BETA:GAMMA_SIGNALLING_THROUGH_CDC42	0.13	0.76	169	20	1	23467	GNG10
REACTOME_NICOTINAMIDE_SALVAGING	0.13	0.73	169	19	1	23467	NAMPT
REACTOME_PLATELET_HOMEOSTASIS	0.13	0.73	169	86	2	23467	GNG10,MAPK14
REACTOME_PROSTACYCLIN_SIGNALLING_THROUGH_PROSTACYCLIN_RECEPTOR	0.13	0.73	169	19	1	23467	GNG10
REACTOME_RHO_GTPASES_ACTIVATE_CIT	0.13	0.73	169	19	1	23467	MYL9
REACTOME_SIGNALING_BY_NODAL	0.13	0.76	169	20	1	23467	FOXO3
REACTOME_SIGNALLING_TO_RAS	0.13	0.76	169	20	1	23467	MAPK14
REACTOME_BLOOD_GROUP_SYSTEMS_BIOSYNTHESIS	0.14	0.77	169	21	1	23467	FUT4
REACTOME_CELLULAR_HEXOSE_TRANSPORT	0.14	0.77	169	21	1	23467	SLC2A3
REACTOME_COBALAMIN_CBL_VITAMIN_B12_TRANSPORT_AND_METABOLISM	0.14	0.77	169	21	1	23467	TCN1
REACTOME_PRESYNAPTIC_FUNCTION_OF_KAINATE_RECEPTORS	0.14	0.77	169	21	1	23467	GNG10
REACTOME_PROGRAMMED_CELL_DEATH	0.14	0.77	169	178	3	23467	BMX,GSN,H1F0
REACTOME_RAB_GEFS_EXCHANGE_GTP_FOR_GDP_ON_RABS	0.14	0.77	169	90	2	23467	RAB13,RAB31
REACTOME_RHO_GTPASES_ACTIVATE_PAKS	0.14	0.77	169	21	1	23467	MYL9
REACTOME_SIGNAL_TRANSDUCTION_BY_L1	0.14	0.77	169	21	1	23467	ITGA2B
REACTOME_SIGNALING_BY_GPCR	0.14	0.77	169	1174	12	23467	ADM,C3AR1,C5AR1,CXCL1,CXCR1,CXCR2,DHRS9,FPR1,GNG10,HCAR3,PF4,XK
REACTOME_ZBP1_DAI_MEDIATED_INDUCTION_OF_TYPE_I_IFNS	0.14	0.77	169	21	1	23467	NFKBIA
REACTOME_ACTIVATED_TAK1_MEDIATES_P38_MAPK_ACTIVATION	0.15	0.8	169	23	1	23467	MAPK14
REACTOME_ADP_SIGNALLING_THROUGH_P2Y_PURINOCEPTOR_12	0.15	0.79	169	22	1	23467	GNG10
REACTOME_CLASS_B_2_SECRETIN_FAMILY_RECEPTORS	0.15	0.79	169	94	2	23467	ADM,GNG10
REACTOME_DISEASE	0.15	0.8	169	1075	11	23467	CD9,FOXO3,GYG1,IRS2,ITGA2B,LTF,NFKBIA,RPS4Y1,SLC4A1,TALDO1,TLN1
REACTOME_DOPAMINE_NEUROTRANSMITTER_RELEASE_CYCLE	0.15	0.8	169	23	1	23467	LIN7A
REACTOME_IMMUNOREGULATORY_INTERACTIONS_BETWEEN_A_LYMPHOID_AND_A_NON_LYMPHOID_CELL	0.15	0.8	169	186	3	23467	LILRA2,SIGLEC5,TREM1
REACTOME_MTORC1_MEDIATED_SIGNALLING	0.15	0.79	169	22	1	23467	RRAGD
REACTOME_NEPHRIN_FAMILY_INTERACTIONS	0.15	0.8	169	23	1	23467	ACTN1
REACTOME_NEURODEGENERATIVE_DISEASES	0.15	0.79	169	22	1	23467	FOXO3
REACTOME_OTHER_INTERLEUKIN_SIGNALING	0.15	0.8	169	288	4	23467	IRS2,ITGA2B,PRTN3,TLN1
REACTOME_RA_BIOSYNTHESIS_PATHWAY	0.15	0.79	169	22	1	23467	DHRS9
REACTOME_SUMOYLATION	0.15	0.8	169	187	3	23467	HIST1H4A,NFKBIA,PHC2
REACTOME_THE_CANONICAL_RETINOID_CYCLE_IN_RODS_TWILIGHT_VISION	0.15	0.8	169	23	1	23467	DHRS9
REACTOME_THROMBOXANE_SIGNALLING_THROUGH_TP_RECEPTOR	0.15	0.8	169	23	1	23467	GNG10
REACTOME_TRANSPORT_TO_THE_GOLGI_AND_SUBSEQUENT_MODIFICATION	0.15	0.8	169	185	3	23467	B4GALT5,CTSZ,F5
REACTOME_BINDING_AND_UPTAKE_OF_LIGANDS_BY_SCAVENGER_RECEPTORS	0.16	0.81	169	98	2	23467	HP,SPARC
REACTOME_DISEASES_OF_IMMUNE_SYSTEM	0.16	0.81	169	24	1	23467	NFKBIA
REACTOME_ESTROGEN_DEPENDENT_NUCLEAR_EVENTS_DOWNSTREAM_OF_ESR_MEMBRANE_SIGNALING	0.16	0.81	169	24	1	23467	FOXO3
REACTOME_GROWTH_HORMONE_RECEPTOR_SIGNALING	0.16	0.81	169	24	1	23467	IRS2
REACTOME_POTASSIUM_CHANNELS	0.16	0.81	169	99	2	23467	GNG10,KCNJ15
REACTOME_SIGNALING_BY_NTRKS	0.16	0.81	169	99	2	23467	IRS2,MAPK14
REACTOME_SYNTHESIS_OF_VERY_LONG_CHAIN_FATTY_ACYL_COAS	0.16	0.81	169	24	1	23467	ACSL1
REACTOME_CONSTITUTIVE_SIGNALING_BY_AKT1_E17K_IN_CANCER	0.17	0.83	169	26	1	23467	FOXO3
REACTOME_DISEASES_OF_METABOLISM	0.17	0.83	169	104	2	23467	GYG1,TALDO1
REACTOME_DOWNREGULATION_OF_TGF_BETA_RECEPTOR_SIGNALING	0.17	0.83	169	26	1	23467	PPP1R15A
REACTOME_FERTILIZATION	0.17	0.83	169	26	1	23467	CD9
REACTOME_G_BETA:GAMMA_SIGNALLING_THROUGH_PI3KGAMMA	0.17	0.83	169	25	1	23467	GNG10
REACTOME_MAPK_FAMILY_SIGNALING_CASCADES	0.17	0.83	169	296	4	23467	FOXO3,IRS2,ITGA2B,TLN1
REACTOME_MISCELLANEOUS_TRANSPORT_AND_BINDING_EVENTS	0.17	0.83	169	26	1	23467	DMTN
REACTOME_N_GLYCAN_ANTENNAE_ELONGATION_IN_THE_MEDIAL_TRANS_GOLGI	0.17	0.83	169	26	1	23467	B4GALT5
REACTOME_NUCLEAR_EVENTS_KINASE_AND_TRANSCRIPTION_FACTOR_ACTIVATION	0.17	0.83	169	25	1	23467	MAPK14
REACTOME_PI3K_AKT_SIGNALING_IN_CANCER	0.17	0.83	169	102	2	23467	FOXO3,IRS2
REACTOME_SIGNALING_BY_ERYTHROPOIETIN	0.17	0.83	169	25	1	23467	IRS2
REACTOME_SIGNALING_BY_TGF_BETA_FAMILY_MEMBERS	0.17	0.83	169	102	2	23467	INHBA,PPP1R15A
REACTOME_UCH_PROTEINASES	0.17	0.83	169	102	2	23467	HIST1H2AC,HIST2H2AA3
REACTOME_ADRENALINE_NORADRENALINE_INHIBITS_INSULIN_SECRETION	0.18	0.86	169	28	1	23467	GNG10
REACTOME_BMAL1:CLOCK_NPAS2_ACTIVATES_CIRCADIAN_GENE_EXPRESSION	0.18	0.85	169	27	1	23467	NAMPT
REACTOME_ENERGY_DEPENDENT_REGULATION_OF_MTOR_BY_LKB1_AMPK	0.18	0.86	169	28	1	23467	RRAGD
REACTOME_G_PROTEIN_ACTIVATION	0.18	0.86	169	28	1	23467	GNG10
REACTOME_INTEGRATION_OF_ENERGY_METABOLISM	0.18	0.86	169	108	2	23467	GNG10,TALDO1
REACTOME_KERATAN_SULFATE_BIOSYNTHESIS	0.18	0.86	169	28	1	23467	B4GALT5
REACTOME_NEUROTRANSMITTER_RECEPTORS_AND_POSTSYNAPTIC_SIGNAL_TRANSMISSION	0.18	0.86	169	204	3	23467	GNG10,KCNJ15,LIN7A
REACTOME_PHASE_I_FUNCTIONALIZATION_OF_COMPOUNDS	0.18	0.84	169	105	2	23467	CYP4F3,NQO2
REACTOME_SIGNALING_BY_VEGF	0.18	0.84	169	105	2	23467	MAPK14,NCF4
REACTOME_SYNDECAN_INTERACTIONS	0.18	0.85	169	27	1	23467	ACTN1
REACTOME_EPHA_MEDIATED_GROWTH_CONE_COLLAPSE	0.19	0.88	169	29	1	23467	MYL9
REACTOME_MYOGENESIS	0.19	0.88	169	29	1	23467	MAPK14
REACTOME_UPTAKE_AND_ACTIONS_OF_BACTERIAL_TOXINS	0.19	0.88	169	29	1	23467	CD9
REACTOME_ACTIVATION_OF_KAINATE_RECEPTORS_UPON_GLUTAMATE_BINDING	0.2	0.9	169	30	1	23467	GNG10
REACTOME_MAPK_TARGETS_NUCLEAR_EVENTS_MEDIATED_BY_MAP_KINASES	0.2	0.92	169	31	1	23467	MAPK14
REACTOME_NICOTINATE_METABOLISM	0.2	0.92	169	31	1	23467	NAMPT
REACTOME_SURFACTANT_METABOLISM	0.2	0.9	169	30	1	23467	CKAP4
REACTOME_G_PROTEIN_BETA:GAMMA_SIGNALLING	0.21	0.93	169	32	1	23467	GNG10
REACTOME_GLUCAGON_SIGNALING_IN_METABOLIC_REGULATION	0.21	0.95	169	33	1	23467	GNG10
REACTOME_GLUCAGON_TYPE_LIGAND_RECEPTORS	0.21	0.95	169	33	1	23467	GNG10
REACTOME_L1CAM_INTERACTIONS	0.21	0.96	169	120	2	23467	CD24,ITGA2B
REACTOME_NUCLEAR_SIGNALING_BY_ERBB4	0.21	0.93	169	32	1	23467	SPARC
REACTOME_REGULATION_OF_LIPID_METABOLISM_BY_PEROXISOME_PROLIFERATOR_ACTIVATED_RECEPTOR_ALPHA_PPARALPHA	0.21	0.95	169	119	2	23467	ACSL1,G0S2
REACTOME_SIGNALLING_TO_ERKS	0.21	0.93	169	32	1	23467	MAPK14
REACTOME_TGF_BETA_RECEPTOR_SIGNALING_ACTIVATES_SMADS	0.21	0.93	169	32	1	23467	PPP1R15A
REACTOME_THROMBIN_SIGNALLING_THROUGH_PROTEINASE_ACTIVATED_RECEPTORS_PARS	0.21	0.93	169	32	1	23467	GNG10
REACTOME_GPVI_MEDIATED_ACTIVATION_CASCADE	0.22	0.98	169	35	1	23467	CLEC1B
REACTOME_INTERLEUKIN_7_SIGNALING	0.22	0.96	169	34	1	23467	IRS2
REACTOME_KERATAN_SULFATE_KERATIN_METABOLISM	0.22	0.96	169	34	1	23467	B4GALT5
REACTOME_LYSOSOME_VESICLE_BIOGENESIS	0.22	0.98	169	35	1	23467	CTSZ
REACTOME_NOD1_2_SIGNALING_PATHWAY	0.22	0.98	169	35	1	23467	MAPK14
REACTOME_RAB_REGULATION_OF_TRAFFICKING	0.22	0.97	169	122	2	23467	RAB13,RAB31
REACTOME_TRANSCRIPTIONAL_REGULATION_BY_E2F6	0.22	0.96	169	34	1	23467	RRM2
REACTOME_DETOXIFICATION_OF_REACTIVE_OXYGEN_SPECIES	0.23	1	169	37	1	23467	NCF4
REACTOME_FATTY_ACYL_COA_BIOSYNTHESIS	0.23	1	169	37	1	23467	ACSL1
REACTOME_RUNX1_INTERACTS_WITH_CO_FACTORS_WHOSE_PRECISE_EFFECT_ON_RUNX1_TARGETS_IS_NOT_KNOWN	0.23	1	169	37	1	23467	PHC2
REACTOME_STRIATED_MUSCLE_CONTRACTION	0.23	1	169	36	1	23467	TPM1
REACTOME_GENE_AND_PROTEIN_EXPRESSION_BY_JAK_STAT_SIGNALING_AFTER_INTERLEUKIN_12_STIMULATION	0.24	1	169	38	1	23467	TALDO1
REACTOME_MTOR_SIGNALLING	0.25	1	169	39	1	23467	RRAGD
REACTOME_ASSEMBLY_AND_CELL_SURFACE_PRESENTATION_OF_NMDA_RECEPTORS	0.26	1	169	42	1	23467	LIN7A
REACTOME_COOPERATION_OF_PDCL_PHLP1_AND_TRIC_CCT_IN_G_PROTEIN_BETA_FOLDING	0.26	1	169	42	1	23467	GNG10
REACTOME_EPHB_MEDIATED_FORWARD_SIGNALING	0.26	1	169	42	1	23467	LIMK2
REACTOME_GLUCAGON_LIKE_PEPTIDE_1_GLP1_REGULATES_INSULIN_SECRETION	0.26	1	169	42	1	23467	GNG10
REACTOME_SIGNALING_BY_RETINOIC_ACID	0.27	1	169	43	1	23467	DHRS9
REACTOME_SLC_MEDIATED_TRANSMEMBRANE_TRANSPORT	0.27	1	169	250	3	23467	SLC22A4,SLC2A3,SLC4A1
REACTOME_SUMOYLATION_OF_TRANSCRIPTION_COFACTORS	0.27	1	169	43	1	23467	PHC2
REACTOME_TP53_REGULATES_TRANSCRIPTION_OF_CELL_DEATH_GENES	0.27	1	169	44	1	23467	BCL6
REACTOME_TRANSCRIPTIONAL_REGULATION_BY_TP53	0.27	1	169	363	4	23467	BCL6,GADD45A,MAPK14,RRAGD
REACTOME_VASOPRESSIN_REGULATES_RENAL_WATER_HOMEOSTASIS_VIA_AQUAPORINS	0.27	1	169	43	1	23467	GNG10
REACTOME_VESICLE_MEDIATED_TRANSPORT	0.27	1	169	723	7	23467	CTSZ,F5,HP,RAB13,RAB31,REPS2,SPARC
REACTOME_GLYCOSPHINGOLIPID_METABOLISM	0.28	1	169	45	1	23467	UGCG
REACTOME_METABOLISM_OF_LIPIDS	0.28	1	169	738	7	23467	ACSL1,ALOX12,ALOX5,BMX,CYP4F3,G0S2,UGCG
REACTOME_G_ALPHA_Z_SIGNALLING_EVENTS	0.29	1	169	48	1	23467	GNG10
REACTOME_INOSITOL_PHOSPHATE_METABOLISM	0.29	1	169	48	1	23467	IMPA2
REACTOME_INTERLEUKIN_12_SIGNALING	0.29	1	169	47	1	23467	TALDO1
REACTOME_IRS_MEDIATED_SIGNALLING	0.29	1	169	48	1	23467	IRS2
REACTOME_MITOTIC_G1_G1_S_PHASES	0.29	1	169	149	2	23467	RRM2,TYMS
REACTOME_SUMOYLATION_OF_RNA_BINDING_PROTEINS	0.29	1	169	47	1	23467	PHC2
REACTOME_DISEASES_OF_SIGNAL_TRANSDUCTION	0.3	1	169	386	4	23467	FOXO3,IRS2,ITGA2B,TLN1
REACTOME_ER_TO_GOLGI_ANTEROGRADE_TRANSPORT	0.3	1	169	154	2	23467	CTSZ,F5
REACTOME_IRE1ALPHA_ACTIVATES_CHAPERONES	0.3	1	169	50	1	23467	TLN1
REACTOME_NETRIN_1_SIGNALING	0.3	1	169	50	1	23467	MAPK14
REACTOME_TP53_REGULATES_TRANSCRIPTION_OF_CELL_CYCLE_GENES	0.3	1	169	49	1	23467	GADD45A
REACTOME_EPH_EPHRIN_MEDIATED_REPULSION_OF_CELLS	0.31	1	169	51	1	23467	MMP9
REACTOME_NEUROTRANSMITTER_RELEASE_CYCLE	0.31	1	169	51	1	23467	LIN7A
REACTOME_TRANSMISSION_ACROSS_CHEMICAL_SYNAPSES	0.31	1	169	269	3	23467	GNG10,KCNJ15,LIN7A
REACTOME_ION_HOMEOSTASIS	0.32	1	169	54	1	23467	FKBP1B
REACTOME_NUCLEOTIDE_BINDING_DOMAIN_LEUCINE_RICH_REPEAT_CONTAINING_RECEPTOR_NLR_SIGNALING_PATHWAYS	0.32	1	169	54	1	23467	MAPK14
REACTOME_SIGNALING_BY_TYPE_1_INSULIN_LIKE_GROWTH_FACTOR_1_RECEPTOR_IGF1R	0.32	1	169	54	1	23467	IRS2
REACTOME_SYNTHESIS_OF_PIPS_AT_THE_PLASMA_MEMBRANE	0.32	1	169	53	1	23467	BMX
REACTOME_INTERLEUKIN_12_FAMILY_SIGNALING	0.34	1	169	57	1	23467	TALDO1
REACTOME_IRON_UPTAKE_AND_TRANSPORT	0.34	1	169	58	1	23467	LCN2
REACTOME_NEUREXINS_AND_NEUROLIGINS	0.34	1	169	57	1	23467	LIN7A
REACTOME_SIGNALING_BY_ERBB4	0.34	1	169	58	1	23467	SPARC
REACTOME_SIGNALING_BY_PDGF	0.34	1	169	58	1	23467	PDGFC
REACTOME_ACTIVATION_OF_THE_MRNA_UPON_BINDING_OF_THE_CAP_BINDING_COMPLEX_AND_EIFS_AND_SUBSEQUENT_BINDING_TO_43S	0.35	1	169	60	1	23467	RPS4Y1
REACTOME_E3_UBIQUITIN_LIGASES_UBIQUITINATE_TARGET_PROTEINS	0.35	1	169	59	1	23467	HIST1H2BD
REACTOME_NON_INTEGRIN_MEMBRANE_ECM_INTERACTIONS	0.35	1	169	59	1	23467	ACTN1
REACTOME_ASSEMBLY_OF_COLLAGEN_FIBRILS_AND_OTHER_MULTIMERIC_STRUCTURES	0.36	1	169	61	1	23467	MMP9
REACTOME_CA2PLUS_PATHWAY	0.36	1	169	61	1	23467	GNG10
REACTOME_O_LINKED_GLYCOSYLATION_OF_MUCINS	0.36	1	169	62	1	23467	B4GALT5
REACTOME_ASPARAGINE_N_LINKED_GLYCOSYLATION	0.37	1	169	304	3	23467	B4GALT5,CTSZ,F5
REACTOME_CYTOSOLIC_SENSORS_OF_PATHOGEN_ASSOCIATED_DNA	0.37	1	169	63	1	23467	NFKBIA
REACTOME_TRANSCRIPTIONAL_REGULATION_BY_MECP2	0.37	1	169	63	1	23467	SLC2A3
REACTOME_ACTIVATION_OF_NF_KAPPAB_IN_B_CELLS	0.38	1	169	67	1	23467	NFKBIA
REACTOME_CYTOCHROME_P450_ARRANGED_BY_SUBSTRATE_TYPE	0.38	1	169	65	1	23467	CYP4F3
REACTOME_PKMTS_METHYLATE_HISTONE_LYSINES	0.39	1	169	69	1	23467	HIST1H4A
REACTOME_SCAVENGING_OF_HEME_FROM_PLASMA	0.39	1	169	69	1	23467	HP
REACTOME_INTERFERON_ALPHA_BETA_SIGNALING	0.4	1	169	70	1	23467	EGR1
REACTOME_INTERLEUKIN_17_SIGNALING	0.4	1	169	71	1	23467	MAPK14
REACTOME_TRANSLOCATION_OF_SLC2A4_GLUT4_TO_THE_PLASMA_MEMBRANE	0.4	1	169	71	1	23467	RAB13
REACTOME_GLYCOLYSIS	0.41	1	169	72	1	23467	PFKFB3
REACTOME_SIGNALING_BY_TGF_BETA_RECEPTOR_COMPLEX	0.41	1	169	73	1	23467	PPP1R15A
REACTOME_TRANS_GOLGI_NETWORK_VESICLE_BUDDING	0.41	1	169	72	1	23467	CTSZ
REACTOME_CONSTITUTIVE_SIGNALING_BY_ABERRANT_PI3K_IN_CANCER	0.42	1	169	75	1	23467	IRS2
REACTOME_REGULATION_OF_INSULIN_SECRETION	0.43	1	169	78	1	23467	GNG10
REACTOME_SUMOYLATION_OF_DNA_DAMAGE_RESPONSE_AND_REPAIR_PROTEINS	0.43	1	169	77	1	23467	PHC2
REACTOME_DOWNSTREAM_SIGNALING_EVENTS_OF_B_CELL_RECEPTOR_BCR	0.44	1	169	81	1	23467	NFKBIA
REACTOME_G_ALPHA_12_13_SIGNALLING_EVENTS	0.44	1	169	80	1	23467	GNG10
REACTOME_PROTEIN_UBIQUITINATION	0.44	1	169	79	1	23467	HIST1H2BD
REACTOME_INTEGRIN_CELL_SURFACE_INTERACTIONS	0.46	1	169	85	1	23467	ITGA2B
REACTOME_PI_METABOLISM	0.46	1	169	84	1	23467	BMX
REACTOME_TP53_REGULATES_METABOLIC_GENES	0.46	1	169	84	1	23467	RRAGD
REACTOME_TRANSPORT_OF_BILE_SALTS_AND_ORGANIC_ACIDS_METAL_IONS_AND_AMINE_COMPOUNDS	0.46	1	169	86	1	23467	SLC22A4
REACTOME_BIOLOGICAL_OXIDATIONS	0.47	1	169	221	2	23467	CYP4F3,NQO2
REACTOME_PROTEIN_PROTEIN_INTERACTIONS_AT_SYNAPSES	0.47	1	169	88	1	23467	LIN7A
REACTOME_REGULATION_OF_MRNA_STABILITY_BY_PROTEINS_THAT_BIND_AU_RICH_ELEMENTS	0.47	1	169	87	1	23467	MAPK14
REACTOME_COLLAGEN_FORMATION	0.48	1	169	90	1	23467	MMP9
REACTOME_MACROAUTOPHAGY	0.48	1	169	90	1	23467	RRAGD
REACTOME_OPIOID_SIGNALLING	0.48	1	169	89	1	23467	GNG10
REACTOME_SPHINGOLIPID_METABOLISM	0.48	1	169	89	1	23467	UGCG
REACTOME_UNFOLDED_PROTEIN_RESPONSE_UPR	0.48	1	169	91	1	23467	TLN1
REACTOME_ACTIVATION_OF_NMDA_RECEPTORS_AND_POSTSYNAPTIC_EVENTS	0.49	1	169	92	1	23467	LIN7A
REACTOME_CELL_JUNCTION_ORGANIZATION	0.49	1	169	92	1	23467	ACTN1
REACTOME_GLUCOSE_METABOLISM	0.49	1	169	92	1	23467	PFKFB3
REACTOME_MAPK6_MAPK4_SIGNALING	0.49	1	169	93	1	23467	FOXO3
REACTOME_MITOCHONDRIAL_BIOGENESIS	0.49	1	169	94	1	23467	MAPK14
REACTOME_REGULATION_OF_TP53_ACTIVITY_THROUGH_PHOSPHORYLATION	0.49	1	169	92	1	23467	MAPK14
REACTOME_METABOLISM_OF_AMINO_ACIDS_AND_DERIVATIVES	0.5	1	169	372	3	23467	ARG1,RPS4Y1,SLC6A8
REACTOME_NONSENSE_MEDIATED_DECAY_NMD_INDEPENDENT_OF_THE_EXON_JUNCTION_COMPLEX_EJC	0.5	1	169	96	1	23467	RPS4Y1
REACTOME_P75_NTR_RECEPTOR_MEDIATED_SIGNALLING	0.5	1	169	97	1	23467	NFKBIA
REACTOME_TRANSCRIPTIONAL_REGULATION_BY_RUNX3	0.5	1	169	96	1	23467	FOXO3
REACTOME_ANTIGEN_PROCESSING_CROSS_PRESENTATION	0.51	1	169	99	1	23467	NCF4
REACTOME_CLEC7A_DECTIN_1_SIGNALING	0.52	1	169	100	1	23467	NFKBIA
REACTOME_DOWNSTREAM_TCR_SIGNALING	0.52	1	169	101	1	23467	NFKBIA
REACTOME_INFECTIOUS_DISEASE	0.52	1	169	382	3	23467	CD9,LTF,RPS4Y1
REACTOME_PROTEIN_FOLDING	0.52	1	169	102	1	23467	GNG10
REACTOME_SLC_TRANSPORTER_DISORDERS	0.52	1	169	100	1	23467	SLC4A1
REACTOME_VISUAL_PHOTOTRANSDUCTION	0.52	1	169	100	1	23467	DHRS9
REACTOME_CARGO_RECOGNITION_FOR_CLATHRIN_MEDIATED_ENDOCYTOSIS	0.53	1	169	105	1	23467	REPS2
REACTOME_STIMULI_SENSING_CHANNELS	0.54	1	169	106	1	23467	FKBP1B
REACTOME_TRANSPORT_OF_INORGANIC_CATIONS_ANIONS_AND_AMINO_ACIDS_OLIGOPEPTIDES	0.54	1	169	106	1	23467	SLC4A1
REACTOME_AUTOPHAGY	0.55	1	169	109	1	23467	RRAGD
REACTOME_MITOTIC_SPINDLE_CHECKPOINT	0.55	1	169	110	1	23467	ZWINT
REACTOME_NEGATIVE_REGULATION_OF_THE_PI3K_AKT_NETWORK	0.55	1	169	110	1	23467	IRS2
REACTOME_O_LINKED_GLYCOSYLATION	0.55	1	169	111	1	23467	B4GALT5
REACTOME_SRP_DEPENDENT_COTRANSLATIONAL_PROTEIN_TARGETING_TO_MEMBRANE	0.56	1	169	113	1	23467	RPS4Y1
REACTOME_NEURONAL_SYSTEM	0.57	1	169	411	3	23467	GNG10,KCNJ15,LIN7A
REACTOME_NONSENSE_MEDIATED_DECAY_NMD	0.57	1	169	116	1	23467	RPS4Y1
REACTOME_SELENOAMINO_ACID_METABOLISM	0.57	1	169	118	1	23467	RPS4Y1
REACTOME_EUKARYOTIC_TRANSLATION_INITIATION	0.58	1	169	120	1	23467	RPS4Y1
REACTOME_GLYCOSAMINOGLYCAN_METABOLISM	0.59	1	169	124	1	23467	B4GALT5
REACTOME_TCR_SIGNALING	0.59	1	169	122	1	23467	NFKBIA
REACTOME_RESOLUTION_OF_SISTER_CHROMATID_COHESION	0.6	1	169	125	1	23467	ZWINT
REACTOME_CELL_CELL_COMMUNICATION	0.61	1	169	130	1	23467	ACTN1
REACTOME_CARDIAC_CONDUCTION	0.63	1	169	139	1	23467	FKBP1B
REACTOME_FCERI_MEDIATED_NF_KB_ACTIVATION	0.63	1	169	136	1	23467	NFKBIA
REACTOME_RHO_GTPASES_ACTIVATE_FORMINS	0.63	1	169	139	1	23467	ZWINT
REACTOME_C_TYPE_LECTIN_RECEPTORS_CLRS	0.64	1	169	140	1	23467	NFKBIA
REACTOME_DEATH_RECEPTOR_SIGNALLING	0.64	1	169	141	1	23467	NFKBIA
REACTOME_BETA_CATENIN_INDEPENDENT_WNT_SIGNALING	0.65	1	169	145	1	23467	GNG10
REACTOME_CLATHRIN_MEDIATED_ENDOCYTOSIS	0.65	1	169	145	1	23467	REPS2
REACTOME_INFLUENZA_INFECTION	0.68	1	169	156	1	23467	RPS4Y1
REACTOME_REGULATION_OF_TP53_ACTIVITY	0.69	1	169	160	1	23467	MAPK14
REACTOME_ADAPTIVE_IMMUNE_SYSTEM	0.7	1	169	811	5	23467	LILRA2,NCF4,NFKBIA,SIGLEC5,TREM1
REACTOME_SIGNALING_BY_THE_B_CELL_RECEPTOR_BCR	0.7	1	169	166	1	23467	NFKBIA
REACTOME_REGULATION_OF_EXPRESSION_OF_SLITS_AND_ROBOS	0.71	1	169	172	1	23467	RPS4Y1
REACTOME_DISORDERS_OF_TRANSMEMBRANE_TRANSPORTERS	0.72	1	169	177	1	23467	SLC4A1
REACTOME_ION_CHANNEL_TRANSPORT	0.73	1	169	183	1	23467	FKBP1B
REACTOME_FC_EPSILON_RECEPTOR_FCERI_SIGNALING	0.74	1	169	186	1	23467	NFKBIA
REACTOME_RRNA_PROCESSING_IN_THE_NUCLEUS_AND_CYTOSOL	0.75	1	169	193	1	23467	RPS4Y1
REACTOME_MITOTIC_PROMETAPHASE	0.76	1	169	198	1	23467	ZWINT
REACTOME_INTERFERON_SIGNALING	0.77	1	169	202	1	23467	EGR1
REACTOME_MITOTIC_METAPHASE_AND_ANAPHASE	0.77	1	169	201	1	23467	ZWINT
REACTOME_RRNA_PROCESSING	0.77	1	169	205	1	23467	RPS4Y1
REACTOME_PHOSPHOLIPID_METABOLISM	0.78	1	169	211	1	23467	BMX
REACTOME_G_ALPHA_Q_SIGNALLING_EVENTS	0.79	1	169	217	1	23467	GNG10
REACTOME_SIGNALING_BY_ROBO_RECEPTORS	0.79	1	169	218	1	23467	RPS4Y1
REACTOME_ORGANELLE_BIOGENESIS_AND_MAINTENANCE	0.88	1	169	295	1	23467	MAPK14
REACTOME_TRANSLATION	0.88	1	169	295	1	23467	RPS4Y1
REACTOME_G_ALPHA_S_SIGNALLING_EVENTS	0.9	1	169	541	2	23467	ADM,GNG10
REACTOME_CLASS_I_MHC_MEDIATED_ANTIGEN_PROCESSING_PRESENTATION	0.93	1	169	370	1	23467	NCF4
REACTOME_METABOLISM_OF_RNA	0.96	1	169	672	2	23467	MAPK14,RPS4Y1
REACTOME_2_LTR_CIRCLE_FORMATION	1	1	169	7	0	23467
REACTOME_A_TETRASACCHARIDE_LINKER_SEQUENCE_IS_REQUIRED_FOR_GAG_SYNTHESIS	1	1	169	26	0	23467
REACTOME_ABACAVIR_METABOLISM	1	1	169	5	0	23467
REACTOME_ABACAVIR_TRANSMEMBRANE_TRANSPORT	1	1	169	5	0	23467
REACTOME_ABACAVIR_TRANSPORT_AND_METABOLISM	1	1	169	10	0	23467
REACTOME_ABC_FAMILY_PROTEINS_MEDIATED_TRANSPORT	1	1	169	103	0	23467
REACTOME_ABC_TRANSPORTER_DISORDERS	1	1	169	77	0	23467
REACTOME_ABC_TRANSPORTERS_IN_LIPID_HOMEOSTASIS	1	1	169	18	0	23467
REACTOME_ABORTIVE_ELONGATION_OF_HIV_1_TRANSCRIPT_IN_THE_ABSENCE_OF_TAT	1	1	169	23	0	23467
REACTOME_ACETYLCHOLINE_BINDING_AND_DOWNSTREAM_EVENTS	1	1	169	14	0	23467
REACTOME_ACETYLCHOLINE_NEUROTRANSMITTER_RELEASE_CYCLE	1	1	169	17	0	23467
REACTOME_ACETYLCHOLINE_REGULATES_INSULIN_SECRETION	1	1	169	10	0	23467
REACTOME_ACTIVATED_NOTCH1_TRANSMITS_SIGNAL_TO_THE_NUCLEUS	1	1	169	31	0	23467
REACTOME_ACTIVATED_NTRK2_SIGNALS_THROUGH_CDK5	1	1	169	6	0	23467
REACTOME_ACTIVATED_NTRK2_SIGNALS_THROUGH_FRS2_AND_FRS3	1	1	169	11	0	23467
REACTOME_ACTIVATED_NTRK2_SIGNALS_THROUGH_FYN	1	1	169	7	0	23467
REACTOME_ACTIVATED_NTRK2_SIGNALS_THROUGH_PI3K	1	1	169	7	0	23467
REACTOME_ACTIVATED_NTRK2_SIGNALS_THROUGH_RAS	1	1	169	9	0	23467
REACTOME_ACTIVATED_NTRK3_SIGNALS_THROUGH_PI3K	1	1	169	6	0	23467
REACTOME_ACTIVATED_NTRK3_SIGNALS_THROUGH_RAS	1	1	169	8	0	23467
REACTOME_ACTIVATION_OF_AMPK_DOWNSTREAM_OF_NMDARS	1	1	169	28	0	23467
REACTOME_ACTIVATION_OF_APC_C_AND_APC_C:CDC20_MEDIATED_DEGRADATION_OF_MITOTIC_PROTEINS	1	1	169	76	0	23467
REACTOME_ACTIVATION_OF_ATR_IN_RESPONSE_TO_REPLICATION_STRESS	1	1	169	37	0	23467
REACTOME_ACTIVATION_OF_BAD_AND_TRANSLOCATION_TO_MITOCHONDRIA	1	1	169	15	0	23467
REACTOME_ACTIVATION_OF_BH3_ONLY_PROTEINS	1	1	169	30	0	23467
REACTOME_ACTIVATION_OF_C3_AND_C5	1	1	169	7	0	23467
REACTOME_ACTIVATION_OF_CASPASES_THROUGH_APOPTOSOME_MEDIATED_CLEAVAGE	1	1	169	6	0	23467
REACTOME_ACTIVATION_OF_GENE_EXPRESSION_BY_SREBF_SREBP	1	1	169	42	0	23467
REACTOME_ACTIVATION_OF_IRF3_IRF7_MEDIATED_BY_TBK1_IKK_EPSILON	1	1	169	17	0	23467
REACTOME_ACTIVATION_OF_NIMA_KINASES_NEK9_NEK6_NEK7	1	1	169	7	0	23467
REACTOME_ACTIVATION_OF_NOXA_AND_TRANSLOCATION_TO_MITOCHONDRIA	1	1	169	5	0	23467
REACTOME_ACTIVATION_OF_PUMA_AND_TRANSLOCATION_TO_MITOCHONDRIA	1	1	169	9	0	23467
REACTOME_ACTIVATION_OF_RAC1	1	1	169	13	0	23467
REACTOME_ACTIVATION_OF_RAC1_DOWNSTREAM_OF_NMDARS	1	1	169	7	0	23467
REACTOME_ACTIVATION_OF_RAS_IN_B_CELLS	1	1	169	5	0	23467
REACTOME_ACTIVATION_OF_SMO	1	1	169	18	0	23467
REACTOME_ACTIVATION_OF_THE_PHOTOTRANSDUCTION_CASCADE	1	1	169	11	0	23467
REACTOME_ACTIVATION_OF_THE_PRE_REPLICATIVE_COMPLEX	1	1	169	33	0	23467
REACTOME_ACTIVATION_OF_THE_TFAP2_AP_2_FAMILY_OF_TRANSCRIPTION_FACTORS	1	1	169	12	0	23467
REACTOME_ACTIVATION_OF_TRKA_RECEPTORS	1	1	169	6	0	23467
REACTOME_ACYL_CHAIN_REMODELING_OF_CL	1	1	169	6	0	23467
REACTOME_ACYL_CHAIN_REMODELING_OF_DAG_AND_TAG	1	1	169	7	0	23467
REACTOME_ACYL_CHAIN_REMODELLING_OF_PC	1	1	169	27	0	23467
REACTOME_ACYL_CHAIN_REMODELLING_OF_PE	1	1	169	29	0	23467
REACTOME_ACYL_CHAIN_REMODELLING_OF_PG	1	1	169	18	0	23467
REACTOME_ACYL_CHAIN_REMODELLING_OF_PI	1	1	169	17	0	23467
REACTOME_ACYL_CHAIN_REMODELLING_OF_PS	1	1	169	22	0	23467
REACTOME_ADENYLATE_CYCLASE_ACTIVATING_PATHWAY	1	1	169	10	0	23467
REACTOME_ADENYLATE_CYCLASE_INHIBITORY_PATHWAY	1	1	169	14	0	23467
REACTOME_ADHERENS_JUNCTIONS_INTERACTIONS	1	1	169	33	0	23467
REACTOME_ADRENOCEPTORS	1	1	169	9	0	23467
REACTOME_AFLATOXIN_ACTIVATION_AND_DETOXIFICATION	1	1	169	19	0	23467
REACTOME_AKT_PHOSPHORYLATES_TARGETS_IN_THE_CYTOSOL	1	1	169	14	0	23467
REACTOME_ALPHA_OXIDATION_OF_PHYTANATE	1	1	169	6	0	23467
REACTOME_ALTERNATIVE_COMPLEMENT_ACTIVATION	1	1	169	5	0	23467
REACTOME_AMINE_LIGAND_BINDING_RECEPTORS	1	1	169	42	0	23467
REACTOME_AMINO_ACID_CONJUGATION	1	1	169	9	0	23467
REACTOME_AMINO_ACID_TRANSPORT_ACROSS_THE_PLASMA_MEMBRANE	1	1	169	33	0	23467
REACTOME_AMPK_INHIBITS_CHREBP_TRANSCRIPTIONAL_ACTIVATION_ACTIVITY	1	1	169	8	0	23467
REACTOME_ANCHORING_FIBRIL_FORMATION	1	1	169	15	0	23467
REACTOME_ANCHORING_OF_THE_BASAL_BODY_TO_THE_PLASMA_MEMBRANE	1	1	169	97	0	23467
REACTOME_ANDROGEN_BIOSYNTHESIS	1	1	169	11	0	23467
REACTOME_ANTIGEN_ACTIVATES_B_CELL_RECEPTOR_BCR_LEADING_TO_GENERATION_OF_SECOND_MESSENGERS	1	1	169	86	0	23467
REACTOME_ANTIGEN_PRESENTATION:_FOLDING_ASSEMBLY_AND_PEPTIDE_LOADING_OF_CLASS_I_MHC	1	1	169	25	0	23467
REACTOME_ANTIGEN_PROCESSING:_UBIQUITINATION_PROTEASOME_DEGRADATION	1	1	169	308	0	23467
REACTOME_ANTIVIRAL_MECHANISM_BY_IFN_STIMULATED_GENES	1	1	169	82	0	23467
REACTOME_APC_C:CDC20_MEDIATED_DEGRADATION_OF_CYCLIN_B	1	1	169	23	0	23467
REACTOME_APC_C:CDH1_MEDIATED_DEGRADATION_OF_CDC20_AND_OTHER_APC_C:CDH1_TARGETED_PROTEINS_IN_LATE_MITOSIS_EARLY_G1	1	1	169	72	0	23467
REACTOME_APC_CDC20_MEDIATED_DEGRADATION_OF_NEK2A	1	1	169	25	0	23467
REACTOME_APEX1_INDEPENDENT_RESOLUTION_OF_AP_SITES_VIA_THE_SINGLE_NUCLEOTIDE_REPLACEMENT_PATHWAY	1	1	169	7	0	23467
REACTOME_APOBEC3G_MEDIATED_RESISTANCE_TO_HIV_1_INFECTION	1	1	169	5	0	23467
REACTOME_APOPTOTIC_CLEAVAGE_OF_CELL_ADHESION_PROTEINS	1	1	169	11	0	23467
REACTOME_APOPTOTIC_FACTOR_MEDIATED_RESPONSE	1	1	169	16	0	23467
REACTOME_ARACHIDONATE_PRODUCTION_FROM_DAG	1	1	169	5	0	23467
REACTOME_ARMS_MEDIATED_ACTIVATION	1	1	169	7	0	23467
REACTOME_ARYL_HYDROCARBON_RECEPTOR_SIGNALLING	1	1	169	7	0	23467
REACTOME_ASPARTATE_AND_ASPARAGINE_METABOLISM	1	1	169	11	0	23467
REACTOME_ASSEMBLY_OF_ACTIVE_LPL_AND_LIPC_LIPASE_COMPLEXES	1	1	169	19	0	23467
REACTOME_ASSEMBLY_OF_THE_HIV_VIRION	1	1	169	16	0	23467
REACTOME_ASSEMBLY_OF_THE_ORC_COMPLEX_AT_THE_ORIGIN_OF_REPLICATION	1	1	169	6	0	23467
REACTOME_ASSEMBLY_OF_THE_PRE_REPLICATIVE_COMPLEX	1	1	169	68	0	23467
REACTOME_ASSOCIATION_OF_TRIC_CCT_WITH_TARGET_PROTEINS_DURING_BIOSYNTHESIS	1	1	169	39	0	23467
REACTOME_ASYMMETRIC_LOCALIZATION_OF_PCP_PROTEINS	1	1	169	64	0	23467
REACTOME_ATF4_ACTIVATES_GENES_IN_RESPONSE_TO_ENDOPLASMIC_RETICULUM_STRESS	1	1	169	26	0	23467
REACTOME_ATF6_ATF6_ALPHA_ACTIVATES_CHAPERONE_GENES	1	1	169	10	0	23467
REACTOME_ATF6_ATF6_ALPHA_ACTIVATES_CHAPERONES	1	1	169	12	0	23467
REACTOME_ATTACHMENT_OF_GPI_ANCHOR_TO_UPAR	1	1	169	7	0	23467
REACTOME_ATTENUATION_PHASE	1	1	169	28	0	23467
REACTOME_AUF1_HNRNP_D0_BINDS_AND_DESTABILIZES_MRNA	1	1	169	55	0	23467
REACTOME_AURKA_ACTIVATION_BY_TPX2	1	1	169	72	0	23467
REACTOME_BASIGIN_INTERACTIONS	1	1	169	25	0	23467
REACTOME_BBSOME_MEDIATED_CARGO_TARGETING_TO_CILIUM	1	1	169	23	0	23467
REACTOME_BETA_CATENIN_PHOSPHORYLATION_CASCADE	1	1	169	17	0	23467
REACTOME_BETA_DEFENSINS	1	1	169	42	0	23467
REACTOME_BETA_OXIDATION_OF_BUTANOYL_COA_TO_ACETYL_COA	1	1	169	5	0	23467
REACTOME_BETA_OXIDATION_OF_DECANOYL_COA_TO_OCTANOYL_COA_COA	1	1	169	6	0	23467
REACTOME_BETA_OXIDATION_OF_HEXANOYL_COA_TO_BUTANOYL_COA	1	1	169	5	0	23467
REACTOME_BETA_OXIDATION_OF_LAUROYL_COA_TO_DECANOYL_COA_COA	1	1	169	5	0	23467
REACTOME_BETA_OXIDATION_OF_OCTANOYL_COA_TO_HEXANOYL_COA	1	1	169	5	0	23467
REACTOME_BETA_OXIDATION_OF_PRISTANOYL_COA	1	1	169	9	0	23467
REACTOME_BETA_OXIDATION_OF_VERY_LONG_CHAIN_FATTY_ACIDS	1	1	169	11	0	23467
REACTOME_BH3_ONLY_PROTEINS_ASSOCIATE_WITH_AND_INACTIVATE_ANTI_APOPTOTIC_BCL_2_MEMBERS	1	1	169	9	0	23467
REACTOME_BILE_ACID_AND_BILE_SALT_METABOLISM	1	1	169	43	0	23467
REACTOME_BINDING_OF_TCF_LEF:CTNNB1_TO_TARGET_GENE_PROMOTERS	1	1	169	8	0	23467
REACTOME_BIOSYNTHESIS_OF_MARESIN_LIKE_SPMS	1	1	169	6	0	23467
REACTOME_BIOSYNTHESIS_OF_THE_N_GLYCAN_PRECURSOR_DOLICHOL_LIPID_LINKED_OLIGOSACCHARIDE_LLO_AND_TRANSFER_TO_A_NASCENT_PROTEIN	1	1	169	78	0	23467
REACTOME_BIOTIN_TRANSPORT_AND_METABOLISM	1	1	169	11	0	23467
REACTOME_BRANCHED_CHAIN_AMINO_ACID_CATABOLISM	1	1	169	19	0	23467
REACTOME_BUDDING_AND_MATURATION_OF_HIV_VIRION	1	1	169	28	0	23467
REACTOME_BUTYRATE_RESPONSE_FACTOR_1_BRF1_BINDS_AND_DESTABILIZES_MRNA	1	1	169	17	0	23467
REACTOME_BUTYROPHILIN_BTN_FAMILY_INTERACTIONS	1	1	169	12	0	23467
REACTOME_CA_DEPENDENT_EVENTS	1	1	169	36	0	23467
REACTOME_CA2PLUS_ACTIVATED_KPLUS_CHANNELS	1	1	169	9	0	23467
REACTOME_CALCINEURIN_ACTIVATES_NFAT	1	1	169	9	0	23467
REACTOME_CALNEXIN_CALRETICULIN_CYCLE	1	1	169	26	0	23467
REACTOME_CAMK_IV_MEDIATED_PHOSPHORYLATION_OF_CREB	1	1	169	10	0	23467
REACTOME_CARBOXYTERMINAL_POST_TRANSLATIONAL_MODIFICATIONS_OF_TUBULIN	1	1	169	42	0	23467
REACTOME_CARGO_TRAFFICKING_TO_THE_PERICILIARY_MEMBRANE	1	1	169	51	0	23467
REACTOME_CASPASE_ACTIVATION_VIA_DEATH_RECEPTORS_IN_THE_PRESENCE_OF_LIGAND	1	1	169	16	0	23467
REACTOME_CASPASE_ACTIVATION_VIA_DEPENDENCE_RECEPTORS_IN_THE_ABSENCE_OF_LIGAND	1	1	169	10	0	23467
REACTOME_CASPASE_ACTIVATION_VIA_EXTRINSIC_APOPTOTIC_SIGNALLING_PATHWAY	1	1	169	26	0	23467
REACTOME_CATION_COUPLED_CHLORIDE_COTRANSPORTERS	1	1	169	7	0	23467
REACTOME_CD209_DC_SIGN_SIGNALING	1	1	169	21	0	23467
REACTOME_CD22_MEDIATED_BCR_REGULATION	1	1	169	61	0	23467
REACTOME_CD28_CO_STIMULATION	1	1	169	33	0	23467
REACTOME_CD28_DEPENDENT_PI3K_AKT_SIGNALING	1	1	169	22	0	23467
REACTOME_CD28_DEPENDENT_VAV1_PATHWAY	1	1	169	12	0	23467
REACTOME_CDC6_ASSOCIATION_WITH_THE_ORC:ORIGIN_COMPLEX	1	1	169	11	0	23467
REACTOME_CDK_MEDIATED_PHOSPHORYLATION_AND_REMOVAL_OF_CDC6	1	1	169	72	0	23467
REACTOME_CELL_CELL_JUNCTION_ORGANIZATION	1	1	169	65	0	23467
REACTOME_CELL_DEATH_SIGNALLING_VIA_NRAGE_NRIF_AND_NADE	1	1	169	76	0	23467
REACTOME_CELLULAR_RESPONSE_TO_HEAT_STRESS	1	1	169	101	0	23467
REACTOME_CELLULAR_RESPONSE_TO_HYPOXIA	1	1	169	75	0	23467
REACTOME_CENTROSOME_MATURATION	1	1	169	81	0	23467
REACTOME_CGMP_EFFECTS	1	1	169	16	0	23467
REACTOME_CHAPERONE_MEDIATED_AUTOPHAGY	1	1	169	16	0	23467
REACTOME_CHK1_CHK2_CDS1_MEDIATED_INACTIVATION_OF_CYCLIN_B:CDK1_COMPLEX	1	1	169	13	0	23467
REACTOME_CHL1_INTERACTIONS	1	1	169	9	0	23467
REACTOME_CHOLESTEROL_BIOSYNTHESIS	1	1	169	25	0	23467
REACTOME_CHOLINE_CATABOLISM	1	1	169	6	0	23467
REACTOME_CHONDROITIN_SULFATE_BIOSYNTHESIS	1	1	169	20	0	23467
REACTOME_CHONDROITIN_SULFATE_DERMATAN_SULFATE_METABOLISM	1	1	169	50	0	23467
REACTOME_CHREBP_ACTIVATES_METABOLIC_GENE_EXPRESSION	1	1	169	8	0	23467
REACTOME_CHYLOMICRON_ASSEMBLY	1	1	169	10	0	23467
REACTOME_CHYLOMICRON_CLEARANCE	1	1	169	5	0	23467
REACTOME_CHYLOMICRON_REMODELING	1	1	169	10	0	23467
REACTOME_CILIUM_ASSEMBLY	1	1	169	201	0	23467
REACTOME_CITRIC_ACID_CYCLE_TCA_CYCLE	1	1	169	22	0	23467
REACTOME_CLASS_C_3_METABOTROPIC_GLUTAMATE_PHEROMONE_RECEPTORS	1	1	169	39	0	23467
REACTOME_CLASS_I_PEROXISOMAL_MEMBRANE_PROTEIN_IMPORT	1	1	169	20	0	23467
REACTOME_CLEC7A_DECTIN_1_INDUCES_NFAT_ACTIVATION	1	1	169	11	0	23467
REACTOME_CLEC7A_INFLAMMASOME_PATHWAY	1	1	169	6	0	23467
REACTOME_COENZYME_A_BIOSYNTHESIS	1	1	169	8	0	23467
REACTOME_COHESIN_LOADING_ONTO_CHROMATIN	1	1	169	10	0	23467
REACTOME_COLLAGEN_BIOSYNTHESIS_AND_MODIFYING_ENZYMES	1	1	169	67	0	23467
REACTOME_COLLAGEN_CHAIN_TRIMERIZATION	1	1	169	44	0	23467
REACTOME_COMPETING_ENDOGENOUS_RNAS_CERNAS_REGULATE_PTEN_TRANSLATION	1	1	169	8	0	23467
REACTOME_COMPLEX_I_BIOGENESIS	1	1	169	55	0	23467
REACTOME_CONDENSATION_OF_PROMETAPHASE_CHROMOSOMES	1	1	169	11	0	23467
REACTOME_CONJUGATION_OF_BENZOATE_WITH_GLYCINE	1	1	169	6	0	23467
REACTOME_CONVERSION_FROM_APC_C:CDC20_TO_APC_C:CDH1_IN_LATE_ANAPHASE	1	1	169	19	0	23467
REACTOME_COOPERATION_OF_PREFOLDIN_AND_TRIC_CCT_IN_ACTIN_AND_TUBULIN_FOLDING	1	1	169	33	0	23467
REACTOME_COPI_DEPENDENT_GOLGI_TO_ER_RETROGRADE_TRAFFIC	1	1	169	99	0	23467
REACTOME_COPI_INDEPENDENT_GOLGI_TO_ER_RETROGRADE_TRAFFIC	1	1	169	52	0	23467
REACTOME_COPI_MEDIATED_ANTEROGRADE_TRANSPORT	1	1	169	101	0	23467
REACTOME_COSTIMULATION_BY_THE_CD28_FAMILY	1	1	169	73	0	23467
REACTOME_CREATION_OF_C4_AND_C2_ACTIVATORS	1	1	169	71	0	23467
REACTOME_CREB_PHOSPHORYLATION	1	1	169	7	0	23467
REACTOME_CREB1_PHOSPHORYLATION_THROUGH_NMDA_RECEPTOR_MEDIATED_ACTIVATION_OF_RAS_SIGNALING	1	1	169	28	0	23467
REACTOME_CREB1_PHOSPHORYLATION_THROUGH_THE_ACTIVATION_OF_ADENYLATE_CYCLASE	1	1	169	12	0	23467
REACTOME_CREB1_PHOSPHORYLATION_THROUGH_THE_ACTIVATION_OF_CAMKII_CAMKK_CAMKIV_CASCASDE	1	1	169	8	0	23467
REACTOME_CREB3_FACTORS_ACTIVATE_GENES	1	1	169	9	0	23467
REACTOME_CRISTAE_FORMATION	1	1	169	31	0	23467
REACTOME_CRMPS_IN_SEMA3A_SIGNALING	1	1	169	16	0	23467
REACTOME_CROSS_PRESENTATION_OF_SOLUBLE_EXOGENOUS_ANTIGENS_ENDOSOMES	1	1	169	50	0	23467
REACTOME_CROSSLINKING_OF_COLLAGEN_FIBRILS	1	1	169	18	0	23467
REACTOME_CS_DS_DEGRADATION	1	1	169	14	0	23467
REACTOME_CTLA4_INHIBITORY_SIGNALING	1	1	169	21	0	23467
REACTOME_CYCLIN_A_B1_B2_ASSOCIATED_EVENTS_DURING_G2_M_TRANSITION	1	1	169	25	0	23467
REACTOME_CYCLIN_A:CDK2_ASSOCIATED_EVENTS_AT_S_PHASE_ENTRY	1	1	169	85	0	23467
REACTOME_CYP2E1_REACTIONS	1	1	169	11	0	23467
REACTOME_CYTOCHROME_C_MEDIATED_APOPTOTIC_RESPONSE	1	1	169	13	0	23467
REACTOME_CYTOSOLIC_IRON_SULFUR_CLUSTER_ASSEMBLY	1	1	169	13	0	23467
REACTOME_CYTOSOLIC_SULFONATION_OF_SMALL_MOLECULES	1	1	169	24	0	23467
REACTOME_CYTOSOLIC_TRNA_AMINOACYLATION	1	1	169	24	0	23467
REACTOME_DAG_AND_IP3_SIGNALING	1	1	169	40	0	23467
REACTOME_DAP12_SIGNALING	1	1	169	29	0	23467
REACTOME_DARPP_32_EVENTS	1	1	169	24	0	23467
REACTOME_DCC_MEDIATED_ATTRACTIVE_SIGNALING	1	1	169	14	0	23467
REACTOME_DEACTIVATION_OF_THE_BETA_CATENIN_TRANSACTIVATING_COMPLEX	1	1	169	42	0	23467
REACTOME_DEADENYLATION_DEPENDENT_MRNA_DECAY	1	1	169	56	0	23467
REACTOME_DEADENYLATION_OF_MRNA	1	1	169	25	0	23467
REACTOME_DECTIN_1_MEDIATED_NONCANONICAL_NF_KB_SIGNALING	1	1	169	62	0	23467
REACTOME_DECTIN_2_FAMILY	1	1	169	26	0	23467
REACTOME_DEFECTIVE_B4GALT1_CAUSES_B4GALT1_CDG_CDG_2D	1	1	169	8	0	23467
REACTOME_DEFECTIVE_B4GALT7_CAUSES_EDS_PROGEROID_TYPE	1	1	169	20	0	23467
REACTOME_DEFECTIVE_C1GALT1C1_CAUSES_TN_POLYAGGLUTINATION_SYNDROME_TNPS	1	1	169	17	0	23467
REACTOME_DEFECTIVE_CFTR_CAUSES_CYSTIC_FIBROSIS	1	1	169	61	0	23467
REACTOME_DEFECTIVE_CHST14_CAUSES_EDS_MUSCULOCONTRACTURAL_TYPE	1	1	169	8	0	23467
REACTOME_DEFECTIVE_CHST3_CAUSES_SEDCJD	1	1	169	8	0	23467
REACTOME_DEFECTIVE_CHST6_CAUSES_MCDC1	1	1	169	8	0	23467
REACTOME_DEFECTIVE_CHSY1_CAUSES_TPBS	1	1	169	8	0	23467
REACTOME_DEFECTIVE_CSF2RB_CAUSES_PULMONARY_SURFACTANT_METABOLISM_DYSFUNCTION_5_SMDP5	1	1	169	8	0	23467
REACTOME_DEFECTIVE_EXT2_CAUSES_EXOSTOSES_2	1	1	169	14	0	23467
REACTOME_DEFECTIVE_GALNT3_CAUSES_FAMILIAL_HYPERPHOSPHATEMIC_TUMORAL_CALCINOSIS_HFTC	1	1	169	16	0	23467
REACTOME_DEFECTIVE_LFNG_CAUSES_SCDO3	1	1	169	5	0	23467
REACTOME_DEFECTIVE_ST3GAL3_CAUSES_MCT12_AND_EIEE15	1	1	169	8	0	23467
REACTOME_DEFECTIVE_TPR_MAY_CONFER_SUSCEPTIBILITY_TOWARDS_THYROID_PAPILLARY_CARCINOMA_TPC	1	1	169	32	0	23467
REACTOME_DEFECTS_IN_BIOTIN_BTN_METABOLISM	1	1	169	8	0	23467
REACTOME_DEFECTS_IN_COBALAMIN_B12_METABOLISM	1	1	169	14	0	23467
REACTOME_DEFECTS_IN_VITAMIN_AND_COFACTOR_METABOLISM	1	1	169	22	0	23467
REACTOME_DEGRADATION_OF_AXIN	1	1	169	55	0	23467
REACTOME_DEGRADATION_OF_BETA_CATENIN_BY_THE_DESTRUCTION_COMPLEX	1	1	169	84	0	23467
REACTOME_DEGRADATION_OF_CYSTEINE_AND_HOMOCYSTEINE	1	1	169	14	0	23467
REACTOME_DEGRADATION_OF_DVL	1	1	169	57	0	23467
REACTOME_DEGRADATION_OF_GLI1_BY_THE_PROTEASOME	1	1	169	60	0	23467
REACTOME_DEPOLYMERISATION_OF_THE_NUCLEAR_LAMINA	1	1	169	15	0	23467
REACTOME_DERMATAN_SULFATE_BIOSYNTHESIS	1	1	169	11	0	23467
REACTOME_DEX_H_BOX_HELICASES_ACTIVATE_TYPE_I_IFN_AND_INFLAMMATORY_CYTOKINES_PRODUCTION	1	1	169	7	0	23467
REACTOME_DIGESTION_OF_DIETARY_LIPID	1	1	169	7	0	23467
REACTOME_DISASSEMBLY_OF_THE_DESTRUCTION_COMPLEX_AND_RECRUITMENT_OF_AXIN_TO_THE_MEMBRANE	1	1	169	31	0	23467
REACTOME_DISEASES_ASSOCIATED_WITH_GLYCOSAMINOGLYCAN_METABOLISM	1	1	169	41	0	23467
REACTOME_DISEASES_ASSOCIATED_WITH_GLYCOSYLATION_PRECURSOR_BIOSYNTHESIS	1	1	169	18	0	23467
REACTOME_DISEASES_ASSOCIATED_WITH_N_GLYCOSYLATION_OF_PROTEINS	1	1	169	17	0	23467
REACTOME_DISEASES_ASSOCIATED_WITH_O_GLYCOSYLATION_OF_PROTEINS	1	1	169	68	0	23467
REACTOME_DISEASES_ASSOCIATED_WITH_SURFACTANT_METABOLISM	1	1	169	10	0	23467
REACTOME_DISEASES_ASSOCIATED_WITH_VISUAL_TRANSDUCTION	1	1	169	13	0	23467
REACTOME_DISEASES_OF_GLYCOSYLATION	1	1	169	143	0	23467
REACTOME_DISEASES_OF_MISMATCH_REPAIR_MMR	1	1	169	5	0	23467
REACTOME_DISINHIBITION_OF_SNARE_FORMATION	1	1	169	5	0	23467
REACTOME_DISPLACEMENT_OF_DNA_GLYCOSYLASE_BY_APEX1	1	1	169	9	0	23467
REACTOME_DISSOLUTION_OF_FIBRIN_CLOT	1	1	169	13	0	23467
REACTOME_DNA_DAMAGE_BYPASS	1	1	169	48	0	23467
REACTOME_DNA_DAMAGE_RECOGNITION_IN_GG_NER	1	1	169	38	0	23467
REACTOME_DNA_DAMAGE_REVERSAL	1	1	169	8	0	23467
REACTOME_DNA_REPLICATION	1	1	169	127	0	23467
REACTOME_DNA_REPLICATION_INITIATION	1	1	169	8	0	23467
REACTOME_DNA_REPLICATION_PRE_INITIATION	1	1	169	85	0	23467
REACTOME_DNA_STRAND_ELONGATION	1	1	169	32	0	23467
REACTOME_DOPAMINE_RECEPTORS	1	1	169	5	0	23467
REACTOME_DOWNREGULATION_OF_ERBB2_SIGNALING	1	1	169	28	0	23467
REACTOME_DOWNREGULATION_OF_ERBB2:ERBB3_SIGNALING	1	1	169	13	0	23467
REACTOME_DOWNREGULATION_OF_ERBB4_SIGNALING	1	1	169	9	0	23467
REACTOME_DOWNREGULATION_OF_SMAD2_3:SMAD4_TRANSCRIPTIONAL_ACTIVITY	1	1	169	23	0	23467
REACTOME_DOWNSTREAM_SIGNAL_TRANSDUCTION	1	1	169	29	0	23467
REACTOME_DOWNSTREAM_SIGNALING_OF_ACTIVATED_FGFR1	1	1	169	31	0	23467
REACTOME_DOWNSTREAM_SIGNALING_OF_ACTIVATED_FGFR2	1	1	169	30	0	23467
REACTOME_DOWNSTREAM_SIGNALING_OF_ACTIVATED_FGFR3	1	1	169	25	0	23467
REACTOME_DOWNSTREAM_SIGNALING_OF_ACTIVATED_FGFR4	1	1	169	27	0	23467
REACTOME_DUAL_INCISION_IN_GG_NER	1	1	169	41	0	23467
REACTOME_DUAL_INCISION_IN_TC_NER	1	1	169	65	0	23467
REACTOME_E2F_ENABLED_INHIBITION_OF_PRE_REPLICATION_COMPLEX_FORMATION	1	1	169	9	0	23467
REACTOME_E2F_MEDIATED_REGULATION_OF_DNA_REPLICATION	1	1	169	22	0	23467
REACTOME_EARLY_PHASE_OF_HIV_LIFE_CYCLE	1	1	169	14	0	23467
REACTOME_EFFECTS_OF_PIP2_HYDROLYSIS	1	1	169	27	0	23467
REACTOME_EGFR_DOWNREGULATION	1	1	169	31	0	23467
REACTOME_EGFR_INTERACTS_WITH_PHOSPHOLIPASE_C_GAMMA	1	1	169	9	0	23467
REACTOME_EGFR_TRANSACTIVATION_BY_GASTRIN	1	1	169	9	0	23467
REACTOME_EICOSANOID_LIGAND_BINDING_RECEPTORS	1	1	169	15	0	23467
REACTOME_ELASTIC_FIBRE_FORMATION	1	1	169	45	0	23467
REACTOME_ELEVATION_OF_CYTOSOLIC_CA2PLUS_LEVELS	1	1	169	16	0	23467
REACTOME_ENDOGENOUS_STEROLS	1	1	169	27	0	23467
REACTOME_ENDOSOMAL_SORTING_COMPLEX_REQUIRED_FOR_TRANSPORT_ESCRT	1	1	169	31	0	23467
REACTOME_ENDOSOMAL_VACUOLAR_PATHWAY	1	1	169	11	0	23467
REACTOME_ENOS_ACTIVATION	1	1	169	11	0	23467
REACTOME_EPHRIN_SIGNALING	1	1	169	19	0	23467
REACTOME_ER_QUALITY_CONTROL_COMPARTMENT_ERQC	1	1	169	21	0	23467
REACTOME_ERBB2_ACTIVATES_PTK6_SIGNALING	1	1	169	13	0	23467
REACTOME_ERBB2_REGULATES_CELL_MOTILITY	1	1	169	15	0	23467
REACTOME_ERKS_ARE_INACTIVATED	1	1	169	13	0	23467
REACTOME_ESTABLISHMENT_OF_SISTER_CHROMATID_COHESION	1	1	169	11	0	23467
REACTOME_ESTROGEN_BIOSYNTHESIS	1	1	169	6	0	23467
REACTOME_ESTROGEN_STIMULATED_SIGNALING_THROUGH_PRKCZ	1	1	169	6	0	23467
REACTOME_ETHANOL_OXIDATION	1	1	169	12	0	23467
REACTOME_EXPORT_OF_VIRAL_RIBONUCLEOPROTEINS_FROM_NUCLEUS	1	1	169	33	0	23467
REACTOME_EXTENSION_OF_TELOMERES	1	1	169	30	0	23467
REACTOME_EXTRINSIC_PATHWAY_OF_FIBRIN_CLOT_FORMATION	1	1	169	5	0	23467
REACTOME_FANCONI_ANEMIA_PATHWAY	1	1	169	39	0	23467
REACTOME_FASL_CD95L_SIGNALING	1	1	169	5	0	23467
REACTOME_FATTY_ACIDS_BOUND_TO_GPR40_FFAR1_REGULATE_INSULIN_SECRETION	1	1	169	8	0	23467
REACTOME_FBXL7_DOWN_REGULATES_AURKA_DURING_MITOTIC_ENTRY_AND_IN_EARLY_MITOSIS	1	1	169	55	0	23467
REACTOME_FBXW7_MUTANTS_AND_NOTCH1_IN_CANCER	1	1	169	5	0	23467
REACTOME_FCERI_MEDIATED_CAPLUS2_MOBILIZATION	1	1	169	86	0	23467
REACTOME_FCERI_MEDIATED_MAPK_ACTIVATION	1	1	169	87	0	23467
REACTOME_FCGAMMA_RECEPTOR_FCGR_DEPENDENT_PHAGOCYTOSIS	1	1	169	143	0	23467
REACTOME_FCGR_ACTIVATION	1	1	169	69	0	23467
REACTOME_FGFR1_LIGAND_BINDING_AND_ACTIVATION	1	1	169	16	0	23467
REACTOME_FGFR1_MUTANT_RECEPTOR_ACTIVATION	1	1	169	31	0	23467
REACTOME_FGFR1B_LIGAND_BINDING_AND_ACTIVATION	1	1	169	6	0	23467
REACTOME_FGFR1C_LIGAND_BINDING_AND_ACTIVATION	1	1	169	12	0	23467
REACTOME_FGFR2_ALTERNATIVE_SPLICING	1	1	169	27	0	23467
REACTOME_FGFR2_LIGAND_BINDING_AND_ACTIVATION	1	1	169	20	0	23467
REACTOME_FGFR2_MUTANT_RECEPTOR_ACTIVATION	1	1	169	33	0	23467
REACTOME_FGFR2B_LIGAND_BINDING_AND_ACTIVATION	1	1	169	10	0	23467
REACTOME_FGFR2C_LIGAND_BINDING_AND_ACTIVATION	1	1	169	13	0	23467
REACTOME_FGFR3_LIGAND_BINDING_AND_ACTIVATION	1	1	169	13	0	23467
REACTOME_FGFR3B_LIGAND_BINDING_AND_ACTIVATION	1	1	169	7	0	23467
REACTOME_FGFRL1_MODULATION_OF_FGFR1_SIGNALING	1	1	169	13	0	23467
REACTOME_FICOLINS_BIND_TO_REPETITIVE_CARBOHYDRATE_STRUCTURES_ON_THE_TARGET_CELL_SURFACE	1	1	169	5	0	23467
REACTOME_FOLDING_OF_ACTIN_BY_CCT_TRIC	1	1	169	10	0	23467
REACTOME_FORMATION_OF_ATP_BY_CHEMIOSMOTIC_COUPLING	1	1	169	18	0	23467
REACTOME_FORMATION_OF_HIV_ELONGATION_COMPLEX_IN_THE_ABSENCE_OF_HIV_TAT	1	1	169	48	0	23467
REACTOME_FORMATION_OF_INCISION_COMPLEX_IN_GG_NER	1	1	169	43	0	23467
REACTOME_FORMATION_OF_TC_NER_PRE_INCISION_COMPLEX	1	1	169	53	0	23467
REACTOME_FORMATION_OF_THE_CORNIFIED_ENVELOPE	1	1	169	128	0	23467
REACTOME_FORMATION_OF_THE_EARLY_ELONGATION_COMPLEX	1	1	169	33	0	23467
REACTOME_FORMATION_OF_TUBULIN_FOLDING_INTERMEDIATES_BY_CCT_TRIC	1	1	169	26	0	23467
REACTOME_FORMATION_OF_XYLULOSE_5_PHOSPHATE	1	1	169	5	0	23467
REACTOME_FREE_FATTY_ACID_RECEPTORS	1	1	169	5	0	23467
REACTOME_FREE_FATTY_ACIDS_REGULATE_INSULIN_SECRETION	1	1	169	11	0	23467
REACTOME_FRS_MEDIATED_FGFR1_SIGNALING	1	1	169	23	0	23467
REACTOME_FRS_MEDIATED_FGFR2_SIGNALING	1	1	169	25	0	23467
REACTOME_FRS_MEDIATED_FGFR3_SIGNALING	1	1	169	20	0	23467
REACTOME_FRS_MEDIATED_FGFR4_SIGNALING	1	1	169	22	0	23467
REACTOME_FRS2_MEDIATED_ACTIVATION	1	1	169	10	0	23467
REACTOME_FRUCTOSE_CATABOLISM	1	1	169	5	0	23467
REACTOME_FRUCTOSE_METABOLISM	1	1	169	7	0	23467
REACTOME_G_PROTEIN_MEDIATED_EVENTS	1	1	169	53	0	23467
REACTOME_G0_AND_EARLY_G1	1	1	169	27	0	23467
REACTOME_G1_PHASE	1	1	169	44	0	23467
REACTOME_G1_S_DNA_DAMAGE_CHECKPOINTS	1	1	169	68	0	23467
REACTOME_G2_M_DNA_REPLICATION_CHECKPOINT	1	1	169	5	0	23467
REACTOME_G2_PHASE	1	1	169	5	0	23467
REACTOME_GAB1_SIGNALOSOME	1	1	169	17	0	23467
REACTOME_GABA_SYNTHESIS_RELEASE_REUPTAKE_AND_DEGRADATION	1	1	169	19	0	23467
REACTOME_GALACTOSE_CATABOLISM	1	1	169	5	0	23467
REACTOME_GAMMA_CARBOXYLATION_HYPUSINE_FORMATION_AND_ARYLSULFATASE_ACTIVATION	1	1	169	39	0	23467
REACTOME_GAMMA_CARBOXYLATION_TRANSPORT_AND_AMINO_TERMINAL_CLEAVAGE_OF_PROTEINS	1	1	169	11	0	23467
REACTOME_GAP_FILLING_DNA_REPAIR_SYNTHESIS_AND_LIGATION_IN_GG_NER	1	1	169	25	0	23467
REACTOME_GAP_JUNCTION_ASSEMBLY	1	1	169	37	0	23467
REACTOME_GAP_JUNCTION_DEGRADATION	1	1	169	12	0	23467
REACTOME_GAP_JUNCTION_TRAFFICKING_AND_REGULATION	1	1	169	50	0	23467
REACTOME_GASTRIN_CREB_SIGNALLING_PATHWAY_VIA_PKC_AND_MAPK	1	1	169	18	0	23467
REACTOME_GDP_FUCOSE_BIOSYNTHESIS	1	1	169	6	0	23467
REACTOME_GENERATION_OF_SECOND_MESSENGER_MOLECULES	1	1	169	37	0	23467
REACTOME_GLI_PROTEINS_BIND_PROMOTERS_OF_HH_RESPONSIVE_GENES_TO_PROMOTE_TRANSCRIPTION	1	1	169	7	0	23467
REACTOME_GLOBAL_GENOME_NUCLEOTIDE_EXCISION_REPAIR_GG_NER	1	1	169	84	0	23467
REACTOME_GLUCOCORTICOID_BIOSYNTHESIS	1	1	169	9	0	23467
REACTOME_GLUCONEOGENESIS	1	1	169	34	0	23467
REACTOME_GLUCURONIDATION	1	1	169	25	0	23467
REACTOME_GLUTAMATE_AND_GLUTAMINE_METABOLISM	1	1	169	14	0	23467
REACTOME_GLUTAMATE_BINDING_ACTIVATION_OF_AMPA_RECEPTORS_AND_SYNAPTIC_PLASTICITY	1	1	169	31	0	23467
REACTOME_GLUTAMATE_NEUROTRANSMITTER_RELEASE_CYCLE	1	1	169	24	0	23467
REACTOME_GLUTATHIONE_CONJUGATION	1	1	169	36	0	23467
REACTOME_GLUTATHIONE_SYNTHESIS_AND_RECYCLING	1	1	169	12	0	23467
REACTOME_GLYCEROPHOSPHOLIPID_BIOSYNTHESIS	1	1	169	128	0	23467
REACTOME_GLYCEROPHOSPHOLIPID_CATABOLISM	1	1	169	7	0	23467
REACTOME_GLYOXYLATE_METABOLISM_AND_GLYCINE_DEGRADATION	1	1	169	31	0	23467
REACTOME_GOLGI_ASSOCIATED_VESICLE_BIOGENESIS	1	1	169	56	0	23467
REACTOME_GOLGI_CISTERNAE_PERICENTRIOLAR_STACK_REORGANIZATION	1	1	169	14	0	23467
REACTOME_GOLGI_TO_ER_RETROGRADE_TRANSPORT	1	1	169	133	0	23467
REACTOME_GP1B_IX_V_ACTIVATION_SIGNALLING	1	1	169	12	0	23467
REACTOME_GRB2_EVENTS_IN_ERBB2_SIGNALING	1	1	169	16	0	23467
REACTOME_GRB7_EVENTS_IN_ERBB2_SIGNALING	1	1	169	5	0	23467
REACTOME_HDL_ASSEMBLY	1	1	169	8	0	23467
REACTOME_HDL_CLEARANCE	1	1	169	5	0	23467
REACTOME_HDL_REMODELING	1	1	169	10	0	23467
REACTOME_HDR_THROUGH_HOMOLOGOUS_RECOMBINATION_HRR	1	1	169	67	0	23467
REACTOME_HDR_THROUGH_MMEJ_ALT_NHEJ	1	1	169	10	0	23467
REACTOME_HDR_THROUGH_SINGLE_STRAND_ANNEALING_SSA	1	1	169	37	0	23467
REACTOME_HEDGEHOG_LIGAND_BIOGENESIS	1	1	169	65	0	23467
REACTOME_HEDGEHOG_OFF_STATE	1	1	169	113	0	23467
REACTOME_HEDGEHOG_ON_STATE	1	1	169	86	0	23467
REACTOME_HEME_BIOSYNTHESIS	1	1	169	11	0	23467
REACTOME_HEME_DEGRADATION	1	1	169	5	0	23467
REACTOME_HEPARAN_SULFATE_HEPARIN_HS_GAG_METABOLISM	1	1	169	55	0	23467
REACTOME_HIGHLY_CALCIUM_PERMEABLE_NICOTINIC_ACETYLCHOLINE_RECEPTORS	1	1	169	9	0	23467
REACTOME_HIGHLY_CALCIUM_PERMEABLE_POSTSYNAPTIC_NICOTINIC_ACETYLCHOLINE_RECEPTORS	1	1	169	11	0	23467
REACTOME_HIGHLY_SODIUM_PERMEABLE_ACETYLCHOLINE_NICOTINIC_RECEPTORS	1	1	169	7	0	23467
REACTOME_HISTIDINE_CATABOLISM	1	1	169	8	0	23467
REACTOME_HIV_ELONGATION_ARREST_AND_RECOVERY	1	1	169	36	0	23467
REACTOME_HIV_INFECTION	1	1	169	234	0	23467
REACTOME_HIV_LIFE_CYCLE	1	1	169	152	0	23467
REACTOME_HOMOLOGOUS_DNA_PAIRING_AND_STRAND_EXCHANGE	1	1	169	42	0	23467
REACTOME_HORMONE_LIGAND_BINDING_RECEPTORS	1	1	169	12	0	23467
REACTOME_HOST_INTERACTIONS_OF_HIV_FACTORS	1	1	169	131	0	23467
REACTOME_HOST_INTERACTIONS_WITH_INFLUENZA_FACTORS	1	1	169	43	0	23467
REACTOME_HS_GAG_BIOSYNTHESIS	1	1	169	31	0	23467
REACTOME_HS_GAG_DEGRADATION	1	1	169	22	0	23467
REACTOME_HSF1_ACTIVATION	1	1	169	31	0	23467
REACTOME_HSF1_DEPENDENT_TRANSACTIVATION	1	1	169	38	0	23467
REACTOME_HSP90_CHAPERONE_CYCLE_FOR_STEROID_HORMONE_RECEPTORS_SHR	1	1	169	56	0	23467
REACTOME_HUR_ELAVL1_BINDS_AND_STABILIZES_MRNA	1	1	169	8	0	23467
REACTOME_HYALURONAN_BIOSYNTHESIS_AND_EXPORT	1	1	169	5	0	23467
REACTOME_HYALURONAN_METABOLISM	1	1	169	17	0	23467
REACTOME_HYALURONAN_UPTAKE_AND_DEGRADATION	1	1	169	12	0	23467
REACTOME_HYDROLYSIS_OF_LPC	1	1	169	9	0	23467
REACTOME_IKK_COMPLEX_RECRUITMENT_MEDIATED_BY_RIP1	1	1	169	23	0	23467
REACTOME_IL_6_TYPE_CYTOKINE_RECEPTOR_LIGAND_INTERACTIONS	1	1	169	17	0	23467
REACTOME_IMPORT_OF_PALMITOYL_COA_INTO_THE_MITOCHONDRIAL_MATRIX	1	1	169	14	0	23467
REACTOME_INACTIVATION_OF_CDC42_AND_RAC1	1	1	169	8	0	23467
REACTOME_INCRETIN_SYNTHESIS_SECRETION_AND_INACTIVATION	1	1	169	23	0	23467
REACTOME_INFLAMMASOMES	1	1	169	20	0	23467
REACTOME_INHIBITION_OF_REPLICATION_INITIATION_OF_DAMAGED_DNA_BY_RB1_E2F1	1	1	169	13	0	23467
REACTOME_INHIBITION_OF_THE_PROTEOLYTIC_ACTIVITY_OF_APC_C_REQUIRED_FOR_THE_ONSET_OF_ANAPHASE_BY_MITOTIC_SPINDLE_CHECKPOINT_COMPONENTS	1	1	169	20	0	23467
REACTOME_INITIAL_TRIGGERING_OF_COMPLEMENT	1	1	169	79	0	23467
REACTOME_INLA_MEDIATED_ENTRY_OF_LISTERIA_MONOCYTOGENES_INTO_HOST_CELLS	1	1	169	9	0	23467
REACTOME_INLB_MEDIATED_ENTRY_OF_LISTERIA_MONOCYTOGENES_INTO_HOST_CELL	1	1	169	15	0	23467
REACTOME_INSERTION_OF_TAIL_ANCHORED_PROTEINS_INTO_THE_ENDOPLASMIC_RETICULUM_MEMBRANE	1	1	169	22	0	23467
REACTOME_INSULIN_PROCESSING	1	1	169	27	0	23467
REACTOME_INSULIN_RECEPTOR_RECYCLING	1	1	169	26	0	23467
REACTOME_INTEGRATION_OF_PROVIRUS	1	1	169	9	0	23467
REACTOME_INTERACTION_BETWEEN_L1_AND_ANKYRINS	1	1	169	31	0	23467
REACTOME_INTERACTION_WITH_CUMULUS_CELLS_AND_THE_ZONA_PELLUCIDA	1	1	169	11	0	23467
REACTOME_INTERACTIONS_OF_REV_WITH_HOST_CELLULAR_PROTEINS	1	1	169	37	0	23467
REACTOME_INTERACTIONS_OF_VPR_WITH_HOST_CELLULAR_PROTEINS	1	1	169	37	0	23467
REACTOME_INTERFERON_GAMMA_SIGNALING	1	1	169	93	0	23467
REACTOME_INTERLEUKIN_15_SIGNALING	1	1	169	14	0	23467
REACTOME_INTERLEUKIN_2_FAMILY_SIGNALING	1	1	169	44	0	23467
REACTOME_INTERLEUKIN_2_SIGNALING	1	1	169	12	0	23467
REACTOME_INTERLEUKIN_20_FAMILY_SIGNALING	1	1	169	26	0	23467
REACTOME_INTERLEUKIN_21_SIGNALING	1	1	169	10	0	23467
REACTOME_INTERLEUKIN_23_SIGNALING	1	1	169	9	0	23467
REACTOME_INTERLEUKIN_27_SIGNALING	1	1	169	11	0	23467
REACTOME_INTERLEUKIN_3_INTERLEUKIN_5_AND_GM_CSF_SIGNALING	1	1	169	48	0	23467
REACTOME_INTERLEUKIN_35_SIGNALLING	1	1	169	12	0	23467
REACTOME_INTERLEUKIN_36_PATHWAY	1	1	169	7	0	23467
REACTOME_INTERLEUKIN_37_SIGNALING	1	1	169	21	0	23467
REACTOME_INTERLEUKIN_6_FAMILY_SIGNALING	1	1	169	24	0	23467
REACTOME_INTERLEUKIN_6_SIGNALING	1	1	169	11	0	23467
REACTOME_INTERLEUKIN_9_SIGNALING	1	1	169	9	0	23467
REACTOME_INTERLEUKIN_RECEPTOR_SHC_SIGNALING	1	1	169	27	0	23467
REACTOME_INTESTINAL_ABSORPTION	1	1	169	5	0	23467
REACTOME_INTRA_GOLGI_AND_RETROGRADE_GOLGI_TO_ER_TRAFFIC	1	1	169	202	0	23467
REACTOME_INTRA_GOLGI_TRAFFIC	1	1	169	44	0	23467
REACTOME_INTRAFLAGELLAR_TRANSPORT	1	1	169	54	0	23467
REACTOME_INTRINSIC_PATHWAY_FOR_APOPTOSIS	1	1	169	51	0	23467
REACTOME_INTRINSIC_PATHWAY_OF_FIBRIN_CLOT_FORMATION	1	1	169	22	0	23467
REACTOME_ION_TRANSPORT_BY_P_TYPE_ATPASES	1	1	169	55	0	23467
REACTOME_IONOTROPIC_ACTIVITY_OF_KAINATE_RECEPTORS	1	1	169	10	0	23467
REACTOME_IRAK1_RECRUITS_IKK_COMPLEX	1	1	169	14	0	23467
REACTOME_IRAK2_MEDIATED_ACTIVATION_OF_TAK1_COMPLEX	1	1	169	10	0	23467
REACTOME_IRAK4_DEFICIENCY_TLR2_4	1	1	169	11	0	23467
REACTOME_IRF3_MEDIATED_ACTIVATION_OF_TYPE_1_IFN	1	1	169	5	0	23467
REACTOME_IRF3_MEDIATED_INDUCTION_OF_TYPE_I_IFN	1	1	169	13	0	23467
REACTOME_JNK_C_JUN_KINASES_PHOSPHORYLATION_AND_ACTIVATION_MEDIATED_BY_ACTIVATED_HUMAN_TAK1	1	1	169	22	0	23467
REACTOME_JOSEPHIN_DOMAIN_DUBS	1	1	169	12	0	23467
REACTOME_KERATAN_SULFATE_DEGRADATION	1	1	169	13	0	23467
REACTOME_KERATINIZATION	1	1	169	216	0	23467
REACTOME_KETONE_BODY_METABOLISM	1	1	169	10	0	23467
REACTOME_KINESINS	1	1	169	60	0	23467
REACTOME_LAGGING_STRAND_SYNTHESIS	1	1	169	20	0	23467
REACTOME_LAMININ_INTERACTIONS	1	1	169	30	0	23467
REACTOME_LDL_CLEARANCE	1	1	169	19	0	23467
REACTOME_LEADING_STRAND_SYNTHESIS	1	1	169	14	0	23467
REACTOME_LECTIN_PATHWAY_OF_COMPLEMENT_ACTIVATION	1	1	169	8	0	23467
REACTOME_LEUKOTRIENE_RECEPTORS	1	1	169	5	0	23467
REACTOME_LGI_ADAM_INTERACTIONS	1	1	169	14	0	23467
REACTOME_LIGAND_RECEPTOR_INTERACTIONS	1	1	169	8	0	23467
REACTOME_LIPID_PARTICLE_ORGANIZATION	1	1	169	6	0	23467
REACTOME_LIPOPHAGY	1	1	169	9	0	23467
REACTOME_LISTERIA_MONOCYTOGENES_ENTRY_INTO_HOST_CELLS	1	1	169	20	0	23467
REACTOME_LONG_TERM_POTENTIATION	1	1	169	23	0	23467
REACTOME_LOSS_OF_FUNCTION_OF_TGFBR1_IN_CANCER	1	1	169	7	0	23467
REACTOME_LOSS_OF_MECP2_BINDING_ABILITY_TO_THE_NCOR_SMRT_COMPLEX	1	1	169	7	0	23467
REACTOME_LRR_FLII_INTERACTING_PROTEIN_1_LRRFIP1_ACTIVATES_TYPE_I_IFN_PRODUCTION	1	1	169	5	0	23467
REACTOME_LYSINE_CATABOLISM	1	1	169	12	0	23467
REACTOME_LYSOSPHINGOLIPID_AND_LPA_RECEPTORS	1	1	169	14	0	23467
REACTOME_MAP3K8_TPL2_DEPENDENT_MAPK1_3_ACTIVATION	1	1	169	16	0	23467
REACTOME_MAPK1_ERK2_ACTIVATION	1	1	169	9	0	23467
REACTOME_MAPK3_ERK1_ACTIVATION	1	1	169	10	0	23467
REACTOME_MASTL_FACILITATES_MITOTIC_PROGRESSION	1	1	169	10	0	23467
REACTOME_MECP2_REGULATES_TRANSCRIPTION_FACTORS	1	1	169	5	0	23467
REACTOME_MECP2_REGULATES_TRANSCRIPTION_OF_NEURONAL_LIGANDS	1	1	169	8	0	23467
REACTOME_MELANIN_BIOSYNTHESIS	1	1	169	5	0	23467
REACTOME_MET_ACTIVATES_PI3K_AKT_SIGNALING	1	1	169	6	0	23467
REACTOME_MET_ACTIVATES_PTK2_SIGNALING	1	1	169	30	0	23467
REACTOME_MET_ACTIVATES_PTPN11	1	1	169	5	0	23467
REACTOME_MET_ACTIVATES_RAP1_AND_RAC1	1	1	169	11	0	23467
REACTOME_MET_ACTIVATES_RAS_SIGNALING	1	1	169	11	0	23467
REACTOME_MET_INTERACTS_WITH_TNS_PROTEINS	1	1	169	5	0	23467
REACTOME_MET_PROMOTES_CELL_MOTILITY	1	1	169	41	0	23467
REACTOME_MET_RECEPTOR_ACTIVATION	1	1	169	6	0	23467
REACTOME_MET_RECEPTOR_RECYCLING	1	1	169	10	0	23467
REACTOME_METABOLIC_DISORDERS_OF_BIOLOGICAL_OXIDATION_ENZYMES	1	1	169	36	0	23467
REACTOME_METABOLISM_OF_AMINE_DERIVED_HORMONES	1	1	169	18	0	23467
REACTOME_METABOLISM_OF_COFACTORS	1	1	169	19	0	23467
REACTOME_METABOLISM_OF_FAT_SOLUBLE_VITAMINS	1	1	169	48	0	23467
REACTOME_METABOLISM_OF_FOLATE_AND_PTERINES	1	1	169	17	0	23467
REACTOME_METABOLISM_OF_INGESTED_SEMET_SEC_MESEC_INTO_H2SE	1	1	169	8	0	23467
REACTOME_METABOLISM_OF_NITRIC_OXIDE:_ENOS_ACTIVATION_AND_REGULATION	1	1	169	15	0	23467
REACTOME_METABOLISM_OF_NON_CODING_RNA	1	1	169	54	0	23467
REACTOME_METABOLISM_OF_POLYAMINES	1	1	169	59	0	23467
REACTOME_METABOLISM_OF_PORPHYRINS	1	1	169	16	0	23467
REACTOME_METABOLISM_OF_STEROID_HORMONES	1	1	169	34	0	23467
REACTOME_METABOLISM_OF_STEROIDS	1	1	169	150	0	23467
REACTOME_METAL_ION_SLC_TRANSPORTERS	1	1	169	26	0	23467
REACTOME_METALLOTHIONEINS_BIND_METALS	1	1	169	11	0	23467
REACTOME_METHIONINE_SALVAGE_PATHWAY	1	1	169	6	0	23467
REACTOME_METHYLATION	1	1	169	14	0	23467
REACTOME_MHC_CLASS_II_ANTIGEN_PRESENTATION	1	1	169	124	0	23467
REACTOME_MICROAUTOPHAGY	1	1	169	28	0	23467
REACTOME_MICRORNA_MIRNA_BIOGENESIS	1	1	169	25	0	23467
REACTOME_MINERALOCORTICOID_BIOSYNTHESIS	1	1	169	6	0	23467
REACTOME_MISMATCH_REPAIR	1	1	169	15	0	23467
REACTOME_MISSPLICED_LRP5_MUTANTS_HAVE_ENHANCED_BETA_CATENIN_DEPENDENT_SIGNALING	1	1	169	6	0	23467
REACTOME_MITOCHONDRIAL_CALCIUM_ION_TRANSPORT	1	1	169	23	0	23467
REACTOME_MITOCHONDRIAL_FATTY_ACID_BETA_OXIDATION	1	1	169	37	0	23467
REACTOME_MITOCHONDRIAL_FATTY_ACID_BETA_OXIDATION_OF_SATURATED_FATTY_ACIDS	1	1	169	11	0	23467
REACTOME_MITOCHONDRIAL_FATTY_ACID_BETA_OXIDATION_OF_UNSATURATED_FATTY_ACIDS	1	1	169	6	0	23467
REACTOME_MITOCHONDRIAL_IRON_SULFUR_CLUSTER_BIOGENESIS	1	1	169	13	0	23467
REACTOME_MITOCHONDRIAL_PROTEIN_IMPORT	1	1	169	65	0	23467
REACTOME_MITOCHONDRIAL_TRANSLATION	1	1	169	96	0	23467
REACTOME_MITOCHONDRIAL_TRNA_AMINOACYLATION	1	1	169	21	0	23467
REACTOME_MITOCHONDRIAL_UNCOUPLING_PROTEINS	1	1	169	5	0	23467
REACTOME_MITOPHAGY	1	1	169	29	0	23467
REACTOME_MITOTIC_G2_G2_M_PHASES	1	1	169	199	0	23467
REACTOME_MITOTIC_TELOPHASE_CYTOKINESIS	1	1	169	14	0	23467
REACTOME_MOLECULES_ASSOCIATED_WITH_ELASTIC_FIBRES	1	1	169	38	0	23467
REACTOME_MOLYBDENUM_COFACTOR_BIOSYNTHESIS	1	1	169	6	0	23467
REACTOME_MRNA_CAPPING	1	1	169	29	0	23467
REACTOME_MRNA_DECAY_BY_3_TO_5_EXORIBONUCLEASE	1	1	169	16	0	23467
REACTOME_MRNA_DECAY_BY_5_TO_3_EXORIBONUCLEASE	1	1	169	15	0	23467
REACTOME_MRNA_EDITING	1	1	169	10	0	23467
REACTOME_MRNA_EDITING:_C_TO_U_CONVERSION	1	1	169	8	0	23467
REACTOME_MRNA_SPLICING	1	1	169	188	0	23467
REACTOME_MRNA_SPLICING_MINOR_PATHWAY	1	1	169	52	0	23467
REACTOME_MUCOPOLYSACCHARIDOSES	1	1	169	11	0	23467
REACTOME_MULTIFUNCTIONAL_ANION_EXCHANGERS	1	1	169	9	0	23467
REACTOME_MUSCARINIC_ACETYLCHOLINE_RECEPTORS	1	1	169	5	0	23467
REACTOME_N_GLYCAN_TRIMMING_AND_ELONGATION_IN_THE_CIS_GOLGI	1	1	169	5	0	23467
REACTOME_N_GLYCAN_TRIMMING_IN_THE_ER_AND_CALNEXIN_CALRETICULIN_CYCLE	1	1	169	35	0	23467
REACTOME_NADE_MODULATES_DEATH_SIGNALLING	1	1	169	6	0	23467
REACTOME_NAPLUS_CL_DEPENDENT_NEUROTRANSMITTER_TRANSPORTERS	1	1	169	19	0	23467
REACTOME_NCAM_SIGNALING_FOR_NEURITE_OUT_GROWTH	1	1	169	63	0	23467
REACTOME_NCAM1_INTERACTIONS	1	1	169	42	0	23467
REACTOME_NECTIN_NECL_TRANS_HETERODIMERIZATION	1	1	169	7	0	23467
REACTOME_NEDDYLATION	1	1	169	234	0	23467
REACTOME_NEF_AND_SIGNAL_TRANSDUCTION	1	1	169	8	0	23467
REACTOME_NEF_MEDIATED_CD4_DOWN_REGULATION	1	1	169	9	0	23467
REACTOME_NEF_MEDIATED_CD8_DOWN_REGULATION	1	1	169	7	0	23467
REACTOME_NEF_MEDIATED_DOWNREGULATION_OF_MHC_CLASS_I_COMPLEX_CELL_SURFACE_EXPRESSION	1	1	169	10	0	23467
REACTOME_NEF_MEDIATES_DOWN_MODULATION_OF_CELL_SURFACE_RECEPTORS_BY_RECRUITING_THEM_TO_CLATHRIN_ADAPTERS	1	1	169	21	0	23467
REACTOME_NEGATIVE_FEEDBACK_REGULATION_OF_MAPK_PATHWAY	1	1	169	6	0	23467
REACTOME_NEGATIVE_REGULATION_OF_ACTIVITY_OF_TFAP2_AP_2_FAMILY_TRANSCRIPTION_FACTORS	1	1	169	10	0	23467
REACTOME_NEGATIVE_REGULATION_OF_FGFR1_SIGNALING	1	1	169	33	0	23467
REACTOME_NEGATIVE_REGULATION_OF_FGFR2_SIGNALING	1	1	169	34	0	23467
REACTOME_NEGATIVE_REGULATION_OF_FGFR3_SIGNALING	1	1	169	29	0	23467
REACTOME_NEGATIVE_REGULATION_OF_FGFR4_SIGNALING	1	1	169	31	0	23467
REACTOME_NEGATIVE_REGULATION_OF_MAPK_PATHWAY	1	1	169	40	0	23467
REACTOME_NEGATIVE_REGULATION_OF_MET_ACTIVITY	1	1	169	21	0	23467
REACTOME_NEGATIVE_REGULATION_OF_NMDA_RECEPTOR_MEDIATED_NEURONAL_TRANSMISSION	1	1	169	21	0	23467
REACTOME_NEGATIVE_REGULATION_OF_NOTCH4_SIGNALING	1	1	169	54	0	23467
REACTOME_NEGATIVE_REGULATION_OF_TCF_DEPENDENT_SIGNALING_BY_DVL_INTERACTING_PROTEINS	1	1	169	5	0	23467
REACTOME_NEGATIVE_REGULATION_OF_TCF_DEPENDENT_SIGNALING_BY_WNT_LIGAND_ANTAGONISTS	1	1	169	15	0	23467
REACTOME_NEGATIVE_REGULATORS_OF_DDX58_IFIH1_SIGNALING	1	1	169	34	0	23467
REACTOME_NETRIN_MEDIATED_REPULSION_SIGNALS	1	1	169	8	0	23467
REACTOME_NEUROFASCIN_INTERACTIONS	1	1	169	7	0	23467
REACTOME_NEUROTOXICITY_OF_CLOSTRIDIUM_TOXINS	1	1	169	10	0	23467
REACTOME_NEUROTRANSMITTER_CLEARANCE	1	1	169	10	0	23467
REACTOME_NF_KB_ACTIVATION_THROUGH_FADD_RIP_1_PATHWAY_MEDIATED_BY_CASPASE_8_AND_10	1	1	169	12	0	23467
REACTOME_NGF_INDEPENDANT_TRKA_ACTIVATION	1	1	169	5	0	23467
REACTOME_NITRIC_OXIDE_STIMULATES_GUANYLATE_CYCLASE	1	1	169	22	0	23467
REACTOME_NONCANONICAL_ACTIVATION_OF_NOTCH3	1	1	169	8	0	23467
REACTOME_NOREPINEPHRINE_NEUROTRANSMITTER_RELEASE_CYCLE	1	1	169	18	0	23467
REACTOME_NOSTRIN_MEDIATED_ENOS_TRAFFICKING	1	1	169	5	0	23467
REACTOME_NOTCH_HLH_TRANSCRIPTION_PATHWAY	1	1	169	28	0	23467
REACTOME_NOTCH1_INTRACELLULAR_DOMAIN_REGULATES_TRANSCRIPTION	1	1	169	47	0	23467
REACTOME_NOTCH2_ACTIVATION_AND_TRANSMISSION_OF_SIGNAL_TO_THE_NUCLEUS	1	1	169	22	0	23467
REACTOME_NOTCH2_INTRACELLULAR_DOMAIN_REGULATES_TRANSCRIPTION	1	1	169	12	0	23467
REACTOME_NOTCH3_ACTIVATION_AND_TRANSMISSION_OF_SIGNAL_TO_THE_NUCLEUS	1	1	169	25	0	23467
REACTOME_NOTCH3_INTRACELLULAR_DOMAIN_REGULATES_TRANSCRIPTION	1	1	169	25	0	23467
REACTOME_NOTCH4_ACTIVATION_AND_TRANSMISSION_OF_SIGNAL_TO_THE_NUCLEUS	1	1	169	11	0	23467
REACTOME_NOTCH4_INTRACELLULAR_DOMAIN_REGULATES_TRANSCRIPTION	1	1	169	20	0	23467
REACTOME_NRAGE_SIGNALS_DEATH_THROUGH_JNK	1	1	169	59	0	23467
REACTOME_NRCAM_INTERACTIONS	1	1	169	7	0	23467
REACTOME_NRIF_SIGNALS_CELL_DEATH_FROM_THE_NUCLEUS	1	1	169	16	0	23467
REACTOME_NTRK2_ACTIVATES_RAC1	1	1	169	5	0	23467
REACTOME_NUCLEAR_ENVELOPE_BREAKDOWN	1	1	169	53	0	23467
REACTOME_NUCLEAR_ENVELOPE_REASSEMBLY	1	1	169	13	0	23467
REACTOME_NUCLEAR_IMPORT_OF_REV_PROTEIN	1	1	169	34	0	23467
REACTOME_NUCLEAR_PORE_COMPLEX_NPC_DISASSEMBLY	1	1	169	36	0	23467
REACTOME_NUCLEAR_RECEPTOR_TRANSCRIPTION_PATHWAY	1	1	169	53	0	23467
REACTOME_NUCLEOBASE_BIOSYNTHESIS	1	1	169	15	0	23467
REACTOME_NUCLEOBASE_CATABOLISM	1	1	169	36	0	23467
REACTOME_NUCLEOTIDE_EXCISION_REPAIR	1	1	169	110	0	23467
REACTOME_NUCLEOTIDE_LIKE_PURINERGIC_RECEPTORS	1	1	169	16	0	23467
REACTOME_O_GLYCOSYLATION_OF_TSR_DOMAIN_CONTAINING_PROTEINS	1	1	169	39	0	23467
REACTOME_OAS_ANTIVIRAL_RESPONSE	1	1	169	9	0	23467
REACTOME_OLFACTORY_SIGNALING_PATHWAY	1	1	169	399	0	23467
REACTOME_ONCOGENE_INDUCED_SENESCENCE	1	1	169	35	0	23467
REACTOME_OPSINS	1	1	169	9	0	23467
REACTOME_ORC1_REMOVAL_FROM_CHROMATIN	1	1	169	71	0	23467
REACTOME_OREXIN_AND_NEUROPEPTIDES_FF_AND_QRFP_BIND_TO_THEIR_RESPECTIVE_RECEPTORS	1	1	169	8	0	23467
REACTOME_ORGANIC_ANION_TRANSPORT	1	1	169	5	0	23467
REACTOME_ORGANIC_ANION_TRANSPORTERS	1	1	169	10	0	23467
REACTOME_OTHER_SEMAPHORIN_INTERACTIONS	1	1	169	19	0	23467
REACTOME_OVARIAN_TUMOR_DOMAIN_PROTEASES	1	1	169	38	0	23467
REACTOME_P2Y_RECEPTORS	1	1	169	12	0	23467
REACTOME_P75NTR_NEGATIVELY_REGULATES_CELL_CYCLE_VIA_SC1	1	1	169	6	0	23467
REACTOME_P75NTR_RECRUITS_SIGNALLING_COMPLEXES	1	1	169	13	0	23467
REACTOME_P75NTR_REGULATES_AXONOGENESIS	1	1	169	10	0	23467
REACTOME_PCNA_DEPENDENT_LONG_PATCH_BASE_EXCISION_REPAIR	1	1	169	21	0	23467
REACTOME_PCP_CE_PATHWAY	1	1	169	92	0	23467
REACTOME_PD_1_SIGNALING	1	1	169	27	0	23467
REACTOME_PECAM1_INTERACTIONS	1	1	169	12	0	23467
REACTOME_PERK_REGULATES_GENE_EXPRESSION	1	1	169	31	0	23467
REACTOME_PEROXISOMAL_LIPID_METABOLISM	1	1	169	29	0	23467
REACTOME_PEROXISOMAL_PROTEIN_IMPORT	1	1	169	63	0	23467
REACTOME_PERVASIVE_DEVELOPMENTAL_DISORDERS	1	1	169	13	0	23467
REACTOME_PHASE_0_RAPID_DEPOLARISATION	1	1	169	44	0	23467
REACTOME_PHASE_1_INACTIVATION_OF_FAST_NAPLUS_CHANNELS	1	1	169	7	0	23467
REACTOME_PHASE_2_PLATEAU_PHASE	1	1	169	27	0	23467
REACTOME_PHASE_3_RAPID_REPOLARISATION	1	1	169	8	0	23467
REACTOME_PHASE_4_RESTING_MEMBRANE_POTENTIAL	1	1	169	19	0	23467
REACTOME_PHASE_II_CONJUGATION_OF_COMPOUNDS	1	1	169	109	0	23467
REACTOME_PHENYLALANINE_AND_TYROSINE_METABOLISM	1	1	169	11	0	23467
REACTOME_PHENYLALANINE_METABOLISM	1	1	169	6	0	23467
REACTOME_PHOSPHATE_BOND_HYDROLYSIS_BY_NTPDASE_PROTEINS	1	1	169	8	0	23467
REACTOME_PHOSPHATE_BOND_HYDROLYSIS_BY_NUDT_PROTEINS	1	1	169	7	0	23467
REACTOME_PHOSPHOLIPASE_C_MEDIATED_CASCADE_FGFR2	1	1	169	18	0	23467
REACTOME_PHOSPHOLIPASE_C_MEDIATED_CASCADE_FGFR4	1	1	169	15	0	23467
REACTOME_PHOSPHORYLATION_OF_CD3_AND_TCR_ZETA_CHAINS	1	1	169	26	0	23467
REACTOME_PHOSPHORYLATION_OF_EMI1	1	1	169	6	0	23467
REACTOME_PHOSPHORYLATION_OF_THE_APC_C	1	1	169	19	0	23467
REACTOME_PHOSPHORYLATION_SITE_MUTANTS_OF_CTNNB1_ARE_NOT_TARGETED_TO_THE_PROTEASOME_BY_THE_DESTRUCTION_COMPLEX	1	1	169	15	0	23467
REACTOME_PHYSIOLOGICAL_FACTORS	1	1	169	12	0	23467
REACTOME_PI_3K_CASCADE:FGFR1	1	1	169	21	0	23467
REACTOME_PI_3K_CASCADE:FGFR2	1	1	169	23	0	23467
REACTOME_PI_3K_CASCADE:FGFR3	1	1	169	18	0	23467
REACTOME_PI_3K_CASCADE:FGFR4	1	1	169	20	0	23467
REACTOME_PI3K_EVENTS_IN_ERBB2_SIGNALING	1	1	169	16	0	23467
REACTOME_PI3K_EVENTS_IN_ERBB4_SIGNALING	1	1	169	10	0	23467
REACTOME_PI5P_REGULATES_TP53_ACETYLATION	1	1	169	9	0	23467
REACTOME_PINK_PARKIN_MEDIATED_MITOPHAGY	1	1	169	22	0	23467
REACTOME_PIWI_INTERACTING_RNA_PIRNA_BIOGENESIS	1	1	169	29	0	23467
REACTOME_PKA_ACTIVATION_IN_GLUCAGON_SIGNALLING	1	1	169	17	0	23467
REACTOME_PKA_MEDIATED_PHOSPHORYLATION_OF_CREB	1	1	169	19	0	23467
REACTOME_PKA_MEDIATED_PHOSPHORYLATION_OF_KEY_METABOLIC_FACTORS	1	1	169	5	0	23467
REACTOME_PLASMA_LIPOPROTEIN_ASSEMBLY	1	1	169	19	0	23467
REACTOME_PLASMA_LIPOPROTEIN_ASSEMBLY_REMODELING_AND_CLEARANCE	1	1	169	71	0	23467
REACTOME_PLASMA_LIPOPROTEIN_CLEARANCE	1	1	169	33	0	23467
REACTOME_PLASMA_LIPOPROTEIN_REMODELING	1	1	169	32	0	23467
REACTOME_PLATELET_ADHESION_TO_EXPOSED_COLLAGEN	1	1	169	15	0	23467
REACTOME_PLATELET_CALCIUM_HOMEOSTASIS	1	1	169	28	0	23467
REACTOME_POLB_DEPENDENT_LONG_PATCH_BASE_EXCISION_REPAIR	1	1	169	8	0	23467
REACTOME_POLO_LIKE_KINASE_MEDIATED_EVENTS	1	1	169	16	0	23467
REACTOME_POST_CHAPERONIN_TUBULIN_FOLDING_PATHWAY	1	1	169	23	0	23467
REACTOME_POST_TRANSCRIPTIONAL_SILENCING_BY_SMALL_RNAS	1	1	169	7	0	23467
REACTOME_POU5F1_OCT4_SOX2_NANOG_ACTIVATE_GENES_RELATED_TO_PROLIFERATION	1	1	169	13	0	23467
REACTOME_POU5F1_OCT4_SOX2_NANOG_REPRESS_GENES_RELATED_TO_DIFFERENTIATION	1	1	169	10	0	23467
REACTOME_PP2A_MEDIATED_DEPHOSPHORYLATION_OF_KEY_METABOLIC_FACTORS	1	1	169	7	0	23467
REACTOME_PRE_NOTCH_PROCESSING_IN_GOLGI	1	1	169	18	0	23467
REACTOME_PRE_NOTCH_PROCESSING_IN_THE_ENDOPLASMIC_RETICULUM	1	1	169	6	0	23467
REACTOME_PREFOLDIN_MEDIATED_TRANSFER_OF_SUBSTRATE_TO_CCT_TRIC	1	1	169	28	0	23467
REACTOME_PREGNENOLONE_BIOSYNTHESIS	1	1	169	12	0	23467
REACTOME_PRESYNAPTIC_DEPOLARIZATION_AND_CALCIUM_CHANNEL_OPENING	1	1	169	12	0	23467
REACTOME_PROCESSING_AND_ACTIVATION_OF_SUMO	1	1	169	10	0	23467
REACTOME_PROCESSING_OF_CAPPED_INTRON_CONTAINING_PRE_MRNA	1	1	169	242	0	23467
REACTOME_PROCESSING_OF_CAPPED_INTRONLESS_PRE_MRNA	1	1	169	28	0	23467
REACTOME_PROCESSING_OF_INTRONLESS_PRE_MRNAS	1	1	169	19	0	23467
REACTOME_PROCESSING_OF_SMDT1	1	1	169	16	0	23467
REACTOME_PROCESSIVE_SYNTHESIS_ON_THE_C_STRAND_OF_THE_TELOMERE	1	1	169	11	0	23467
REACTOME_PROCESSIVE_SYNTHESIS_ON_THE_LAGGING_STRAND	1	1	169	15	0	23467
REACTOME_PROLACTIN_RECEPTOR_SIGNALING	1	1	169	15	0	23467
REACTOME_PROLONGED_ERK_ACTIVATION_EVENTS	1	1	169	12	0	23467
REACTOME_PROPIONYL_COA_CATABOLISM	1	1	169	5	0	23467
REACTOME_PROSTANOID_LIGAND_RECEPTORS	1	1	169	9	0	23467
REACTOME_PROTEIN_LOCALIZATION	1	1	169	164	0	23467
REACTOME_PROTEIN_METHYLATION	1	1	169	17	0	23467
REACTOME_PROTON_COUPLED_MONOCARBOXYLATE_TRANSPORT	1	1	169	6	0	23467
REACTOME_PTK6_EXPRESSION	1	1	169	5	0	23467
REACTOME_PTK6_PROMOTES_HIF1A_STABILIZATION	1	1	169	6	0	23467
REACTOME_PTK6_REGULATES_CELL_CYCLE	1	1	169	6	0	23467
REACTOME_PTK6_REGULATES_PROTEINS_INVOLVED_IN_RNA_PROCESSING	1	1	169	5	0	23467
REACTOME_PTK6_REGULATES_RHO_GTPASES_RAS_GTPASE_AND_MAP_KINASES	1	1	169	14	0	23467
REACTOME_PTK6_REGULATES_RTKS_AND_THEIR_EFFECTORS_AKT1_AND_DOK1	1	1	169	9	0	23467
REACTOME_PURINE_CATABOLISM	1	1	169	18	0	23467
REACTOME_PURINE_RIBONUCLEOSIDE_MONOPHOSPHATE_BIOSYNTHESIS	1	1	169	12	0	23467
REACTOME_PYRIMIDINE_CATABOLISM	1	1	169	12	0	23467
REACTOME_PYRUVATE_METABOLISM	1	1	169	31	0	23467
REACTOME_PYRUVATE_METABOLISM_AND_CITRIC_ACID_TCA_CYCLE	1	1	169	55	0	23467
REACTOME_RAF_ACTIVATION	1	1	169	30	0	23467
REACTOME_RAF_INDEPENDENT_MAPK1_3_ACTIVATION	1	1	169	23	0	23467
REACTOME_RAP1_SIGNALLING	1	1	169	16	0	23467
REACTOME_RAS_ACTIVATION_UPON_CA2PLUS_INFLUX_THROUGH_NMDA_RECEPTOR	1	1	169	20	0	23467
REACTOME_REACTIONS_SPECIFIC_TO_THE_COMPLEX_N_GLYCAN_SYNTHESIS_PATHWAY	1	1	169	10	0	23467
REACTOME_RECEPTOR_MEDIATED_MITOPHAGY	1	1	169	11	0	23467
REACTOME_RECEPTOR_TYPE_TYROSINE_PROTEIN_PHOSPHATASES	1	1	169	20	0	23467
REACTOME_RECOGNITION_OF_DNA_DAMAGE_BY_PCNA_CONTAINING_REPLICATION_COMPLEX	1	1	169	30	0	23467
REACTOME_RECRUITMENT_OF_NUMA_TO_MITOTIC_CENTROSOMES	1	1	169	94	0	23467
REACTOME_RECYCLING_OF_BILE_ACIDS_AND_SALTS	1	1	169	16	0	23467
REACTOME_RECYCLING_OF_EIF2:GDP	1	1	169	8	0	23467
REACTOME_RECYCLING_PATHWAY_OF_L1	1	1	169	48	0	23467
REACTOME_REDUCTION_OF_CYTOSOLIC_CAPLUSPLUS_LEVELS	1	1	169	12	0	23467
REACTOME_REELIN_SIGNALLING_PATHWAY	1	1	169	5	0	23467
REACTOME_REGULATED_NECROSIS	1	1	169	20	0	23467
REACTOME_REGULATED_PROTEOLYSIS_OF_P75NTR	1	1	169	11	0	23467
REACTOME_REGULATION_BY_C_FLIP	1	1	169	11	0	23467
REACTOME_REGULATION_OF_ACTIN_DYNAMICS_FOR_PHAGOCYTIC_CUP_FORMATION	1	1	169	118	0	23467
REACTOME_REGULATION_OF_APOPTOSIS	1	1	169	53	0	23467
REACTOME_REGULATION_OF_BETA_CELL_DEVELOPMENT	1	1	169	42	0	23467
REACTOME_REGULATION_OF_CHOLESTEROL_BIOSYNTHESIS_BY_SREBP_SREBF	1	1	169	55	0	23467
REACTOME_REGULATION_OF_COMMISSURAL_AXON_PATHFINDING_BY_SLIT_AND_ROBO	1	1	169	10	0	23467
REACTOME_REGULATION_OF_FZD_BY_UBIQUITINATION	1	1	169	21	0	23467
REACTOME_REGULATION_OF_GENE_EXPRESSION_BY_HYPOXIA_INDUCIBLE_FACTOR	1	1	169	11	0	23467
REACTOME_REGULATION_OF_GENE_EXPRESSION_IN_BETA_CELLS	1	1	169	21	0	23467
REACTOME_REGULATION_OF_GENE_EXPRESSION_IN_EARLY_PANCREATIC_PRECURSOR_CELLS	1	1	169	8	0	23467
REACTOME_REGULATION_OF_GENE_EXPRESSION_IN_ENDOCRINE_COMMITTED_NEUROG3PLUS_PROGENITOR_CELLS	1	1	169	5	0	23467
REACTOME_REGULATION_OF_GENE_EXPRESSION_IN_LATE_STAGE_BRANCHING_MORPHOGENESIS_PANCREATIC_BUD_PRECURSOR_CELLS	1	1	169	16	0	23467
REACTOME_REGULATION_OF_HSF1_MEDIATED_HEAT_SHOCK_RESPONSE	1	1	169	82	0	23467
REACTOME_REGULATION_OF_IFNA_SIGNALING	1	1	169	26	0	23467
REACTOME_REGULATION_OF_IFNG_SIGNALING	1	1	169	14	0	23467
REACTOME_REGULATION_OF_INNATE_IMMUNE_RESPONSES_TO_CYTOSOLIC_DNA	1	1	169	15	0	23467
REACTOME_REGULATION_OF_KIT_SIGNALING	1	1	169	16	0	23467
REACTOME_REGULATION_OF_MECP2_EXPRESSION_AND_ACTIVITY	1	1	169	32	0	23467
REACTOME_REGULATION_OF_MITOTIC_CELL_CYCLE	1	1	169	86	0	23467
REACTOME_REGULATION_OF_PLK1_ACTIVITY_AT_G2_M_TRANSITION	1	1	169	87	0	23467
REACTOME_REGULATION_OF_PTEN_LOCALIZATION	1	1	169	9	0	23467
REACTOME_REGULATION_OF_PTEN_MRNA_TRANSLATION	1	1	169	9	0	23467
REACTOME_REGULATION_OF_PTEN_STABILITY_AND_ACTIVITY	1	1	169	69	0	23467
REACTOME_REGULATION_OF_PYRUVATE_DEHYDROGENASE_PDH_COMPLEX	1	1	169	16	0	23467
REACTOME_REGULATION_OF_RAS_BY_GAPS	1	1	169	68	0	23467
REACTOME_REGULATION_OF_RUNX1_EXPRESSION_AND_ACTIVITY	1	1	169	17	0	23467
REACTOME_REGULATION_OF_RUNX2_EXPRESSION_AND_ACTIVITY	1	1	169	73	0	23467
REACTOME_REGULATION_OF_RUNX3_EXPRESSION_AND_ACTIVITY	1	1	169	55	0	23467
REACTOME_REGULATION_OF_SIGNALING_BY_CBL	1	1	169	22	0	23467
REACTOME_REGULATION_OF_SIGNALING_BY_NODAL	1	1	169	11	0	23467
REACTOME_REGULATION_OF_TLR_BY_ENDOGENOUS_LIGAND	1	1	169	19	0	23467
REACTOME_REGULATION_OF_TNFR1_SIGNALING	1	1	169	33	0	23467
REACTOME_REGULATION_OF_TP53_ACTIVITY_THROUGH_ACETYLATION	1	1	169	30	0	23467
REACTOME_REGULATION_OF_TP53_ACTIVITY_THROUGH_ASSOCIATION_WITH_CO_FACTORS	1	1	169	14	0	23467
REACTOME_REGULATION_OF_TP53_ACTIVITY_THROUGH_METHYLATION	1	1	169	19	0	23467
REACTOME_REGULATION_OF_TP53_EXPRESSION_AND_DEGRADATION	1	1	169	37	0	23467
REACTOME_RELAXIN_RECEPTORS	1	1	169	8	0	23467
REACTOME_RELEASE_OF_APOPTOTIC_FACTORS_FROM_THE_MITOCHONDRIA	1	1	169	5	0	23467
REACTOME_RELEASE_OF_HH_NP_FROM_THE_SECRETING_CELL	1	1	169	8	0	23467
REACTOME_REMOVAL_OF_AMINOTERMINAL_PROPEPTIDES_FROM_GAMMA_CARBOXYLATED_PROTEINS	1	1	169	10	0	23467
REACTOME_REPRESSION_OF_WNT_TARGET_GENES	1	1	169	14	0	23467
REACTOME_RESOLUTION_OF_ABASIC_SITES_AP_SITES	1	1	169	38	0	23467
REACTOME_RESOLUTION_OF_AP_SITES_VIA_THE_MULTIPLE_NUCLEOTIDE_PATCH_REPLACEMENT_PATHWAY	1	1	169	25	0	23467
REACTOME_RESOLUTION_OF_D_LOOP_STRUCTURES	1	1	169	34	0	23467
REACTOME_RESOLUTION_OF_D_LOOP_STRUCTURES_THROUGH_SYNTHESIS_DEPENDENT_STRAND_ANNEALING_SDSA	1	1	169	26	0	23467
REACTOME_RESPIRATORY_ELECTRON_TRANSPORT	1	1	169	99	0	23467
REACTOME_RESPIRATORY_ELECTRON_TRANSPORT_ATP_SYNTHESIS_BY_CHEMIOSMOTIC_COUPLING_AND_HEAT_PRODUCTION_BY_UNCOUPLING_PROTEINS	1	1	169	122	0	23467
REACTOME_RESPONSE_TO_METAL_IONS	1	1	169	14	0	23467
REACTOME_RETROGRADE_NEUROTROPHIN_SIGNALLING	1	1	169	14	0	23467
REACTOME_RETROGRADE_TRANSPORT_AT_THE_TRANS_GOLGI_NETWORK	1	1	169	49	0	23467
REACTOME_RHO_GTPASE_CYCLE	1	1	169	139	0	23467
REACTOME_RHO_GTPASES_ACTIVATE_IQGAPS	1	1	169	31	0	23467
REACTOME_RHO_GTPASES_ACTIVATE_KTN1	1	1	169	11	0	23467
REACTOME_RHO_GTPASES_ACTIVATE_RHOTEKIN_AND_RHOPHILINS	1	1	169	9	0	23467
REACTOME_RHO_GTPASES_ACTIVATE_WASPS_AND_WAVES	1	1	169	36	0	23467
REACTOME_RNA_POLYMERASE_I_TRANSCRIPTION_INITIATION	1	1	169	47	0	23467
REACTOME_RNA_POLYMERASE_I_TRANSCRIPTION_TERMINATION	1	1	169	31	0	23467
REACTOME_RNA_POLYMERASE_II_PRE_TRANSCRIPTION_EVENTS	1	1	169	84	0	23467
REACTOME_RNA_POLYMERASE_II_TRANSCRIBES_SNRNA_GENES	1	1	169	81	0	23467
REACTOME_RNA_POLYMERASE_II_TRANSCRIPTION_ELONGATION	1	1	169	61	0	23467
REACTOME_RNA_POLYMERASE_II_TRANSCRIPTION_PRE_INITIATION_AND_PROMOTER_OPENING	1	1	169	47	0	23467
REACTOME_RNA_POLYMERASE_II_TRANSCRIPTION_TERMINATION	1	1	169	66	0	23467
REACTOME_RNA_POLYMERASE_III_CHAIN_ELONGATION	1	1	169	18	0	23467
REACTOME_RNA_POLYMERASE_III_TRANSCRIPTION	1	1	169	41	0	23467
REACTOME_RNA_POLYMERASE_III_TRANSCRIPTION_INITIATION_FROM_TYPE_1_PROMOTER	1	1	169	28	0	23467
REACTOME_RNA_POLYMERASE_III_TRANSCRIPTION_INITIATION_FROM_TYPE_3_PROMOTER	1	1	169	28	0	23467
REACTOME_RNA_POLYMERASE_III_TRANSCRIPTION_TERMINATION	1	1	169	23	0	23467
REACTOME_RNF_MUTANTS_SHOW_ENHANCED_WNT_SIGNALING_AND_PROLIFERATION	1	1	169	8	0	23467
REACTOME_ROBO_RECEPTORS_BIND_AKAP5	1	1	169	9	0	23467
REACTOME_ROLE_OF_ABL_IN_ROBO_SLIT_SIGNALING	1	1	169	8	0	23467
REACTOME_ROLE_OF_LAT2_NTAL_LAB_ON_CALCIUM_MOBILIZATION	1	1	169	71	0	23467
REACTOME_ROLE_OF_PHOSPHOLIPIDS_IN_PHAGOCYTOSIS	1	1	169	82	0	23467
REACTOME_ROLE_OF_SECOND_MESSENGERS_IN_NETRIN_1_SIGNALING	1	1	169	10	0	23467
REACTOME_RORA_ACTIVATES_GENE_EXPRESSION	1	1	169	18	0	23467
REACTOME_RRNA_MODIFICATION_IN_THE_MITOCHONDRION	1	1	169	8	0	23467
REACTOME_RRNA_MODIFICATION_IN_THE_NUCLEUS_AND_CYTOSOL	1	1	169	60	0	23467
REACTOME_RRNA_PROCESSING_IN_THE_MITOCHONDRION	1	1	169	12	0	23467
REACTOME_RSK_ACTIVATION	1	1	169	7	0	23467
REACTOME_RUNX1_AND_FOXP3_CONTROL_THE_DEVELOPMENT_OF_REGULATORY_T_LYMPHOCYTES_TREGS	1	1	169	10	0	23467
REACTOME_RUNX1_REGULATES_ESTROGEN_RECEPTOR_MEDIATED_TRANSCRIPTION	1	1	169	6	0	23467
REACTOME_RUNX1_REGULATES_EXPRESSION_OF_COMPONENTS_OF_TIGHT_JUNCTIONS	1	1	169	5	0	23467
REACTOME_RUNX1_REGULATES_TRANSCRIPTION_OF_GENES_INVOLVED_IN_BCR_SIGNALING	1	1	169	6	0	23467
REACTOME_RUNX1_REGULATES_TRANSCRIPTION_OF_GENES_INVOLVED_IN_DIFFERENTIATION_OF_KERATINOCYTES	1	1	169	8	0	23467
REACTOME_RUNX1_REGULATES_TRANSCRIPTION_OF_GENES_INVOLVED_IN_DIFFERENTIATION_OF_MYELOID_CELLS	1	1	169	7	0	23467
REACTOME_RUNX1_REGULATES_TRANSCRIPTION_OF_GENES_INVOLVED_IN_INTERLEUKIN_SIGNALING	1	1	169	5	0	23467
REACTOME_RUNX1_REGULATES_TRANSCRIPTION_OF_GENES_INVOLVED_IN_WNT_SIGNALING	1	1	169	6	0	23467
REACTOME_RUNX2_REGULATES_BONE_DEVELOPMENT	1	1	169	31	0	23467
REACTOME_RUNX2_REGULATES_CHONDROCYTE_MATURATION	1	1	169	5	0	23467
REACTOME_RUNX2_REGULATES_GENES_INVOLVED_IN_CELL_MIGRATION	1	1	169	8	0	23467
REACTOME_RUNX2_REGULATES_OSTEOBLAST_DIFFERENTIATION	1	1	169	24	0	23467
REACTOME_RUNX3_REGULATES_CDKN1A_TRANSCRIPTION	1	1	169	7	0	23467
REACTOME_RUNX3_REGULATES_IMMUNE_RESPONSE_AND_CELL_MIGRATION	1	1	169	6	0	23467
REACTOME_RUNX3_REGULATES_NOTCH_SIGNALING	1	1	169	14	0	23467
REACTOME_RUNX3_REGULATES_P14_ARF	1	1	169	10	0	23467
REACTOME_RUNX3_REGULATES_WNT_SIGNALING	1	1	169	8	0	23467
REACTOME_RUNX3_REGULATES_YAP1_MEDIATED_TRANSCRIPTION	1	1	169	8	0	23467
REACTOME_S_PHASE	1	1	169	161	0	23467
REACTOME_SCAVENGING_BY_CLASS_A_RECEPTORS	1	1	169	19	0	23467
REACTOME_SCAVENGING_BY_CLASS_B_RECEPTORS	1	1	169	6	0	23467
REACTOME_SCAVENGING_BY_CLASS_F_RECEPTORS	1	1	169	6	0	23467
REACTOME_SCF_SKP2_MEDIATED_DEGRADATION_OF_P27_P21	1	1	169	60	0	23467
REACTOME_SEMA3A_PAK_DEPENDENT_AXON_REPULSION	1	1	169	16	0	23467
REACTOME_SEMA4D_MEDIATED_INHIBITION_OF_CELL_ATTACHMENT_AND_MIGRATION	1	1	169	8	0	23467
REACTOME_SENSING_OF_DNA_DOUBLE_STRAND_BREAKS	1	1	169	6	0	23467
REACTOME_SERINE_BIOSYNTHESIS	1	1	169	9	0	23467
REACTOME_SEROTONIN_AND_MELATONIN_BIOSYNTHESIS	1	1	169	5	0	23467
REACTOME_SEROTONIN_NEUROTRANSMITTER_RELEASE_CYCLE	1	1	169	18	0	23467
REACTOME_SEROTONIN_RECEPTORS	1	1	169	12	0	23467
REACTOME_SHC_MEDIATED_CASCADE:FGFR1	1	1	169	21	0	23467
REACTOME_SHC_MEDIATED_CASCADE:FGFR2	1	1	169	23	0	23467
REACTOME_SHC_MEDIATED_CASCADE:FGFR3	1	1	169	18	0	23467
REACTOME_SHC_MEDIATED_CASCADE:FGFR4	1	1	169	20	0	23467
REACTOME_SHC_RELATED_EVENTS_TRIGGERED_BY_IGF1R	1	1	169	9	0	23467
REACTOME_SHC1_EVENTS_IN_EGFR_SIGNALING	1	1	169	14	0	23467
REACTOME_SHC1_EVENTS_IN_ERBB2_SIGNALING	1	1	169	22	0	23467
REACTOME_SHC1_EVENTS_IN_ERBB4_SIGNALING	1	1	169	14	0	23467
REACTOME_SIALIC_ACID_METABOLISM	1	1	169	33	0	23467
REACTOME_SIGNAL_REGULATORY_PROTEIN_FAMILY_INTERACTIONS	1	1	169	16	0	23467
REACTOME_SIGNALING_BY_BMP	1	1	169	28	0	23467
REACTOME_SIGNALING_BY_CYTOSOLIC_FGFR1_FUSION_MUTANTS	1	1	169	18	0	23467
REACTOME_SIGNALING_BY_EGFR	1	1	169	49	0	23467
REACTOME_SIGNALING_BY_EGFR_IN_CANCER	1	1	169	24	0	23467
REACTOME_SIGNALING_BY_EGFRVIII_IN_CANCER	1	1	169	14	0	23467
REACTOME_SIGNALING_BY_ERBB2	1	1	169	49	0	23467
REACTOME_SIGNALING_BY_FGFR	1	1	169	87	0	23467
REACTOME_SIGNALING_BY_FGFR_IN_DISEASE	1	1	169	63	0	23467
REACTOME_SIGNALING_BY_FGFR1	1	1	169	50	0	23467
REACTOME_SIGNALING_BY_FGFR1_IN_DISEASE	1	1	169	38	0	23467
REACTOME_SIGNALING_BY_FGFR2	1	1	169	73	0	23467
REACTOME_SIGNALING_BY_FGFR2_IIIA_TM	1	1	169	19	0	23467
REACTOME_SIGNALING_BY_FGFR2_IN_DISEASE	1	1	169	43	0	23467
REACTOME_SIGNALING_BY_FGFR3	1	1	169	40	0	23467
REACTOME_SIGNALING_BY_FGFR3_FUSIONS_IN_CANCER	1	1	169	10	0	23467
REACTOME_SIGNALING_BY_FGFR4	1	1	169	41	0	23467
REACTOME_SIGNALING_BY_FGFR4_IN_DISEASE	1	1	169	11	0	23467
REACTOME_SIGNALING_BY_HEDGEHOG	1	1	169	150	0	23467
REACTOME_SIGNALING_BY_HIPPO	1	1	169	20	0	23467
REACTOME_SIGNALING_BY_LIGAND_RESPONSIVE_EGFR_VARIANTS_IN_CANCER	1	1	169	18	0	23467
REACTOME_SIGNALING_BY_MET	1	1	169	79	0	23467
REACTOME_SIGNALING_BY_MST1	1	1	169	5	0	23467
REACTOME_SIGNALING_BY_NON_RECEPTOR_TYROSINE_KINASES	1	1	169	54	0	23467
REACTOME_SIGNALING_BY_NOTCH1	1	1	169	73	0	23467
REACTOME_SIGNALING_BY_NOTCH1_HD_DOMAIN_MUTANTS_IN_CANCER	1	1	169	15	0	23467
REACTOME_SIGNALING_BY_NOTCH1_IN_CANCER	1	1	169	58	0	23467
REACTOME_SIGNALING_BY_NOTCH1_T_7_9_NOTCH1:M1580_K2555_TRANSLOCATION_MUTANT	1	1	169	7	0	23467
REACTOME_SIGNALING_BY_NOTCH2	1	1	169	33	0	23467
REACTOME_SIGNALING_BY_NOTCH3	1	1	169	49	0	23467
REACTOME_SIGNALING_BY_NOTCH4	1	1	169	82	0	23467
REACTOME_SIGNALING_BY_NTRK2_TRKB	1	1	169	25	0	23467
REACTOME_SIGNALING_BY_NTRK3_TRKC	1	1	169	17	0	23467
REACTOME_SIGNALING_BY_TGF_BETA_RECEPTOR_COMPLEX_IN_CANCER	1	1	169	8	0	23467
REACTOME_SIGNALING_BY_WNT_IN_CANCER	1	1	169	34	0	23467
REACTOME_SIGNALLING_TO_P38_VIA_RIT_AND_RIN	1	1	169	5	0	23467
REACTOME_SLBP_DEPENDENT_PROCESSING_OF_REPLICATION_DEPENDENT_HISTONE_PRE_MRNAS	1	1	169	11	0	23467
REACTOME_SMAC_XIAP_REGULATED_APOPTOTIC_RESPONSE	1	1	169	8	0	23467
REACTOME_SMAD2_SMAD3:SMAD4_HETEROTRIMER_REGULATES_TRANSCRIPTION	1	1	169	32	0	23467
REACTOME_SMALL_INTERFERING_RNA_SIRNA_BIOGENESIS	1	1	169	9	0	23467
REACTOME_SODIUM_CALCIUM_EXCHANGERS	1	1	169	11	0	23467
REACTOME_SODIUM_COUPLED_PHOSPHATE_COTRANSPORTERS	1	1	169	5	0	23467
REACTOME_SODIUM_COUPLED_SULPHATE_DI_AND_TRI_CARBOXYLATE_TRANSPORTERS	1	1	169	5	0	23467
REACTOME_SODIUM_PROTON_EXCHANGERS	1	1	169	9	0	23467
REACTOME_SPERM_MOTILITY_AND_TAXES	1	1	169	9	0	23467
REACTOME_SPHINGOLIPID_DE_NOVO_BIOSYNTHESIS	1	1	169	44	0	23467
REACTOME_SPRY_REGULATION_OF_FGF_SIGNALING	1	1	169	16	0	23467
REACTOME_STABILIZATION_OF_P53	1	1	169	57	0	23467
REACTOME_STAT5_ACTIVATION	1	1	169	7	0	23467
REACTOME_STING_MEDIATED_INDUCTION_OF_HOST_IMMUNE_RESPONSES	1	1	169	16	0	23467
REACTOME_SULFIDE_OXIDATION_TO_SULFATE	1	1	169	6	0	23467
REACTOME_SULFUR_AMINO_ACID_METABOLISM	1	1	169	28	0	23467
REACTOME_SUMO_IS_CONJUGATED_TO_E1_UBA2:SAE1	1	1	169	5	0	23467
REACTOME_SUMO_IS_PROTEOLYTICALLY_PROCESSED	1	1	169	6	0	23467
REACTOME_SUMO_IS_TRANSFERRED_FROM_E1_TO_E2_UBE2I_UBC9	1	1	169	7	0	23467
REACTOME_SUMOYLATION_OF_DNA_REPLICATION_PROTEINS	1	1	169	46	0	23467
REACTOME_SUMOYLATION_OF_INTRACELLULAR_RECEPTORS	1	1	169	30	0	23467
REACTOME_SUMOYLATION_OF_SUMOYLATION_PROTEINS	1	1	169	35	0	23467
REACTOME_SUMOYLATION_OF_TRANSCRIPTION_FACTORS	1	1	169	20	0	23467
REACTOME_SUMOYLATION_OF_UBIQUITINYLATION_PROTEINS	1	1	169	39	0	23467
REACTOME_SWITCHING_OF_ORIGINS_TO_A_POST_REPLICATIVE_STATE	1	1	169	90	0	23467
REACTOME_SYNAPTIC_ADHESION_LIKE_MOLECULES	1	1	169	21	0	23467
REACTOME_SYNTHESIS_OF_15_EICOSATETRAENOIC_ACID_DERIVATIVES	1	1	169	6	0	23467
REACTOME_SYNTHESIS_OF_16_20_HYDROXYEICOSATETRAENOIC_ACIDS_HETE	1	1	169	9	0	23467
REACTOME_SYNTHESIS_OF_ACTIVE_UBIQUITIN:_ROLES_OF_E1_AND_E2_ENZYMES	1	1	169	30	0	23467
REACTOME_SYNTHESIS_OF_BILE_ACIDS_AND_BILE_SALTS	1	1	169	34	0	23467
REACTOME_SYNTHESIS_OF_BILE_ACIDS_AND_BILE_SALTS_VIA_24_HYDROXYCHOLESTEROL	1	1	169	14	0	23467
REACTOME_SYNTHESIS_OF_BILE_ACIDS_AND_BILE_SALTS_VIA_27_HYDROXYCHOLESTEROL	1	1	169	15	0	23467
REACTOME_SYNTHESIS_OF_BILE_ACIDS_AND_BILE_SALTS_VIA_7ALPHA_HYDROXYCHOLESTEROL	1	1	169	24	0	23467
REACTOME_SYNTHESIS_OF_DIPHTHAMIDE_EEF2	1	1	169	8	0	23467
REACTOME_SYNTHESIS_OF_DOLICHYL_PHOSPHATE	1	1	169	6	0	23467
REACTOME_SYNTHESIS_OF_EPOXY_EET_AND_DIHYDROXYEICOSATRIENOIC_ACIDS_DHET	1	1	169	8	0	23467
REACTOME_SYNTHESIS_OF_GDP_MANNOSE	1	1	169	5	0	23467
REACTOME_SYNTHESIS_OF_GLYCOSYLPHOSPHATIDYLINOSITOL_GPI	1	1	169	18	0	23467
REACTOME_SYNTHESIS_OF_IP3_AND_IP4_IN_THE_CYTOSOL	1	1	169	26	0	23467
REACTOME_SYNTHESIS_OF_KETONE_BODIES	1	1	169	8	0	23467
REACTOME_SYNTHESIS_OF_PA	1	1	169	39	0	23467
REACTOME_SYNTHESIS_OF_PC	1	1	169	28	0	23467
REACTOME_SYNTHESIS_OF_PE	1	1	169	13	0	23467
REACTOME_SYNTHESIS_OF_PG	1	1	169	8	0	23467
REACTOME_SYNTHESIS_OF_PI	1	1	169	5	0	23467
REACTOME_SYNTHESIS_OF_PIPS_AT_THE_EARLY_ENDOSOME_MEMBRANE	1	1	169	16	0	23467
REACTOME_SYNTHESIS_OF_PIPS_AT_THE_ER_MEMBRANE	1	1	169	5	0	23467
REACTOME_SYNTHESIS_OF_PIPS_AT_THE_GOLGI_MEMBRANE	1	1	169	18	0	23467
REACTOME_SYNTHESIS_OF_PIPS_AT_THE_LATE_ENDOSOME_MEMBRANE	1	1	169	11	0	23467
REACTOME_SYNTHESIS_OF_PROSTAGLANDINS_PG_AND_THROMBOXANES_TX	1	1	169	15	0	23467
REACTOME_SYNTHESIS_OF_PYROPHOSPHATES_IN_THE_CYTOSOL	1	1	169	10	0	23467
REACTOME_SYNTHESIS_OF_SUBSTRATES_IN_N_GLYCAN_BIOSYTHESIS	1	1	169	63	0	23467
REACTOME_SYNTHESIS_OF_UDP_N_ACETYL_GLUCOSAMINE	1	1	169	8	0	23467
REACTOME_SYNTHESIS_OF_WYBUTOSINE_AT_G37_OF_TRNA_PHE	1	1	169	6	0	23467
REACTOME_SYNTHESIS_SECRETION_AND_DEACYLATION_OF_GHRELIN	1	1	169	19	0	23467
REACTOME_SYNTHESIS_SECRETION_AND_INACTIVATION_OF_GLUCOSE_DEPENDENT_INSULINOTROPIC_POLYPEPTIDE_GIP	1	1	169	13	0	23467
REACTOME_TACHYKININ_RECEPTORS_BIND_TACHYKININS	1	1	169	5	0	23467
REACTOME_TANDEM_PORE_DOMAIN_POTASSIUM_CHANNELS	1	1	169	12	0	23467
REACTOME_TBC_RABGAPS	1	1	169	44	0	23467
REACTOME_TELOMERE_C_STRAND_LAGGING_STRAND_SYNTHESIS	1	1	169	24	0	23467
REACTOME_TELOMERE_EXTENSION_BY_TELOMERASE	1	1	169	6	0	23467
REACTOME_TERMINATION_OF_O_GLYCAN_BIOSYNTHESIS	1	1	169	23	0	23467
REACTOME_TERMINATION_OF_TRANSLESION_DNA_SYNTHESIS	1	1	169	32	0	23467
REACTOME_TETRAHYDROBIOPTERIN_BH4_SYNTHESIS_RECYCLING_SALVAGE_AND_REGULATION	1	1	169	10	0	23467
REACTOME_TFAP2_AP_2_FAMILY_REGULATES_TRANSCRIPTION_OF_CELL_CYCLE_FACTORS	1	1	169	5	0	23467
REACTOME_TFAP2_AP_2_FAMILY_REGULATES_TRANSCRIPTION_OF_GROWTH_FACTORS_AND_THEIR_RECEPTORS	1	1	169	15	0	23467
REACTOME_TFAP2A_ACTS_AS_A_TRANSCRIPTIONAL_REPRESSOR_DURING_RETINOIC_ACID_INDUCED_CELL_DIFFERENTIATION	1	1	169	5	0	23467
REACTOME_TGF_BETA_RECEPTOR_SIGNALING_IN_EMT_EPITHELIAL_TO_MESENCHYMAL_TRANSITION	1	1	169	16	0	23467
REACTOME_THE_ACTIVATION_OF_ARYLSULFATASES	1	1	169	13	0	23467
REACTOME_THE_CITRIC_ACID_TCA_CYCLE_AND_RESPIRATORY_ELECTRON_TRANSPORT	1	1	169	173	0	23467
REACTOME_THE_NLRP3_INFLAMMASOME	1	1	169	15	0	23467
REACTOME_THE_PHOTOTRANSDUCTION_CASCADE	1	1	169	34	0	23467
REACTOME_THE_RETINOID_CYCLE_IN_CONES_DAYLIGHT_VISION	1	1	169	7	0	23467
REACTOME_THE_ROLE_OF_GTSE1_IN_G2_M_PROGRESSION_AFTER_G2_CHECKPOINT	1	1	169	78	0	23467
REACTOME_THE_ROLE_OF_NEF_IN_HIV_1_REPLICATION_AND_DISEASE_PATHOGENESIS	1	1	169	28	0	23467
REACTOME_THYROXINE_BIOSYNTHESIS	1	1	169	10	0	23467
REACTOME_TICAM1_DEPENDENT_ACTIVATION_OF_IRF3_IRF7	1	1	169	12	0	23467
REACTOME_TICAM1_RIP1_MEDIATED_IKK_COMPLEX_RECRUITMENT	1	1	169	19	0	23467
REACTOME_TICAM1_TRAF6_DEPENDENT_INDUCTION_OF_TAK1_COMPLEX	1	1	169	11	0	23467
REACTOME_TIE2_SIGNALING	1	1	169	18	0	23467
REACTOME_TIGHT_JUNCTION_INTERACTIONS	1	1	169	30	0	23467
REACTOME_TLR3_MEDIATED_TICAM1_DEPENDENT_PROGRAMMED_CELL_DEATH	1	1	169	6	0	23467
REACTOME_TNF_RECEPTOR_SUPERFAMILY_TNFSF_MEMBERS_MEDIATING_NON_CANONICAL_NF_KB_PATHWAY	1	1	169	17	0	23467
REACTOME_TNF_SIGNALING	1	1	169	43	0	23467
REACTOME_TNFR1_INDUCED_NFKAPPAB_SIGNALING_PATHWAY	1	1	169	30	0	23467
REACTOME_TNFR1_INDUCED_PROAPOPTOTIC_SIGNALING	1	1	169	13	0	23467
REACTOME_TNFR1_MEDIATED_CERAMIDE_PRODUCTION	1	1	169	6	0	23467
REACTOME_TNFR2_NON_CANONICAL_NF_KB_PATHWAY	1	1	169	100	0	23467
REACTOME_TNFS_BIND_THEIR_PHYSIOLOGICAL_RECEPTORS	1	1	169	28	0	23467
REACTOME_TOXICITY_OF_BOTULINUM_TOXIN_TYPE_D_BONT_D	1	1	169	5	0	23467
REACTOME_TP53_REGULATES_TRANSCRIPTION_OF_ADDITIONAL_CELL_CYCLE_GENES_WHOSE_EXACT_ROLE_IN_THE_P53_PATHWAY_REMAIN_UNCERTAIN	1	1	169	21	0	23467
REACTOME_TP53_REGULATES_TRANSCRIPTION_OF_CASPASE_ACTIVATORS_AND_CASPASES	1	1	169	12	0	23467
REACTOME_TP53_REGULATES_TRANSCRIPTION_OF_DEATH_RECEPTORS_AND_LIGANDS	1	1	169	12	0	23467
REACTOME_TP53_REGULATES_TRANSCRIPTION_OF_DNA_REPAIR_GENES	1	1	169	65	0	23467
REACTOME_TP53_REGULATES_TRANSCRIPTION_OF_GENES_INVOLVED_IN_CYTOCHROME_C_RELEASE	1	1	169	20	0	23467
REACTOME_TP53_REGULATES_TRANSCRIPTION_OF_GENES_INVOLVED_IN_G1_CELL_CYCLE_ARREST	1	1	169	14	0	23467
REACTOME_TRAF3_DEPENDENT_IRF_ACTIVATION_PATHWAY	1	1	169	14	0	23467
REACTOME_TRAF6_MEDIATED_INDUCTION_OF_TAK1_COMPLEX_WITHIN_TLR4_COMPLEX	1	1	169	16	0	23467
REACTOME_TRAF6_MEDIATED_IRF7_ACTIVATION	1	1	169	29	0	23467
REACTOME_TRAF6_MEDIATED_IRF7_ACTIVATION_IN_TLR7_8_OR_9_SIGNALING	1	1	169	14	0	23467
REACTOME_TRAFFICKING_AND_PROCESSING_OF_ENDOSOMAL_TLR	1	1	169	13	0	23467
REACTOME_TRAFFICKING_OF_GLUR2_CONTAINING_AMPA_RECEPTORS	1	1	169	17	0	23467
REACTOME_TRAFFICKING_OF_MYRISTOYLATED_PROTEINS_TO_THE_CILIUM	1	1	169	5	0	23467
REACTOME_TRAIL_SIGNALING	1	1	169	8	0	23467
REACTOME_TRANSCRIPTION_COUPLED_NUCLEOTIDE_EXCISION_REPAIR_TC_NER	1	1	169	78	0	23467
REACTOME_TRANSCRIPTION_OF_E2F_TARGETS_UNDER_NEGATIVE_CONTROL_BY_DREAM_COMPLEX	1	1	169	19	0	23467
REACTOME_TRANSCRIPTION_OF_E2F_TARGETS_UNDER_NEGATIVE_CONTROL_BY_P107_RBL1_AND_P130_RBL2_IN_COMPLEX_WITH_HDAC1	1	1	169	16	0	23467
REACTOME_TRANSCRIPTION_OF_THE_HIV_GENOME	1	1	169	73	0	23467
REACTOME_TRANSCRIPTIONAL_ACTIVATION_OF_MITOCHONDRIAL_BIOGENESIS	1	1	169	55	0	23467
REACTOME_TRANSCRIPTIONAL_ACTIVITY_OF_SMAD2_SMAD3:SMAD4_HETEROTRIMER	1	1	169	44	0	23467
REACTOME_TRANSCRIPTIONAL_REGULATION_BY_RUNX2	1	1	169	120	0	23467
REACTOME_TRANSCRIPTIONAL_REGULATION_BY_THE_AP_2_TFAP2_FAMILY_OF_TRANSCRIPTION_FACTORS	1	1	169	38	0	23467
REACTOME_TRANSCRIPTIONAL_REGULATION_OF_PLURIPOTENT_STEM_CELLS	1	1	169	31	0	23467
REACTOME_TRANSCRIPTIONAL_REGULATION_OF_WHITE_ADIPOCYTE_DIFFERENTIATION	1	1	169	84	0	23467
REACTOME_TRANSFERRIN_ENDOCYTOSIS_AND_RECYCLING	1	1	169	31	0	23467
REACTOME_TRANSLESION_SYNTHESIS_BY_POLH	1	1	169	19	0	23467
REACTOME_TRANSLESION_SYNTHESIS_BY_POLK	1	1	169	17	0	23467
REACTOME_TRANSLESION_SYNTHESIS_BY_Y_FAMILY_DNA_POLYMERASES_BYPASSES_LESIONS_ON_DNA_TEMPLATE	1	1	169	39	0	23467
REACTOME_TRANSLOCATION_OF_ZAP_70_TO_IMMUNOLOGICAL_SYNAPSE	1	1	169	23	0	23467
REACTOME_TRANSMISSION_ACROSS_ELECTRICAL_SYNAPSES	1	1	169	5	0	23467
REACTOME_TRANSPORT_AND_SYNTHESIS_OF_PAPS	1	1	169	6	0	23467
REACTOME_TRANSPORT_OF_CONNEXONS_TO_THE_PLASMA_MEMBRANE	1	1	169	20	0	23467
REACTOME_TRANSPORT_OF_FATTY_ACIDS	1	1	169	8	0	23467
REACTOME_TRANSPORT_OF_MATURE_MRNAS_DERIVED_FROM_INTRONLESS_TRANSCRIPTS	1	1	169	43	0	23467
REACTOME_TRANSPORT_OF_MATURE_TRANSCRIPT_TO_CYTOPLASM	1	1	169	84	0	23467
REACTOME_TRANSPORT_OF_NUCLEOSIDES_AND_FREE_PURINE_AND_PYRIMIDINE_BASES_ACROSS_THE_PLASMA_MEMBRANE	1	1	169	12	0	23467
REACTOME_TRANSPORT_OF_NUCLEOTIDE_SUGARS	1	1	169	9	0	23467
REACTOME_TRANSPORT_OF_ORGANIC_ANIONS	1	1	169	12	0	23467
REACTOME_TRANSPORT_OF_THE_SLBP_DEPENDANT_MATURE_MRNA	1	1	169	36	0	23467
REACTOME_TRANSPORT_OF_VITAMINS_NUCLEOSIDES_AND_RELATED_MOLECULES	1	1	169	44	0	23467
REACTOME_TRIF_MEDIATED_PROGRAMMED_CELL_DEATH	1	1	169	9	0	23467
REACTOME_TRIGLYCERIDE_BIOSYNTHESIS	1	1	169	14	0	23467
REACTOME_TRIGLYCERIDE_CATABOLISM	1	1	169	24	0	23467
REACTOME_TRIGLYCERIDE_METABOLISM	1	1	169	38	0	23467
REACTOME_TRISTETRAPROLIN_TTP_ZFP36_BINDS_AND_DESTABILIZES_MRNA	1	1	169	17	0	23467
REACTOME_TRNA_AMINOACYLATION	1	1	169	42	0	23467
REACTOME_TRNA_MODIFICATION_IN_THE_MITOCHONDRION	1	1	169	9	0	23467
REACTOME_TRNA_MODIFICATION_IN_THE_NUCLEUS_AND_CYTOSOL	1	1	169	43	0	23467
REACTOME_TRNA_PROCESSING	1	1	169	111	0	23467
REACTOME_TRNA_PROCESSING_IN_THE_MITOCHONDRION	1	1	169	7	0	23467
REACTOME_TRNA_PROCESSING_IN_THE_NUCLEUS	1	1	169	59	0	23467
REACTOME_TRP_CHANNELS	1	1	169	28	0	23467
REACTOME_TRYPTOPHAN_CATABOLISM	1	1	169	14	0	23467
REACTOME_TYPE_I_HEMIDESMOSOME_ASSEMBLY	1	1	169	11	0	23467
REACTOME_TYROSINE_CATABOLISM	1	1	169	5	0	23467
REACTOME_TYSND1_CLEAVES_PEROXISOMAL_PROTEINS	1	1	169	7	0	23467
REACTOME_UBIQUINOL_BIOSYNTHESIS	1	1	169	8	0	23467
REACTOME_UNBLOCKING_OF_NMDA_RECEPTORS_GLUTAMATE_BINDING_AND_ACTIVATION	1	1	169	21	0	23467
REACTOME_UNWINDING_OF_DNA	1	1	169	12	0	23467
REACTOME_UPTAKE_AND_FUNCTION_OF_ANTHRAX_TOXINS	1	1	169	11	0	23467
REACTOME_VASOPRESSIN_LIKE_RECEPTORS	1	1	169	6	0	23467
REACTOME_VEGF_LIGAND_RECEPTOR_INTERACTIONS	1	1	169	8	0	23467
REACTOME_VEGFR2_MEDIATED_CELL_PROLIFERATION	1	1	169	19	0	23467
REACTOME_VEGFR2_MEDIATED_VASCULAR_PERMEABILITY	1	1	169	27	0	23467
REACTOME_VIF_MEDIATED_DEGRADATION_OF_APOBEC3G	1	1	169	54	0	23467
REACTOME_VIRAL_MESSENGER_RNA_SYNTHESIS	1	1	169	44	0	23467
REACTOME_VITAMIN_B1_THIAMIN_METABOLISM	1	1	169	5	0	23467
REACTOME_VITAMIN_B2_RIBOFLAVIN_METABOLISM	1	1	169	7	0	23467
REACTOME_VITAMIN_D_CALCIFEROL_METABOLISM	1	1	169	11	0	23467
REACTOME_VITAMINS	1	1	169	6	0	23467
REACTOME_VLDL_ASSEMBLY	1	1	169	5	0	23467
REACTOME_VLDL_CLEARANCE	1	1	169	6	0	23467
REACTOME_VLDLR_INTERNALISATION_AND_DEGRADATION	1	1	169	12	0	23467
REACTOME_VOLTAGE_GATED_POTASSIUM_CHANNELS	1	1	169	43	0	23467
REACTOME_VXPX_CARGO_TARGETING_TO_CILIUM	1	1	169	21	0	23467
REACTOME_WAX_AND_PLASMALOGEN_BIOSYNTHESIS	1	1	169	7	0	23467
REACTOME_WNT_LIGAND_BIOGENESIS_AND_TRAFFICKING	1	1	169	26	0	23467
REACTOME_WNT_MEDIATED_ACTIVATION_OF_DVL	1	1	169	8	0	23467
REACTOME_WNT5A_DEPENDENT_INTERNALIZATION_OF_FZD2_FZD5_AND_ROR2	1	1	169	13	0	23467
REACTOME_WNT5A_DEPENDENT_INTERNALIZATION_OF_FZD4	1	1	169	15	0	23467
REACTOME_XENOBIOTICS	1	1	169	24	0	23467
REACTOME_YAP1_AND_WWTR1_TAZ_STIMULATED_GENE_EXPRESSION	1	1	169	15	0	23467
REACTOME_ZINC_EFFLUX_AND_COMPARTMENTALIZATION_BY_THE_SLC30_FAMILY	1	1	169	7	0	23467
REACTOME_ZINC_INFLUX_INTO_CELLS_BY_THE_SLC39_GENE_FAMILY	1	1	169	10	0	23467
REACTOME_ZINC_TRANSPORTERS	1	1	169	17	0	23467

## Sheet: C) KEGG
Supplementary Table 2C. Hypergeometric enrichment analysis using KEGG database and hypeR package
label	pval	fdr	signature	geneset	overlap	background	hits
KEGG_SYSTEMIC_LUPUS_ERYTHEMATOSUS	7.3e-07	0.00014	169	138	9	23467	ACTN1,CTSG,ELANE,FCGR3B,HIST1H2AC,HIST1H2BD,HIST1H4A,HIST2H2AA3,HIST2H2BE
KEGG_EPITHELIAL_CELL_SIGNALING_IN_HELICOBACTER_PYLORI_INFECTION	0.00013	0.012	169	68	5	23467	CXCL1,CXCR1,CXCR2,MAPK14,NFKBIA
KEGG_HEMATOPOIETIC_CELL_LINEAGE	0.00042	0.021	169	87	5	23467	ANPEP,CD9,IL1R1,IL1R2,ITGA2B
KEGG_CHEMOKINE_SIGNALING_PATHWAY	0.00045	0.021	169	189	7	23467	CXCL1,CXCR1,CXCR2,FOXO3,GNG10,NFKBIA,PF4
KEGG_CYTOKINE_CYTOKINE_RECEPTOR_INTERACTION	0.0007	0.026	169	265	8	23467	CXCL1,CXCR1,CXCR2,IL1R1,IL1R2,INHBA,PDGFC,PF4
KEGG_LEUKOCYTE_TRANSENDOTHELIAL_MIGRATION	0.0015	0.048	169	116	5	23467	ACTN1,MAPK14,MMP9,MYL9,NCF4
KEGG_LEISHMANIA_INFECTION	0.0018	0.048	169	72	4	23467	FCGR3B,MAPK14,NCF4,NFKBIA
KEGG_NEUROTROPHIN_SIGNALING_PATHWAY	0.0022	0.051	169	126	5	23467	FOXO3,IRAK3,IRS2,MAPK14,NFKBIA
KEGG_FOCAL_ADHESION	0.0033	0.067	169	199	6	23467	ACTN1,ITGA2B,MYL9,PDGFC,TLN1,ZYX
KEGG_REGULATION_OF_ACTIN_CYTOSKELETON	0.0045	0.084	169	213	6	23467	ACTN1,GSN,ITGA2B,LIMK2,MYL9,PDGFC
KEGG_PANTOTHENATE_AND_COA_BIOSYNTHESIS	0.0058	0.098	169	16	2	23467	VNN1,VNN2
KEGG_RENIN_ANGIOTENSIN_SYSTEM	0.0065	0.1	169	17	2	23467	ANPEP,CTSG
KEGG_ARACHIDONIC_ACID_METABOLISM	0.0085	0.12	169	58	3	23467	ALOX12,ALOX5,CYP4F3
KEGG_NOD_LIKE_RECEPTOR_SIGNALING_PATHWAY	0.01	0.14	169	62	3	23467	CXCL1,MAPK14,NFKBIA
KEGG_ADIPOCYTOKINE_SIGNALING_PATHWAY	0.013	0.16	169	67	3	23467	ACSL1,IRS2,NFKBIA
KEGG_COMPLEMENT_AND_COAGULATION_CASCADES	0.014	0.16	169	69	3	23467	C3AR1,C5AR1,F5
KEGG_RIG_I_LIKE_RECEPTOR_SIGNALING_PATHWAY	0.015	0.16	169	71	3	23467	DDX3Y,MAPK14,NFKBIA
KEGG_APOPTOSIS	0.025	0.26	169	87	3	23467	IL1R1,IRAK3,NFKBIA
KEGG_PYRIMIDINE_METABOLISM	0.034	0.33	169	98	3	23467	CDA,RRM2,TYMS
KEGG_GLUTATHIONE_METABOLISM	0.05	0.47	169	50	2	23467	ANPEP,RRM2
KEGG_STARCH_AND_SUCROSE_METABOLISM	0.054	0.48	169	52	2	23467	MGAM,PYGL
KEGG_TIGHT_JUNCTION	0.07	0.59	169	132	3	23467	ACTN1,MYL9,RAB13
KEGG_FOLATE_BIOSYNTHESIS	0.076	0.62	169	11	1	23467	ALPL
KEGG_P53_SIGNALING_PATHWAY	0.086	0.67	169	68	2	23467	GADD45A,RRM2
KEGG_ARRHYTHMOGENIC_RIGHT_VENTRICULAR_CARDIOMYOPATHY_ARVC	0.1	0.74	169	74	2	23467	ACTN1,ITGA2B
KEGG_HYPERTROPHIC_CARDIOMYOPATHY_HCM	0.12	0.79	169	83	2	23467	ITGA2B,TPM1
KEGG_ONE_CARBON_POOL_BY_FOLATE	0.12	0.79	169	17	1	23467	TYMS
KEGG_SMALL_CELL_LUNG_CANCER	0.12	0.79	169	84	2	23467	ITGA2B,NFKBIA
KEGG_MAPK_SIGNALING_PATHWAY	0.13	0.79	169	267	4	23467	GADD45A,IL1R1,IL1R2,MAPK14
KEGG_NEUROACTIVE_LIGAND_RECEPTOR_INTERACTION	0.13	0.79	169	272	4	23467	C3AR1,C5AR1,CTSG,FPR1
KEGG_PROSTATE_CANCER	0.13	0.79	169	89	2	23467	NFKBIA,PDGFC
KEGG_DILATED_CARDIOMYOPATHY	0.14	0.79	169	90	2	23467	ITGA2B,TPM1
KEGG_ENDOCYTOSIS	0.14	0.79	169	181	3	23467	CXCR1,CXCR2,RAB31
KEGG_FC_GAMMA_R_MEDIATED_PHAGOCYTOSIS	0.15	0.79	169	96	2	23467	GSN,LIMK2
KEGG_NITROGEN_METABOLISM	0.15	0.79	169	23	1	23467	CA4
KEGG_PROXIMAL_TUBULE_BICARBONATE_RECLAMATION	0.15	0.79	169	23	1	23467	CA4
KEGG_NICOTINATE_AND_NICOTINAMIDE_METABOLISM	0.16	0.8	169	24	1	23467	NAMPT
KEGG_GALACTOSE_METABOLISM	0.17	0.8	169	26	1	23467	MGAM
KEGG_GLYCOSPHINGOLIPID_BIOSYNTHESIS_LACTO_AND_NEOLACTO_SERIES	0.17	0.8	169	26	1	23467	FUT4
KEGG_TOLL_LIKE_RECEPTOR_SIGNALING_PATHWAY	0.17	0.8	169	102	2	23467	MAPK14,NFKBIA
KEGG_PENTOSE_PHOSPHATE_PATHWAY	0.18	0.8	169	27	1	23467	TALDO1
KEGG_T_CELL_RECEPTOR_SIGNALING_PATHWAY	0.18	0.81	169	108	2	23467	MAPK14,NFKBIA
KEGG_ASTHMA	0.2	0.82	169	30	1	23467	RNASE3
KEGG_O_GLYCAN_BIOSYNTHESIS	0.2	0.82	169	30	1	23467	B4GALT5
KEGG_FRUCTOSE_AND_MANNOSE_METABOLISM	0.22	0.88	169	34	1	23467	PFKFB3
KEGG_LYSOSOME	0.22	0.88	169	121	2	23467	CTSG,CTSZ
KEGG_PRION_DISEASES	0.22	0.89	169	35	1	23467	EGR1
KEGG_SPHINGOLIPID_METABOLISM	0.25	0.94	169	39	1	23467	UGCG
KEGG_ALDOSTERONE_REGULATED_SODIUM_REABSORPTION	0.26	0.94	169	42	1	23467	IRS2
KEGG_BLADDER_CANCER	0.26	0.94	169	42	1	23467	MMP9
KEGG_FATTY_ACID_METABOLISM	0.26	0.94	169	42	1	23467	ACSL1
KEGG_INSULIN_SIGNALING_PATHWAY	0.26	0.94	169	137	2	23467	IRS2,PYGL
KEGG_AMINO_SUGAR_AND_NUCLEOTIDE_SUGAR_METABOLISM	0.27	0.96	169	44	1	23467	CHIT1
KEGG_TYPE_II_DIABETES_MELLITUS	0.29	0.98	169	47	1	23467	IRS2
KEGG_DRUG_METABOLISM_OTHER_ENZYMES	0.31	0.98	169	51	1	23467	CDA
KEGG_ENDOMETRIAL_CANCER	0.31	0.98	169	52	1	23467	FOXO3
KEGG_AMYOTROPHIC_LATERAL_SCLEROSIS_ALS	0.32	0.98	169	53	1	23467	MAPK14
KEGG_ARGININE_AND_PROLINE_METABOLISM	0.32	0.98	169	54	1	23467	ARG1
KEGG_INOSITOL_PHOSPHATE_METABOLISM	0.32	0.98	169	54	1	23467	IMPA2
KEGG_NON_SMALL_CELL_LUNG_CANCER	0.32	0.98	169	54	1	23467	FOXO3
KEGG_PURINE_METABOLISM	0.32	0.98	169	159	2	23467	GMPR,RRM2
KEGG_CYTOSOLIC_DNA_SENSING_PATHWAY	0.33	0.98	169	55	1	23467	NFKBIA
KEGG_RETINOL_METABOLISM	0.37	1	169	64	1	23467	DHRS9
KEGG_PPAR_SIGNALING_PATHWAY	0.39	1	169	69	1	23467	ACSL1
KEGG_MELANOMA	0.4	1	169	71	1	23467	PDGFC
KEGG_ADHERENS_JUNCTION	0.41	1	169	73	1	23467	ACTN1
KEGG_CHRONIC_MYELOID_LEUKEMIA	0.41	1	169	73	1	23467	NFKBIA
KEGG_B_CELL_RECEPTOR_SIGNALING_PATHWAY	0.42	1	169	75	1	23467	NFKBIA
KEGG_PATHWAYS_IN_CANCER	0.42	1	169	325	3	23467	ITGA2B,MMP9,NFKBIA
KEGG_PHOSPHATIDYLINOSITOL_SIGNALING_SYSTEM	0.42	1	169	76	1	23467	IMPA2
KEGG_VEGF_SIGNALING_PATHWAY	0.42	1	169	76	1	23467	MAPK14
KEGG_CARDIAC_MUSCLE_CONTRACTION	0.43	1	169	78	1	23467	TPM1
KEGG_PEROXISOME	0.43	1	169	78	1	23467	ACSL1
KEGG_FC_EPSILON_RI_SIGNALING_PATHWAY	0.44	1	169	79	1	23467	MAPK14
KEGG_ECM_RECEPTOR_INTERACTION	0.46	1	169	84	1	23467	ITGA2B
KEGG_PROGESTERONE_MEDIATED_OOCYTE_MATURATION	0.46	1	169	85	1	23467	MAPK14
KEGG_TGF_BETA_SIGNALING_PATHWAY	0.46	1	169	85	1	23467	INHBA
KEGG_RIBOSOME	0.47	1	169	88	1	23467	RPS4Y1
KEGG_GAP_JUNCTION	0.48	1	169	90	1	23467	PDGFC
KEGG_GNRH_SIGNALING_PATHWAY	0.52	1	169	101	1	23467	MAPK14
KEGG_VASCULAR_SMOOTH_MUSCLE_CONTRACTION	0.57	1	169	115	1	23467	MYL9
KEGG_CELL_CYCLE	0.59	1	169	124	1	23467	GADD45A
KEGG_PARKINSONS_DISEASE	0.6	1	169	128	1	23467	SNCA
KEGG_AXON_GUIDANCE	0.61	1	169	129	1	23467	LIMK2
KEGG_NATURAL_KILLER_CELL_MEDIATED_CYTOTOXICITY	0.63	1	169	137	1	23467	FCGR3B
KEGG_ALZHEIMERS_DISEASE	0.7	1	169	165	1	23467	SNCA
KEGG_ABC_TRANSPORTERS	1	1	169	44	0	23467
KEGG_ACUTE_MYELOID_LEUKEMIA	1	1	169	57	0	23467
KEGG_ALANINE_ASPARTATE_AND_GLUTAMATE_METABOLISM	1	1	169	32	0	23467
KEGG_ALLOGRAFT_REJECTION	1	1	169	37	0	23467
KEGG_ALPHA_LINOLENIC_ACID_METABOLISM	1	1	169	19	0	23467
KEGG_AMINOACYL_TRNA_BIOSYNTHESIS	1	1	169	41	0	23467
KEGG_ANTIGEN_PROCESSING_AND_PRESENTATION	1	1	169	88	0	23467
KEGG_ASCORBATE_AND_ALDARATE_METABOLISM	1	1	169	25	0	23467
KEGG_AUTOIMMUNE_THYROID_DISEASE	1	1	169	52	0	23467
KEGG_BASAL_CELL_CARCINOMA	1	1	169	55	0	23467
KEGG_BASAL_TRANSCRIPTION_FACTORS	1	1	169	35	0	23467
KEGG_BASE_EXCISION_REPAIR	1	1	169	35	0	23467
KEGG_BETA_ALANINE_METABOLISM	1	1	169	22	0	23467
KEGG_BIOSYNTHESIS_OF_UNSATURATED_FATTY_ACIDS	1	1	169	22	0	23467
KEGG_BUTANOATE_METABOLISM	1	1	169	34	0	23467
KEGG_CALCIUM_SIGNALING_PATHWAY	1	1	169	177	0	23467
KEGG_CELL_ADHESION_MOLECULES_CAMS	1	1	169	133	0	23467
KEGG_CIRCADIAN_RHYTHM_MAMMAL	1	1	169	13	0	23467
KEGG_CITRATE_CYCLE_TCA_CYCLE	1	1	169	31	0	23467
KEGG_COLORECTAL_CANCER	1	1	169	62	0	23467
KEGG_CYSTEINE_AND_METHIONINE_METABOLISM	1	1	169	34	0	23467
KEGG_DNA_REPLICATION	1	1	169	36	0	23467
KEGG_DORSO_VENTRAL_AXIS_FORMATION	1	1	169	24	0	23467
KEGG_DRUG_METABOLISM_CYTOCHROME_P450	1	1	169	72	0	23467
KEGG_ERBB_SIGNALING_PATHWAY	1	1	169	87	0	23467
KEGG_ETHER_LIPID_METABOLISM	1	1	169	33	0	23467
KEGG_GLIOMA	1	1	169	65	0	23467
KEGG_GLYCEROLIPID_METABOLISM	1	1	169	49	0	23467
KEGG_GLYCEROPHOSPHOLIPID_METABOLISM	1	1	169	77	0	23467
KEGG_GLYCINE_SERINE_AND_THREONINE_METABOLISM	1	1	169	31	0	23467
KEGG_GLYCOLYSIS_GLUCONEOGENESIS	1	1	169	62	0	23467
KEGG_GLYCOSAMINOGLYCAN_BIOSYNTHESIS_CHONDROITIN_SULFATE	1	1	169	22	0	23467
KEGG_GLYCOSAMINOGLYCAN_BIOSYNTHESIS_HEPARAN_SULFATE	1	1	169	26	0	23467
KEGG_GLYCOSAMINOGLYCAN_BIOSYNTHESIS_KERATAN_SULFATE	1	1	169	15	0	23467
KEGG_GLYCOSAMINOGLYCAN_DEGRADATION	1	1	169	21	0	23467
KEGG_GLYCOSPHINGOLIPID_BIOSYNTHESIS_GANGLIO_SERIES	1	1	169	15	0	23467
KEGG_GLYCOSPHINGOLIPID_BIOSYNTHESIS_GLOBO_SERIES	1	1	169	14	0	23467
KEGG_GLYCOSYLPHOSPHATIDYLINOSITOL_GPI_ANCHOR_BIOSYNTHESIS	1	1	169	25	0	23467
KEGG_GLYOXYLATE_AND_DICARBOXYLATE_METABOLISM	1	1	169	16	0	23467
KEGG_GRAFT_VERSUS_HOST_DISEASE	1	1	169	41	0	23467
KEGG_HEDGEHOG_SIGNALING_PATHWAY	1	1	169	56	0	23467
KEGG_HISTIDINE_METABOLISM	1	1	169	29	0	23467
KEGG_HOMOLOGOUS_RECOMBINATION	1	1	169	28	0	23467
KEGG_HUNTINGTONS_DISEASE	1	1	169	180	0	23467
KEGG_INTESTINAL_IMMUNE_NETWORK_FOR_IGA_PRODUCTION	1	1	169	48	0	23467
KEGG_JAK_STAT_SIGNALING_PATHWAY	1	1	169	155	0	23467
KEGG_LIMONENE_AND_PINENE_DEGRADATION	1	1	169	10	0	23467
KEGG_LINOLEIC_ACID_METABOLISM	1	1	169	29	0	23467
KEGG_LONG_TERM_DEPRESSION	1	1	169	70	0	23467
KEGG_LONG_TERM_POTENTIATION	1	1	169	70	0	23467
KEGG_LYSINE_DEGRADATION	1	1	169	44	0	23467
KEGG_MATURITY_ONSET_DIABETES_OF_THE_YOUNG	1	1	169	25	0	23467
KEGG_MELANOGENESIS	1	1	169	101	0	23467
KEGG_METABOLISM_OF_XENOBIOTICS_BY_CYTOCHROME_P450	1	1	169	70	0	23467
KEGG_MISMATCH_REPAIR	1	1	169	23	0	23467
KEGG_MTOR_SIGNALING_PATHWAY	1	1	169	52	0	23467
KEGG_N_GLYCAN_BIOSYNTHESIS	1	1	169	46	0	23467
KEGG_NON_HOMOLOGOUS_END_JOINING	1	1	169	13	0	23467
KEGG_NOTCH_SIGNALING_PATHWAY	1	1	169	47	0	23467
KEGG_NUCLEOTIDE_EXCISION_REPAIR	1	1	169	44	0	23467
KEGG_OLFACTORY_TRANSDUCTION	1	1	169	389	0	23467
KEGG_OOCYTE_MEIOSIS	1	1	169	112	0	23467
KEGG_OTHER_GLYCAN_DEGRADATION	1	1	169	16	0	23467
KEGG_OXIDATIVE_PHOSPHORYLATION	1	1	169	131	0	23467
KEGG_PANCREATIC_CANCER	1	1	169	70	0	23467
KEGG_PATHOGENIC_ESCHERICHIA_COLI_INFECTION	1	1	169	56	0	23467
KEGG_PENTOSE_AND_GLUCURONATE_INTERCONVERSIONS	1	1	169	28	0	23467
KEGG_PHENYLALANINE_METABOLISM	1	1	169	18	0	23467
KEGG_PORPHYRIN_AND_CHLOROPHYLL_METABOLISM	1	1	169	41	0	23467
KEGG_PRIMARY_BILE_ACID_BIOSYNTHESIS	1	1	169	16	0	23467
KEGG_PRIMARY_IMMUNODEFICIENCY	1	1	169	35	0	23467
KEGG_PROPANOATE_METABOLISM	1	1	169	33	0	23467
KEGG_PROTEASOME	1	1	169	46	0	23467
KEGG_PROTEIN_EXPORT	1	1	169	24	0	23467
KEGG_PYRUVATE_METABOLISM	1	1	169	40	0	23467
KEGG_REGULATION_OF_AUTOPHAGY	1	1	169	35	0	23467
KEGG_RENAL_CELL_CARCINOMA	1	1	169	70	0	23467
KEGG_RIBOFLAVIN_METABOLISM	1	1	169	16	0	23467
KEGG_RNA_DEGRADATION	1	1	169	59	0	23467
KEGG_RNA_POLYMERASE	1	1	169	29	0	23467
KEGG_SELENOAMINO_ACID_METABOLISM	1	1	169	26	0	23467
KEGG_SNARE_INTERACTIONS_IN_VESICULAR_TRANSPORT	1	1	169	38	0	23467
KEGG_SPLICEOSOME	1	1	169	127	0	23467
KEGG_STEROID_BIOSYNTHESIS	1	1	169	17	0	23467
KEGG_STEROID_HORMONE_BIOSYNTHESIS	1	1	169	55	0	23467
KEGG_SULFUR_METABOLISM	1	1	169	13	0	23467
KEGG_TASTE_TRANSDUCTION	1	1	169	52	0	23467
KEGG_TAURINE_AND_HYPOTAURINE_METABOLISM	1	1	169	10	0	23467
KEGG_TERPENOID_BACKBONE_BIOSYNTHESIS	1	1	169	15	0	23467
KEGG_THYROID_CANCER	1	1	169	29	0	23467
KEGG_TRYPTOPHAN_METABOLISM	1	1	169	40	0	23467
KEGG_TYPE_I_DIABETES_MELLITUS	1	1	169	43	0	23467
KEGG_TYROSINE_METABOLISM	1	1	169	42	0	23467
KEGG_UBIQUITIN_MEDIATED_PROTEOLYSIS	1	1	169	134	0	23467
KEGG_VALINE_LEUCINE_AND_ISOLEUCINE_BIOSYNTHESIS	1	1	169	11	0	23467
KEGG_VALINE_LEUCINE_AND_ISOLEUCINE_DEGRADATION	1	1	169	44	0	23467
KEGG_VASOPRESSIN_REGULATED_WATER_REABSORPTION	1	1	169	44	0	23467
KEGG_VIBRIO_CHOLERAE_INFECTION	1	1	169	54	0	23467
KEGG_VIRAL_MYOCARDITIS	1	1	169	70	0	23467
KEGG_WNT_SIGNALING_PATHWAY	1	1	169	150	0	23467

## Sheet: D) Subcellular
Supplementary Table 2D. Hypergeometric enrichment analysis using Subcellular localization database and hypeR package
label	pval	fdr	signature	geneset	overlap	background	hits
Extracellular region part	1.3e-26	1.8e-23	169	3766	87	23467	PGLYRP1,MMP25,BPI,DYSF,SLPI,ANPEP,TNFAIP6,CA4,PTX3,CD9,NAMPT,FAM129A,CLU,VNN1,VNN3,IL1RN,QPCT,ORM1,HIST1H2AC,PRTN3,ALOX12,LTF,HIST1H2BD,SLC4A1,SNCA,AZU1,HIST2H2AA3,ARG1,RNASE3,RNASE2,F5
							,DEFA4,DEFA1,HP,MPO,MMP8,MMP9,CD177,HIST1H4A,GNG10,NQO2,HIST2H2BE,CXCL1,PDGFC,LCN2,LIN7A,ACTN1,TALDO1,CAMP,GCA,MGAM,ALPL,CHI3L1,RETN,ALOX5,TCN1,TIMP2,PYGL,GSN,PF4,SELENBP1,RAB13,TLN1,
							HBD,TACSTD2,FCGR3B,MAPK14,CTSZ,CTSG,INHBA,S100P,ELANE,ANXA3,ADM,ITGA2B,GYG1,CHIT1,SPARC,CEACAM1,CEACAM8,CEACAM6,BASP1,CKAP4,CRISP3,SLC2A3,B4GALT5,VSIG4
Extracellular region	1.6e-26	1.8e-23	169	4434	94	23467	PGLYRP1,MMP25,BPI,DYSF,SLPI,ANPEP,TNFAIP6,CA4,PTX3,CD9,CDA,NAMPT,FAM129A,CLU,IL1R1,IL1R2,VNN1,VNN3,IL1RN,QPCT,ORM1,HIST1H2AC,PRTN3,ALOX12,LTF,HIST1H2BD,SLC4A1,SNCA,AZU1,HIST2H2AA3,ARG1,R
							NASE3,RNASE2,F5,DEFA4,DEFA1,HP,MPO,MMP8,MMP9,CD177,TREM1,HIST1H4A,GNG10,NQO2,LILRA2,LILRA3,HIST2H2BE,CXCL1,PDGFC,LCN2,LIN7A,ACTN1,TALDO1,CAMP,GCA,MGAM,ALPL,CHI3L1,RETN,ALOX5,TCN1,TIM
							P2,PYGL,GSN,PF4,SELENBP1,RAB13,TLN1,HBD,TACSTD2,FCGR3B,MAPK14,CTSZ,CTSG,INHBA,S100P,S100A12,ELANE,ANXA3,ADM,ITGA2B,GYG1,CHIT1,SPARC,CEACAM1,CEACAM8,CEACAM6,BASP1,CKAP4,CRISP3,SLC2A3,B4
							GALT5,VSIG4
S100A8 complex	4.9e-26	3.7e-23	169	351	32	23467	IL1R2,ACTN1,SLPI,RETN,S100A12,ELANE,VNN2,IL1RN,GNG10,CEACAM8,ADM,TIMP2,CAMP,G0S2,RNASE2,ORM1,CXCR2,DEFA4,DEFA1,PF4,CD177,HP,MPO,LCN2,MMP8,MMP9,TNFAIP6,CXCL1,TREM1,FCGR3B,S100P,LTF
Extracellular space	2.9e-25	1.7e-22	169	1348	53	23467	SNCA,PDGFC,AZU1,ARG1,RNASE3,F5,DEFA4,DEFA1,HP,LCN2,TACSTD2,BPI,ACTN1,SLPI,ANPEP,CTSZ,CTSG,CAMP,MPO,INHBA,MMP8,MMP9,ALPL,CHI3L1,TNFAIP6,PTX3,CD9,RETN,ALOX5,ELANE,TCN1,ADM,TIMP2,NAMPT,GSN
							,PF4,ITGA2B,CLU,SELENBP1,CHIT1,VNN3,IL1RN,SPARC,CEACAM8,CEACAM6,HBD,ORM1,HIST2H2BE,PRTN3,CRISP3,CXCL1,LTF,SLC4A1
Extracellular vesicle	8.8e-23	3.4e-20	169	2754	70	23467	PDGFC,PGLYRP1,LCN2,LIN7A,BPI,DYSF,ACTN1,SLPI,TALDO1,ANPEP,CAMP,GCA,MGAM,ALPL,CHI3L1,CA4,CD9,RETN,TIMP2,PYGL,NAMPT,GSN,FAM129A,CLU,SELENBP1,RAB13,TLN1,VNN1,IL1RN,QPCT,ORM1,HIST1H2AC,PRT
							N3,ALOX12,LTF,HIST1H2BD,SLC4A1,AZU1,HIST2H2AA3,ARG1,RNASE3,RNASE2,F5,DEFA1,HP,TACSTD2,FCGR3B,MAPK14,CTSZ,CTSG,MPO,MMP9,S100P,ELANE,ANXA3,CD177,ITGA2B,GYG1,HIST1H4A,GNG10,CEACAM1,CEAC
							AM8,NQO2,BASP1,CKAP4,HIST2H2BE,CRISP3,SLC2A3,B4GALT5,VSIG4
Extracellular organelle	9e-23	3.4e-20	169	2755	70	23467	PDGFC,PGLYRP1,LCN2,LIN7A,BPI,DYSF,ACTN1,SLPI,TALDO1,ANPEP,CAMP,GCA,MGAM,ALPL,CHI3L1,CA4,CD9,RETN,TIMP2,PYGL,NAMPT,GSN,FAM129A,CLU,SELENBP1,RAB13,TLN1,VNN1,IL1RN,QPCT,ORM1,HIST1H2AC,PRT
							N3,ALOX12,LTF,HIST1H2BD,SLC4A1,AZU1,HIST2H2AA3,ARG1,RNASE3,RNASE2,F5,DEFA1,HP,TACSTD2,FCGR3B,MAPK14,CTSZ,CTSG,MPO,MMP9,S100P,ELANE,ANXA3,CD177,ITGA2B,GYG1,HIST1H4A,GNG10,CEACAM1,CEAC
							AM8,NQO2,BASP1,CKAP4,HIST2H2BE,CRISP3,SLC2A3,B4GALT5,VSIG4
Extracellular exosome	3.6e-22	1.2e-19	169	2740	69	23467	PDGFC,PGLYRP1,LCN2,LIN7A,BPI,DYSF,ACTN1,SLPI,TALDO1,ANPEP,CAMP,GCA,MGAM,ALPL,CHI3L1,CA4,CD9,RETN,TIMP2,PYGL,NAMPT,GSN,FAM129A,CLU,SELENBP1,RAB13,TLN1,VNN1,IL1RN,QPCT,ORM1,HIST1H2AC,PRT
							N3,ALOX12,LTF,HIST1H2BD,SLC4A1,AZU1,HIST2H2AA3,ARG1,RNASE3,RNASE2,DEFA1,HP,TACSTD2,FCGR3B,MAPK14,CTSZ,CTSG,MPO,MMP9,S100P,ELANE,ANXA3,CD177,ITGA2B,GYG1,HIST1H4A,GNG10,CEACAM1,CEACAM
							8,NQO2,BASP1,CKAP4,HIST2H2BE,CRISP3,SLC2A3,B4GALT5,VSIG4
membrane-bounded vesicle	2.1e-21	5.9e-19	169	3516	77	23467	PGLYRP1,BPI,DYSF,SLPI,ANPEP,CA4,CD9,NAMPT,FAM129A,CLU,VNN1,IL1RN,QPCT,ORM1,HIST1H2AC,PRTN3,ALOX12,LTF,HIST1H2BD,SLC4A1,SNCA,AZU1,HIST2H2AA3,ARG1,RNASE3,RNASE2,F5,DEFA4,DEFA1,HP,MPO,MMP
							9,CD177,HIST1H4A,GNG10,NQO2,HIST2H2BE,PDGFC,LCN2,LIN7A,ACTN1,TALDO1,CAMP,GCA,MGAM,ALPL,CHI3L1,RETN,TIMP2,PYGL,GSN,RAB31,PF4,SELENBP1,RAB13,TLN1,NCF4,TACSTD2,FCGR3B,MAPK14,CTSZ,CTSG,S10
							0P,ELANE,ANXA3,ITGA2B,GYG1,SPARC,CEACAM1,CEACAM8,BASP1,CKAP4,CRISP3,C5AR1,SLC2A3,B4GALT5,VSIG4
S100A9 complex	5.1e-21	1.3e-18	169	324	27	23467	IL1R2,SLPI,S100A12,ELANE,IL1RN,GNG10,ANXA3,ADM,TIMP2,CAMP,ARG1,G0S2,ORM1,CXCR2,GCA,DEFA1,HP,MPO,LCN2,MMP8,MMP9,CHI3L1,TNFAIP6,CXCL1,SELENBP1,S100P,LTF
Calprotectin complex	3.6e-16	8.2e-14	169	119	16	23467	IL1R2,CD177,HP,MPO,S100A12,ELANE,LCN2,MMP8,MMP9,CEACAM8,CHI3L1,CAMP,RNASE3,RNASE2,BPI,LTF
Secretory granule	7.7e-13	1.6e-10	169	344	20	23467	ACTN1,CD9,ELANE,SPARC,ANXA3,AZU1,CTSG,CAMP,F5,ORM1,DEFA4,DEFA1,ITGA2B,MPO,CLU,CKAP4,CRISP3,CA4,RAB13,LTF
Secretory vesicle	1.7e-12	3.3e-10	169	451	22	23467	CD9,SNCA,ELANE,ANXA3,AZU1,F5,DEFA4,DEFA1,PF4,ITGA2B,CLU,RAB13,ACTN1,SPARC,CTSG,CAMP,ORM1,MPO,CKAP4,CRISP3,CA4,LTF
IgG immunoglobulin complex	3e-11	5.3e-09	169	576	23	23467	CD9,SIGLEC5,HIST2H2AA3,ARG1,RNASE3,RNASE2,DEFA4,PF4,ITGA2B,HP,BCL6,FCGR3B,IL1R1,IL1RN,CEACAM8,CEACAM6,CTSG,MPO,HIST2H2BE,PRTN3,CXCL1,FUT4,HIST1H2BD
NF-kappaB complex	1.3e-10	2.1e-08	169	864	27	23467	PGLYRP1,FOXO3,LCN2,MAPK14,SLPI,EGR1,CAMP,XK,MPO,MMP9,BCL2A1,IRAK3,RETN,MYB,ALOX5,ELANE,TIMP2,CLU,BCL6,IL1R1,IL1R2,GADD45A,UGCG,CXCR2,CXCR1,NFKBIA,CXCL1
BCL-2 complex	1.8e-10	2.8e-08	169	1079	30	23467	SNCA,PPP1R15A,FOXO3,LCN2,BMX,FCGR3B,MAPK14,EGR1,ANPEP,XK,MPO,MMP9,BCL2A1,FUT4,MYB,ALOX5,ELANE,ADM,TIMP2,CLU,IRS2,BCL6,GADD45A,UGCG,CXCR2,CXCR1,TYMS,NFKBIA,CXCL1,ALOX12
Fatty acid synthase complex	5.2e-10	7.5e-08	169	607	22	23467	RETN,ELANE,TIMP2,CLU,FOXO3,IRS2,BCL6,FCGR3B,IL1R1,ACSL1,MAPK14,EGR1,GADD45A,CXCR1,MPO,TYMS,HIST2H2BE,MMP9,NFKBIA,BCL2A1,CXCL1,FUT4
Mucus layer	6.1e-10	8.2e-08	169	446	19	23467	RETN,ALOX5,ELANE,ARG1,RNASE3,RNASE2,HP,SLPI,SLC22A4,ANPEP,CTSG,CAMP,CXCR2,XK,MPO,MGAM,MMP9,CHI3L1,CXCL1
Bcl-2 family protein complex	1e-09	1.3e-07	169	1233	31	23467	SNCA,PPP1R15A,FOXO3,LCN2,BMX,FCGR3B,MAPK14,EGR1,ANPEP,XK,MPO,MMP9,BCL2A1,FUT4,MYB,ALOX5,ELANE,ADM,TIMP2,CLU,IRS2,BCL6,GADD45A,UGCG,CXCR2,CXCR1,TYMS,SLC2A3,NFKBIA,CXCL1,ALOX12
cytoplasmic, membrane-bounded vesicle	3.4e-09	4e-07	169	1147	29	23467	SNCA,AZU1,F5,DEFA4,DEFA1,HP,NCF4,DYSF,ACTN1,CTSZ,CTSG,CAMP,MPO,CA4,CD9,ELANE,ANXA3,RAB31,PF4,ITGA2B,CLU,RAB13,SPARC,CEACAM1,ORM1,CKAP4,CRISP3,C5AR1,LTF
Spanning component of plasma membrane	5.4e-09	6.1e-07	169	2798	48	23467	C3AR1,SIGLEC5,PGLYRP1,LIN7A,DYSF,EGR1,TALDO1,ANPEP,GCA,MGAM,MS4A3,CA4,CD9,TIMP2,PF4,RAB13,IL1R1,AQP9,SLC22A4,SLC4A1,FPR1,TACSTD2,FCGR3B,MAPK14,XK,HCAR3,MMP9,ELANE,ADM,ITGA2B,GRB10,CLE
							C5A,GYG1,TREM1,CLEC1B,SPARC,CEACAM1,CEACAM8,CEACAM6,LILRA2,CXCR2,CXCR1,HIST2H2BE,CKAP4,C5AR1,SLC2A3,CXCL1,VSIG4
Type III intermediate filament	2e-08	1.9e-06	169	946	25	23467	SNCA,PADI4,LCN2,DYSF,EGR1,ANPEP,XK,MPO,MMP9,CHI3L1,FUT4,CA4,CD9,ELANE,ANXA3,TIMP2,GSN,CLU,SELENBP1,AQP9,SPARC,CEACAM6,PRTN3,SLC2A3,CXCL1
Protein complex involved in cell-cell adhesion	2.1e-08	1.9e-06	169	334	15	23467	SPARC,ANPEP,ANXA3,CEACAM1,PGLYRP1,CLC,HP,CLU,LCN2,MMP9,CHI3L1,TNFAIP6,TREM1,LTF,B4GALT5
Galectin complex	2.1e-08	1.9e-06	169	334	15	23467	SPARC,ANPEP,ANXA3,CEACAM1,PGLYRP1,CLC,HP,CLU,LCN2,MMP9,CHI3L1,TNFAIP6,TREM1,LTF,B4GALT5
Cytoplasmic vesicle	2.1e-08	1.9e-06	169	1245	29	23467	SNCA,AZU1,F5,DEFA4,DEFA1,HP,NCF4,DYSF,ACTN1,CTSZ,CTSG,CAMP,MPO,CA4,CD9,ELANE,ANXA3,RAB31,PF4,ITGA2B,CLU,RAB13,SPARC,CEACAM1,ORM1,CKAP4,CRISP3,C5AR1,LTF
Intracellular vesicle	2.1e-08	1.9e-06	169	1247	29	23467	SNCA,AZU1,F5,DEFA4,DEFA1,HP,NCF4,DYSF,ACTN1,CTSZ,CTSG,CAMP,MPO,CA4,CD9,ELANE,ANXA3,RAB31,PF4,ITGA2B,CLU,RAB13,SPARC,CEACAM1,ORM1,CKAP4,CRISP3,C5AR1,LTF
Platelet alpha granule	5e-08	4.4e-06	169	72	8	23467	ACTN1,CD9,PF4,ITGA2B,CLU,F5,SPARC,ORM1
PCNA complex	5.5e-08	4.5e-06	169	785	22	23467	HIST2H2AA3,FOXO3,LCN2,EGR1,XK,MPO,H1F0,MMP8,MMP9,FUT4,MYB,ALOX5,ELANE,TIMP2,CLU,HIST1H4A,GADD45A,VNN2,SPARC,TYMS,HIST2H2BE,NFKBIA
DNA polymerase processivity factor complex	5.5e-08	4.5e-06	169	785	22	23467	HIST2H2AA3,FOXO3,LCN2,EGR1,XK,MPO,H1F0,MMP8,MMP9,FUT4,MYB,ALOX5,ELANE,TIMP2,CLU,HIST1H4A,GADD45A,VNN2,SPARC,TYMS,HIST2H2BE,NFKBIA
Cytoplasmic vesicle part	6.3e-08	4.9e-06	169	594	19	23467	CD9,SNCA,ANXA3,AZU1,F5,DEFA1,RAB31,PF4,ITGA2B,HP,CLU,RAB13,DYSF,ACTN1,SPARC,CEACAM1,ORM1,CA4,LTF
Cytoplasmic membrane-bounded vesicle lumen	6.4e-08	4.9e-06	169	104	9	23467	ACTN1,DEFA1,PF4,HP,CLU,SPARC,F5,LTF,ORM1
Vesicle lumen	7e-08	5.2e-06	169	105	9	23467	ACTN1,DEFA1,PF4,HP,CLU,SPARC,F5,LTF,ORM1
B cell receptor complex	1.5e-07	1.1e-05	169	566	18	23467	CD9,MYB,ALOX5,IMPA2,ITGA2B,FOXO3,GRB10,LCN2,BCL6,FCGR3B,EGR1,ANPEP,CEACAM6,MPO,MGAM,PRTN3,NFKBIA,FUT4
Apical complex	2.4e-07	1.7e-05	169	1315	28	23467	PDGFC,NCF4,LIN7A,SLPI,TALDO1,ANPEP,XK,MGAM,MMP9,BCL2A1,CA4,CD9,ELANE,TCN1,TIMP2,GSN,CLU,KCNJ15,RAB13,AQP9,IL1RN,SLC22A4,SPARC,CEACAM1,CEACAM6,SLC2A3,CXCL1,SLC4A1
BAX complex	6.1e-07	4.1e-05	169	689	19	23467	ALOX5,ELANE,TIMP2,PPP1R15A,CLU,FOXO3,LCN2,BCL6,MAPK14,EGR1,GADD45A,XK,MPO,TYMS,SLC2A3,MMP9,NFKBIA,BCL2A1,ALOX12
Integrin alpha4-beta1 complex	9.8e-07	6.4e-05	169	185	10	23467	CD9,TLN1,ITGA2B,ANPEP,MMP9,CEACAM8,FUT4,FCGR3B,RNASE2,CXCR1
Anchored component of membrane	1.5e-06	9.8e-05	169	151	9	23467	CD177,VNN1,VNN2,VNN3,MMP25,CEACAM6,ALPL,FCGR3B,CA4
Male pronucleus	1.8e-06	0.00011	169	114	8	23467	HIST1H4A,HIST2H2BE,H1F0,TACSTD2,HIST2H2AA3,KDM5D,DDX3Y,SLC4A1
Cell wall	2.1e-06	0.00013	169	898	21	23467	PADI4,RNASE3,PGLYRP1,DEFA1,FCGR3B,BPI,MAPK14,SLPI,TALDO1,CAMP,XK,MPO,MGAM,MMP9,ELANE,ITGA2B,TREM1,CHIT1,IL1R1,NFKBIA,CXCL1
protein-carbohydrate complex	2.3e-06	0.00013	169	118	8	23467	HBG1,ANXA3,AZU1,CHI3L1,TNFAIP6,RNASE3,RNASE2,SELENBP1
Platelet alpha granule lumen	2.5e-06	0.00014	169	54	6	23467	ACTN1,PF4,CLU,F5,SPARC,ORM1
Primary lysosome	3.3e-06	0.00018	169	15	4	23467	DEFA4,MPO,DEFA1,AZU1
Azurophil granule	3.3e-06	0.00018	169	15	4	23467	DEFA4,MPO,DEFA1,AZU1
Lipopolysaccharide receptor complex	3.4e-06	0.00018	169	57	6	23467	IL1R1,NFKBIA,CEACAM8,CD9,TREM1,FCGR3B
VEGF-A complex	4e-06	0.0002	169	639	17	23467	PDGFC,AZU1,ADM,TIMP2,ARG1,LCN2,IL1R2,EGR1,VNN3,IL1RN,CXCR2,INHBA,SLC2A3,MMP9,ALPL,CHI3L1,CXCL1
interleukin-12 complex	4e-06	0.0002	169	504	15	23467	ARG1,RNASE2,NCF4,FCGR3B,IL1R1,IL1RN,NFIL3,QPCT,CXCR2,CXCR1,MMP9,NFKBIA,CXCL1,IRAK3,HLX
Cardiac Troponin complex	4e-06	0.0002	169	90	7	23467	EIF1AY,ACSL1,ADM,MPO,TPM1,MGAM,LCN2
Cell surface	4.4e-06	0.00021	169	715	18	23467	CD9,ELANE,PDGFC,TIMP2,ITGA2B,CLU,CLEC5A,IL1R1,TLN1,SPARC,ANPEP,CEACAM1,CTSG,CXCR2,C5AR1,FUT4,CA4,LTF
RSC complex	1.1e-05	0.00053	169	146	8	23467	DEFA1,HIST1H4A,XK,HIST2H2BE,H1F0,HIST2H2AA3,CTSZ,RAB13
Protease inhibitor complex	1.2e-05	0.00058	169	301	11	23467	SLPI,ELANE,TIMP2,CTSG,XK,HP,PRTN3,MMP9,NFKBIA,TNFAIP6,FCGR3B
EGO complex	1.3e-05	0.00059	169	149	8	23467	IL1R2,S100A12,ANXA3,CEACAM6,BCL2A1,TNFAIP6,RNASE2,CHIT1
Phagolysosome	1.5e-05	0.00066	169	199	9	23467	AZU1,CEACAM8,CTSG,CAMP,RAB31,CLC,MPO,CXCL1,BPI
Blood microparticle	1.8e-05	0.00079	169	113	7	23467	GSN,ITGA2B,HP,CLU,HBD,ORM1,SLC4A1
Thrombospondin complex	2e-05	0.00086	169	317	11	23467	SLPI,SPARC,AZU1,TIMP2,PF4,ITGA2B,MPO,MMP8,MMP9,TNFAIP6,CXCL1
Integrin alphaIIb-beta3 complex	2.1e-05	0.0009	169	116	7	23467	CD9,TLN1,ITGA2B,CTSG,F5,B4GALT5,CLEC1B
glutamyl-tRNA(Gln) amidotransferase complex	2.5e-05	0.001	169	119	7	23467	CDA,PRTN3,CRISP3,BMX,ADM,ARG1,DHRS9
platelet-derived growth factor complex	2.6e-05	0.0011	169	268	10	23467	EGR1,SPARC,PDGFC,TIMP2,XK,PF4,FOXO3,MMP9,NFKBIA,CXCL1
Fc-gamma receptor III complex	3e-05	0.0012	169	50	5	23467	C3AR1,CXCL1,FCGR3B,C5AR1,LIN7A
Intracellular ferritin complex	3.4e-05	0.0013	169	26	4	23467	RRM2,CD9,HP,MPO
Secretory granule lumen	3.5e-05	0.0013	169	85	6	23467	ACTN1,DEFA1,PF4,CLU,F5,ORM1
Mitochondrial inner membrane peptidase complex	3.6e-05	0.0014	169	223	9	23467	CDA,PYGL,IMPA2,XK,TYMS,MGAM,PFKFB3,TACSTD2,GMPR
Ferritin complex	4.1e-05	0.0015	169	283	10	23467	RETN,ELANE,IL1RN,NAMPT,XK,HP,MPO,MGAM,LCN2,CHIT1
Platelet alpha granule membrane	4.2e-05	0.0016	169	10	3	23467	SPARC,CD9,ITGA2B
Terminal web	4.5e-05	0.0016	169	89	6	23467	GSN,ACTN1,XK,MGAM,TACSTD2,ANPEP
nitric-oxide synthase complex	5.6e-05	0.002	169	236	9	23467	MAPK14,SNCA,ELANE,ADM,ARG1,XK,MPO,MMP9,NFKBIA
Hemoglobin complex	5.8e-05	0.002	169	11	3	23467	HBG1,HBQ1,HBD
Glycoprotein Ib-IX-V complex	6.2e-05	0.0021	169	94	6	23467	CD9,PF4,ITGA2B,FUT4,CLEC1B,ANPEP
Nucleosome	6.5e-05	0.0022	169	95	6	23467	HIST1H4A,HIST2H2AA3,HIST1H2AC,HIST2H2BE,H1F0,HIST1H2BD
Endocytic vesicle	6.6e-05	0.0022	169	241	9	23467	CD9,SPARC,ANXA3,RAB31,HP,NCF4,RAB13,LTF,DYSF
TRAMP complex	6.8e-05	0.0022	169	242	9	23467	RPS4Y1,EGR1,SPARC,ARG1,EIF1AY,CLU,FOXO3,MMP9,DDX3Y
DNA packaging complex	9.2e-05	0.003	169	101	6	23467	HIST1H4A,HIST1H2AC,HIST2H2BE,H1F0,HIST2H2AA3,HIST1H2BD
Plasma membrane part	0.0001	0.0032	169	2517	35	23467	C3AR1,LIN7A,BMX,BPI,DYSF,ANPEP,MGAM,CA4,CD9,TPM1,RAB13,IL1R1,TLN1,AQP9,SLC22A4,MPP1,SLC4A1,FPR1,NCF4,TACSTD2,HCAR3,S100P,SLC6A8,ZYX,ITGA2B,CLEC5A,KCNJ15,CLEC1B,GNG10,CEACAM1,CEACAM8,CE
							ACAM6,CXCR2,C5AR1,SLC2A3
Specific granule	0.0001	0.0032	169	13	3	23467	ANXA3,LTF,CAMP
Lobed nucleus	0.00011	0.0034	169	35	4	23467	BPI,CEBPE,ANPEP,CAMP
Multimerin complex	0.00011	0.0034	169	104	6	23467	PF4,ITGA2B,SNCA,SPARC,MMP25,F5
Intrinsic component of plasma membrane	0.00011	0.0034	169	1632	26	23467	C3AR1,BPI,ANPEP,CA4,CD9,IL1R1,AQP9,SLC22A4,MPP1,SLC4A1,FPR1,NCF4,TACSTD2,HCAR3,SLC6A8,ZYX,ITGA2B,CLEC5A,KCNJ15,CLEC1B,CEACAM1,CEACAM8,CEACAM6,CXCR2,C5AR1,SLC2A3
Lysosome	0.00011	0.0034	169	523	13	23467	SNCA,AZU1,RNASE2,DEFA4,DEFA1,NCF4,GYG1,CHIT1,RRAGD,ANPEP,CTSZ,CXCR2,MPO
Lytic vacuole	0.00011	0.0034	169	522	13	23467	SNCA,AZU1,RNASE2,DEFA4,DEFA1,NCF4,GYG1,CHIT1,RRAGD,ANPEP,CTSZ,CXCR2,MPO
interleukin-23 complex	0.00012	0.0036	169	456	12	23467	NCF4,CLEC5A,IL1R1,IL1R2,IL1RN,NFIL3,QPCT,CXCR2,CXCR1,MMP9,NFKBIA,CXCL1
BAK complex	0.00013	0.0037	169	206	8	23467	PPP1R15A,CLU,TYMS,FOXO3,MMP9,BMX,NFKBIA,BCL2A1
Integrin alpha5-beta1 complex	0.00013	0.0037	169	154	7	23467	IL1R1,CD9,ITGA2B,ANPEP,MMP9,CEACAM6,FCGR3B
Insulin receptor complex	0.00014	0.004	169	156	7	23467	XK,RETN,FOXO3,GRB10,IRS2,SLC2A3,NAMPT
Integral component of plasma membrane	0.00015	0.0043	169	1570	25	23467	C3AR1,BPI,ANPEP,CD9,IL1R1,AQP9,SLC22A4,MPP1,SLC4A1,FPR1,NCF4,TACSTD2,HCAR3,SLC6A8,ZYX,ITGA2B,CLEC5A,KCNJ15,CLEC1B,CEACAM1,CEACAM8,CEACAM6,CXCR2,C5AR1,SLC2A3
Nascent polypeptide-associated complex	0.00017	0.0047	169	336	10	23467	MAPK14,SNCA,ELANE,RNASE3,XK,MPO,MGAM,LCN2,MMP9,NFKBIA
CHRAC	0.00018	0.0048	169	216	8	23467	HIST1H4A,VNN1,HIST2H2AA3,NFIL3,HIST2H2BE,H1F0,BCL6,IRAK3
Endocytic vesicle lumen	0.00019	0.0052	169	16	3	23467	SPARC,HP,LTF
Periplasmic space	0.00022	0.0059	169	487	12	23467	ELANE,MSRB1,CLC,CHIT1,TALDO1,ANPEP,CAMP,XK,MGAM,ALPL,KDM5D,CA4
Extracellular matrix	0.00023	0.0061	169	489	12	23467	SNCA,TIMP2,CLU,MMP25,HIST1H4A,SPARC,CKAP4,CRISP3,MMP8,MMP9,ALPL,CHI3L1
Sperm plasma membrane	0.00025	0.0062	169	121	6	23467	XK,CD9,SLPI,SELENBP1,BPI,LTF
Superoxide dismutase complex	0.00025	0.0062	169	227	8	23467	SNCA,ELANE,ANXA3,XK,FOXO3,MGAM,MMP9,NFKBIA
interleukin-1 receptor complex	0.00025	0.0062	169	121	6	23467	IL1R1,IL1R2,IL1RN,NFKBIA,CXCL1,IRAK3
Elastic fiber	0.00025	0.0062	169	171	7	23467	CLU,ELANE,SPARC,MMP9,ALPL,TIMP2,CTSG
Secretory granule membrane	0.00025	0.0063	169	78	5	23467	AZU1,CD9,ITGA2B,CA4,SPARC
Survivin complex	0.00029	0.0072	169	429	11	23467	TIMP2,CLU,FOXO3,MAPK14,SLPI,EGR1,GADD45A,TYMS,MMP9,NFKBIA,BCL2A1
Stress fiber	0.00031	0.0074	169	45	4	23467	ACTN1,ZYX,MYL9,TPM1
Contractile actin filament bundle	0.00031	0.0074	169	45	4	23467	ACTN1,ZYX,MYL9,TPM1
Caspase complex	0.00033	0.0078	169	365	10	23467	IL1R1,MAPK14,SNCA,GADD45A,GSN,FOXO3,MMP9,NFKBIA,BCL2A1,CA4
Terminal loop	0.00034	0.0079	169	180	7	23467	XK,PADI4,CXCL1,RNASE2,DHRS9,CXCR2,CXCR1
beta-galactosidase complex	0.00036	0.0085	169	303	9	23467	SPARC,RNASE2,NAMPT,XK,CLU,FOXO3,HIST2H2BE,NFKBIA,FUT4
Fc receptor complex	0.0004	0.0092	169	185	7	23467	CD9,CD177,ITGA2B,CEACAM8,FUT4,FCGR3B,ARG1
Tubulin complex	0.00045	0.01	169	766	15	23467	SNCA,GSN,CLU,HIST1H4A,SPARC,XK,TYMS,BASP1,MGAM,HIST2H2BE,H1F0,LIMK2,MMP9,FUT4,CA4
Azurophil granule membrane	0.00051	0.011	169	5	2	23467	DYSF,CTSG
GMP reductase complex	0.00051	0.011	169	22	3	23467	GMPR,MPO,SELENBP1
Hemidesmosome associated protein complex	0.00051	0.011	169	5	2	23467	CTSG,ELANE
Actin filament bundle	0.00054	0.012	169	52	4	23467	ACTN1,ZYX,MYL9,TPM1
Glycocalyx	0.00056	0.012	169	196	7	23467	SLC22A4,CEACAM1,CEACAM6,XK,MGAM,MMP9,TNFAIP6
Granular component	0.00057	0.012	169	93	5	23467	PF4,CA4,NFE2,RNASE3,RNASE2
Polyhedral organelle	0.00058	0.012	169	23	3	23467	MGAM,XK,CA4
Carboxysome	0.00058	0.012	169	23	3	23467	MGAM,XK,CA4
Protein complex involved in cell-matrix adhesion	0.00061	0.013	169	199	7	23467	SNCA,SPARC,F5,RAB31,PF4,ITGA2B,MMP25
Cytoplasmic vesicle membrane	0.00063	0.013	169	470	11	23467	CD9,SNCA,ANXA3,AZU1,RAB31,ITGA2B,RAB13,DYSF,SPARC,CEACAM1,CA4
Actomyosin	0.00066	0.014	169	55	4	23467	ACTN1,ZYX,MYL9,TPM1
Endothelial microparticle	0.00071	0.015	169	56	4	23467	CEACAM8,ITGA2B,FCGR3B,LILRA3
Integrin alpha2-beta1 complex	0.00072	0.015	169	98	5	23467	CD9,ITGA2B,MGAM,F5,CLEC1B
RNA polymerase II transcription repressor complex	0.0008	0.016	169	151	6	23467	ACTN1,BASP1,MXD1,MMP25,FCGR3B,DYSF
Vesicle membrane	0.00083	0.016	169	486	11	23467	CD9,SNCA,ANXA3,AZU1,RAB31,ITGA2B,RAB13,DYSF,SPARC,CEACAM1,CA4
Pick body	0.00092	0.018	169	60	4	23467	CLU,SNCA,ELANE,LTF
Collagen beaded filament	0.00092	0.018	169	60	4	23467	HIST2H2AA3,SNCA,HIST2H2BE,H1F0
Proteinaceous extracellular matrix	0.00096	0.019	169	347	9	23467	SNCA,SPARC,TIMP2,CRISP3,MMP25,MMP8,MMP9,ALPL,CHI3L1
protein-DNA complex	0.00098	0.019	169	157	6	23467	HIST1H4A,HIST1H2AC,HIST2H2BE,H1F0,HIST2H2AA3,HIST1H2BD
Nucleosome disassembly/reassembly complex	0.0011	0.02	169	7	2	23467	HIST2H2AA3,HIST2H2BE
Integrin alpha6-beta1 complex	0.0011	0.021	169	108	5	23467	CD9,ITGA2B,FCGR3B,SELENBP1,CLEC1B
Macronucleus	0.0012	0.023	169	110	5	23467	HIST1H4A,MGAM,HIST2H2BE,H1F0,HIST2H2AA3
Integrin alpha3-beta1 complex	0.0013	0.024	169	112	5	23467	CD9,ZYX,MMP9,FCGR3B,TIMP2
Bounding membrane of organelle	0.0013	0.023	169	1709	24	23467	PDGFC,ANPEP,CA4,CD9,RAB31,RAB13,UGCG,SNCA,AZU1,ARG1,F5,PPP1R15A,NCF4,CTSZ,FKBP1B,BCL2A1,FUT4,ANXA3,ITGA2B,ACSL1,RRAGD,SPARC,CEACAM1,B4GALT5
Mitochondrial inner membrane assembly complex	0.0014	0.025	169	8	2	23467	XK,ELANE
Ciliary neurotrophic factor receptor complex	0.0014	0.025	169	8	2	23467	DYSF,SNCA
Creatine kinase complex	0.0014	0.025	169	228	7	23467	ANXA3,XK,HP,MPO,MGAM,SELENBP1,DYSF
LYSP100-associated nuclear domain	0.0015	0.027	169	116	5	23467	SLPI,ELANE,DDX3Y,CTSZ,CTSG
Inward rectifier potassium channel complex	0.0016	0.028	169	117	5	23467	XK,MGAM,LIN7A,GYG1,KCNJ15
Protein kinase CK2 complex	0.0016	0.028	169	302	8	23467	HIST1H4A,MYB,EGR1,EIF1AY,MGAM,HIST2H2BE,H1F0,NFKBIA
Efflux pump complex	0.0017	0.03	169	238	7	23467	CD9,CAMP,XK,CLU,TYMS,MGAM,FCGR3B
ACF complex	0.0017	0.03	169	33	3	23467	HIST2H2BE,CDA,HIST2H2AA3
Kir2 inward rectifier potassium channel complex	0.0018	0.031	169	120	5	23467	XK,MGAM,LIN7A,GYG1,KCNJ15
Orthogonal array	0.0018	0.031	169	72	4	23467	MMP8,XK,AQP9,MGAM
Plastid acetyl-CoA carboxylase complex	0.0018	0.031	169	9	2	23467	BCL2A1,CLC
Cortical cytoskeleton	0.0018	0.031	169	72	4	23467	GSN,EPB42,MPP1,SLC4A1
Pyruvate kinase complex	0.0019	0.031	169	178	6	23467	XK,S100A12,MGAM,TALDO1,IRS2,PYGL
Transcriptionally silent chromatin	0.0021	0.035	169	75	4	23467	HIST1H4A,HIST2H2AA3,HIST2H2BE,H1F0
Glucose transporter complex	0.0023	0.038	169	395	9	23467	RETN,ADM,NAMPT,RAB31,PFKFB3,IRS2,GYG1,XK,SLC2A3
Serine protease inhibitor complex	0.0025	0.041	169	189	6	23467	SLPI,ELANE,TACSTD2,MMP9,NFKBIA,CTSG
Polytene chromosome band	0.0027	0.043	169	11	2	23467	RRM2,H1F0
Classical Lewy body	0.0027	0.043	169	11	2	23467	CLU,SNCA
IKKalpha-IKKalpha complex	0.0027	0.043	169	11	2	23467	IRAK3,BCL2A1
Lateral loop	0.0028	0.044	169	81	4	23467	XK,UGCG,CAMP,RRM2
Activin AB complex	0.0028	0.044	169	133	5	23467	CLU,INHBA,TNFAIP6,ALOX12,ORM1
Arbuscule	0.0028	0.044	169	133	5	23467	XK,MGAM,TALDO1,PRTN3,ALPL
Formate dehydrogenase complex	0.0028	0.044	169	133	5	23467	TALDO1,TACSTD2,KDM5D,BPI,SLC4A1
Actomyosin contractile ring	0.0029	0.045	169	134	5	23467	MAPK14,XK,MYL9,MGAM,KCNJ15
Basolateral plasma membrane	0.0031	0.047	169	197	6	23467	AQP9,CEACAM1,C5AR1,TACSTD2,LIN7A,SLC4A1
Sperm head plasma membrane	0.0032	0.049	169	12	2	23467	XK,SELENBP1
HCN channel complex	0.0032	0.049	169	84	4	23467	XK,MGAM,TALDO1,GYG1
Inner membrane complex	0.0032	0.049	169	415	9	23467	MSRB1,CLEC5A,BMX,BPI,ACSL1,CAMP,XK,MGAM,BCL2A1
DRM complex	0.0035	0.052	169	140	5	23467	ACTN1,BASP1,MMP25,FCGR3B,DYSF
Phagocytic vesicle	0.0035	0.052	169	86	4	23467	ANXA3,RAB31,LTF,NCF4
Integrin alphav-beta3 complex	0.0037	0.054	169	142	5	23467	ITGA2B,SPARC,MMP9,NFKBIA,TIMP2
Acidocalcisome	0.0037	0.054	169	43	3	23467	MGAM,XK,C5AR1
Cardiac myofibril	0.0039	0.057	169	44	3	23467	GSN,MGAM,MYL9
GO:0042603	0.0041	0.059	169	90	4	23467	KDM5D,TIMP2,CAMP,ELANE
Proplastid	0.0042	0.06	169	45	3	23467	MGAM,TALDO1,PYGL
Rpd3S complex	0.0042	0.06	169	45	3	23467	HIST1H4A,MXD1,CLC
ribonucleoside-diphosphate reductase complex	0.0043	0.061	169	211	6	23467	CDA,PHC2,GADD45A,PPP1R15A,TYMS,RRM2
Membrane part	0.0043	0.061	169	6384	62	23467	MMP25,BMX,BPI,DYSF,CA4,CD9,IL1R1,IL1R2,AQP9,VNN1,VNN2,VNN3,SLC22A4,FPR1,PPP1R15A,XK,HCAR3,CD177,TREM1,RRAGD,GNG10,LILRA2,C3AR1,LIN7A,MGAM,MS4A3,RAB13,TLN1,TACSTD2,FCGR3B,FUT4,S100P,ZYX,CEACAM1,CEACAM8,CEACAM6,ANPEP,TPM1,SLC4A1,SNCA,AZU1,FKBP1B,SLC6A8,KCNJ15,ACSL1,CXCR2,CXCR1,CYP4F3,SIGLEC5,ALPL,DHRS9,UGCG,MPP1,NCF4,ITGA2B,CLEC5A,CLEC1B,CKAP4,C5AR1,SLC2A3,B4GALT5,VSIG4
interleukin-35 complex	0.0044	0.061	169	281	7	23467	SNCA,IL1RN,CXCR2,CXCR1,CXCL1,ALOX12,HLX
Acid phosphatase complex	0.0047	0.065	169	150	5	23467	XK,ITGA2B,MGAM,PRTN3,ALPL
single-stranded DNA-binding protein complex	0.0053	0.073	169	220	6	23467	LILRA3,MPO,MGAM,H1F0,PRTN3,TACSTD2
Activin A complex	0.0056	0.076	169	294	7	23467	MAPK14,ADM,INHBA,MMP9,TNFAIP6,CXCL1,VSIG4
Cul4B-RING E3 ubiquitin ligase complex	0.0058	0.079	169	16	2	23467	HIST2H2BE,CLEC1B
pyrophosphate-dependent phosphofructokinase complex	0.0059	0.08	169	51	3	23467	MGAM,PFKFB3,SLC2A3
INA complex	0.0059	0.08	169	51	3	23467	XK,ELANE,FKBP1B
plastid-encoded plastid RNA polymerase complex A	0.006	0.08	169	100	4	23467	TALDO1,PRTN3,C5AR1,ANPEP
Phosphopyruvate hydratase complex	0.0061	0.082	169	160	5	23467	TALDO1,PADI4,PRTN3,ADM,ALOX12
Haustorium	0.0063	0.083	169	161	5	23467	XK,MGAM,TALDO1,PRTN3,NQO2
Plasma membrane region	0.0064	0.085	169	913	14	23467	TACSTD2,LIN7A,BMX,MGAM,CA4,S100P,CD9,TPM1,TLN1,AQP9,SLC22A4,CEACAM1,C5AR1,SLC4A1
Nematocyst	0.0065	0.085	169	17	2	23467	MGAM,SPARC
Glyoxysomal membrane	0.0065	0.085	169	17	2	23467	MGAM,ACSL1
Glutamate dehydrogenase complex	0.0067	0.087	169	231	6	23467	XK,HP,MGAM,MXD1,ALPL,GMPR
Ectoplasm	0.0068	0.088	169	104	4	23467	GSN,ANPEP,CEACAM6,SLC4A1
Bacterial nucleoid	0.0069	0.089	169	165	5	23467	MMP8,KDM5D,TNFAIP6,RRM2,RNASE3
IgE B cell receptor complex	0.007	0.089	169	54	3	23467	CD9,CLC,RNASE3
chromosome, centromeric core domain	0.0073	0.09	169	55	3	23467	HIST1H4A,HIST2H2AA3,HIST2H2BE
Phagolysosome membrane	0.0073	0.09	169	18	2	23467	BPI,CTSG
Rpd3L complex	0.0073	0.09	169	55	3	23467	ACSL1,HIST1H4A,HIST2H2AA3
Basal labyrinth	0.0073	0.09	169	18	2	23467	XK,ANPEP
CENP-A containing chromatin	0.0073	0.09	169	55	3	23467	HIST1H4A,HIST2H2AA3,HIST2H2BE
Cytosolic creatine kinase complex	0.0073	0.09	169	18	2	23467	G0S2,TPM1
Cell cortex part	0.0073	0.09	169	106	4	23467	GSN,EPB42,MPP1,SLC4A1
CENP-A containing nucleosome	0.0077	0.094	169	56	3	23467	HIST1H4A,HIST2H2AA3,HIST2H2BE
Dendritic spine neck	0.0078	0.095	169	239	6	23467	ARG1,XK,MPO,LCN2,CXCL1,B4GALT5
Endoplasmic reticulum-Golgi intermediate compartment	0.0078	0.095	169	108	4	23467	ANPEP,CTSZ,CA4,F5
PR-DUB complex	0.0081	0.097	169	19	2	23467	HIST2H2AA3,HIST2H2BE
IgE immunoglobulin complex	0.0081	0.097	169	57	3	23467	CD9,CLC,RNASE3
Z disc	0.0083	0.099	169	110	4	23467	ACTN1,MYL9,FKBP1B,SLC4A1
DNA bending complex	0.0084	0.1	169	173	5	23467	MMP8,KDM5D,TNFAIP6,RRM2,RNASE3
Cortical granule	0.0088	0.1	169	112	4	23467	XK,H1F0,TNFAIP6,CTSZ
Chloroplast	0.009	0.1	169	575	10	23467	SLC6A8,MSRB1,PYGL,ACSL1,TALDO1,GCA,XK,MGAM,BCL2A1,CA4
Chlorosome	0.009	0.1	169	20	2	23467	MGAM,RNASE3
Epidermal lamellar body	0.009	0.1	169	20	2	23467	UGCG,CAMP
laminin-2 complex	0.0093	0.11	169	60	3	23467	ACTN1,MMP9,MAPK14
Female germ cell nucleus	0.0095	0.11	169	326	7	23467	MAPK14,HIST1H4A,HIST2H2AA3,XK,MGAM,H1F0,TNFAIP6
Germinal vesicle	0.0095	0.11	169	326	7	23467	MAPK14,HIST1H4A,HIST2H2AA3,XK,MGAM,H1F0,TNFAIP6
Plastid	0.0097	0.11	169	673	11	23467	SLC6A8,MSRB1,PYGL,ACSL1,TALDO1,ANPEP,GCA,XK,MGAM,BCL2A1,CA4
interleukin-18 receptor complex	0.0099	0.11	169	21	2	23467	IL1R1,CAMP
Maltose transport complex	0.0099	0.11	169	21	2	23467	MGAM,ALPL
Growth hormone receptor complex	0.01	0.11	169	62	3	23467	FOXO3,RAB13,ORM1
Organelle outer membrane	0.01	0.12	169	182	5	23467	ACSL1,PPP1R15A,SNCA,BCL2A1,ARG1
interleukin-2 receptor complex	0.011	0.12	169	121	4	23467	MYB,NFKBIA,FCGR3B,RNASE3
Negative cofactor 2 complex	0.011	0.12	169	22	2	23467	HIST2H2AA3,HIST2H2BE
Nitrogenase complex	0.011	0.12	169	63	3	23467	XK,MGAM,TACSTD2
Activin B complex	0.011	0.12	169	64	3	23467	LIMK2,TNFAIP6,INHBA
Sarcomere	0.011	0.12	169	183	5	23467	ACTN1,MYL9,TPM1,FKBP1B,SLC4A1
Vacuole	0.011	0.12	169	1180	16	23467	SNCA,AZU1,RNASE2,DEFA4,DEFA1,NCF4,DYSF,ANPEP,CTSZ,MPO,RAB31,GYG1,CHIT1,RAB13,RRAGD,CXCR2
Mitochondrial pyruvate dehydrogenase complex	0.012	0.12	169	65	3	23467	MGAM,GADD45A,PFKFB3
PSI associated light-harvesting complex I	0.012	0.13	169	23	2	23467	MGAM,NCF4
Apical cytoplasm	0.012	0.13	169	122	4	23467	XK,AQP9,MGAM,DHRS9
Glucosidase complex	0.012	0.13	169	124	4	23467	IL1R2,MGAM,ANPEP,PYGL
Outer membrane	0.012	0.12	169	187	5	23467	ACSL1,PPP1R15A,SNCA,BCL2A1,ARG1
ARC complex	0.012	0.13	169	66	3	23467	ITGA2B,CLU,CA4
Syntrophin complex	0.013	0.14	169	126	4	23467	XK,LIN7A,CTSZ,DYSF
Pyrenoid	0.013	0.13	169	24	2	23467	BMX,CA4
DUBm complex	0.013	0.13	169	24	2	23467	HIST2H2AA3,HIST2H2BE
AP-1 adaptor complex	0.013	0.13	169	191	5	23467	SLPI,MGAM,GADD45A,KDM5D,BCL2A1
bacterial-type flagellum hook	0.014	0.14	169	25	2	23467	ANPEP,ELANE
interleukin-9 receptor complex	0.014	0.14	169	25	2	23467	EGR1,IRS2
Kinetoplast	0.014	0.14	169	129	4	23467	TYMS,MGAM,H1F0,RAB13
CTDK-1 complex	0.014	0.14	169	70	3	23467	DEFA1,MMP9,HIST2H2BE
Chromatin	0.014	0.14	169	437	8	23467	PHC2,HIST2H2AA3,HIST1H4A,HIST1H2AC,HIST2H2BE,MXD1,H1F0,HIST1H2BD
Contractile fiber part	0.014	0.14	169	198	5	23467	ACTN1,MYL9,FKBP1B,TPM1,SLC4A1
Intrinsic component of membrane	0.014	0.14	169	5308	51	23467	MMP25,BPI,DYSF,ANPEP,CA4,CD9,IL1R1,IL1R2,AQP9,VNN1,VNN2,VNN3,SLC22A4,SLC4A1,FPR1,FKBP1B,XK,HCAR3,SLC6A8,CD177,KCNJ15,TREM1,ACSL1,LILRA2,CXCR2,CXCR1,C3AR1,CYP4F3,SIGLEC5,MGAM,ALPL,MS4A3,DHRS9,UGCG,MPP1,NCF4,TACSTD2,FCGR3B,FUT4,ZYX,ITGA2B,CLEC5A,CLEC1B,CEACAM1,CEACAM8,CEACAM6,CKAP4,C5AR1,SLC2A3,B4GALT5,VSIG4
Thorny excrescence	0.015	0.15	169	26	2	23467	BCL2A1,CA4
Pellicle	0.015	0.15	169	442	8	23467	CLEC5A,BMX,BPI,ACSL1,CAMP,XK,MGAM,BCL2A1
SUMO activating enzyme complex	0.015	0.15	169	26	2	23467	SLC22A4,CAMP
Whole membrane	0.015	0.15	169	1324	17	23467	SNCA,AZU1,ARG1,PPP1R15A,NCF4,ANPEP,BCL2A1,CA4,CD9,ANXA3,RAB31,ITGA2B,RAB13,ACSL1,RRAGD,SPARC,CEACAM1
Polytene chromosome	0.016	0.16	169	203	5	23467	HIST1H4A,MGAM,HIST2H2BE,MXD1,H1F0
Heterochromatin domain	0.016	0.16	169	74	3	23467	HIST1H4A,HIST2H2AA3,HIST2H2BE
Iridosome	0.017	0.16	169	28	2	23467	PF4,ITGA2B
Actin cytoskeleton-regulatory complex	0.017	0.16	169	28	2	23467	GSN,LIMK2
Dystrobrevin complex	0.017	0.16	169	75	3	23467	AQP9,LIN7A,CTNNAL1
EMILIN complex	0.017	0.16	169	137	4	23467	RAB31,ELANE,CHI3L1,F5
Myofibril	0.017	0.16	169	205	5	23467	ACTN1,MYL9,FKBP1B,TPM1,SLC4A1
Basal plasma membrane	0.017	0.16	169	28	2	23467	CEACAM1,TACSTD2
Cytosolic part	0.017	0.16	169	205	5	23467	RPS4Y1,HBD,HBQ1,HBG1,RRM2
Lamina reticularis	0.018	0.17	169	29	2	23467	RNASE3,CXCR1
Pollen coat	0.018	0.17	169	29	2	23467	ACSL1,SPARC
Fc-epsilon receptor I complex	0.018	0.17	169	77	3	23467	IL1R1,IL1RN,C5AR1
H-NS complex	0.018	0.17	169	139	4	23467	MMP8,KDM5D,TNFAIP6,RNASE3
Iml1 complex	0.018	0.17	169	29	2	23467	RRAGD,TPM1
Ruffle membrane	0.018	0.17	169	76	3	23467	BMX,TLN1,TPM1
5-lipoxygenase complex	0.018	0.17	169	77	3	23467	ALOX12,ALOX5,RNASE3
Eyespot apparatus	0.019	0.18	169	79	3	23467	ACSL1,CHIT1,SPARC
IHF-DNA complex	0.019	0.17	169	78	3	23467	BCL2A1,RETN,RRM2
Nuclear chromatin	0.019	0.18	169	292	6	23467	HIST2H2AA3,HIST1H2AC,HIST2H2BE,MXD1,H1F0,HIST1H2BD
Cell periphery	0.019	0.17	169	1148	15	23467	PDGFC,TACSTD2,ACTN1,GCA,CD9,MYB,S100A12,PYGL,FAM129A,RAB13,TLN1,BASP1,C5AR1,NFKBIA,VSIG4
Plasma membrane	0.019	0.17	169	1148	15	23467	PDGFC,TACSTD2,ACTN1,GCA,CD9,MYB,S100A12,PYGL,FAM129A,RAB13,TLN1,BASP1,C5AR1,NFKBIA,VSIG4
Transforming growth factor beta activated kinase 1 complex	0.02	0.18	169	143	4	23467	IL1R1,MAPK14,MMP9,NFKBIA
laminin-1 complex	0.02	0.18	169	144	4	23467	CD9,SPARC,MMP9,TIMP2
Contractile fiber	0.02	0.18	169	215	5	23467	ACTN1,MYL9,FKBP1B,TPM1,SLC4A1
Axonemal outer doublet	0.021	0.19	169	31	2	23467	GSN,PF4
Cell pole	0.021	0.19	169	82	3	23467	XK,DHRS9,ANPEP
HDA1 complex	0.022	0.2	169	83	3	23467	HIST1H4A,HIST2H2AA3,HIST2H2BE
CST complex	0.023	0.2	169	84	3	23467	CAMP,ELANE,SELENBP1
Cell cortex	0.023	0.2	169	223	5	23467	EPB42,SNCA,MPP1,GSN,SLC4A1
Taurine dioxygenase complex	0.024	0.2	169	33	2	23467	MGAM,XK
Amyloplast	0.024	0.2	169	85	3	23467	MGAM,PYGL,TACSTD2
Cytolytic granule	0.024	0.2	169	85	3	23467	FCGR3B,NFIL3,CAMP
Ruffle	0.024	0.21	169	152	4	23467	ACTN1,TLN1,TPM1,BMX
interleukin-13 receptor complex	0.025	0.21	169	34	2	23467	CHI3L1,IRS2
Central cylinder	0.026	0.22	169	35	2	23467	HIST1H4A,H1F0
laminin-5 complex	0.027	0.23	169	156	4	23467	CD9,MMP8,MMP9,TIMP2
Phosphatidylinositol phosphate phosphatase complex	0.028	0.24	169	318	6	23467	EGR1,SPARC,G0S2,FOXO3,IRS2,MMP9
HIR complex	0.029	0.24	169	160	4	23467	HIST1H4A,HIST2H2BE,IRS2,HIST2H2AA3
Mitochondrial outer membrane	0.029	0.24	169	160	4	23467	ACSL1,PPP1R15A,BCL2A1,ARG1
Prospore contractile ring	0.03	0.25	169	93	3	23467	MAPK14,XK,MYL9
Protein storage vacuole	0.031	0.25	169	38	2	23467	MGAM,ZYX
Rhoptry	0.031	0.25	169	94	3	23467	CD9,TLN1,ARG1
Ribulose bisphosphate carboxylase complex	0.031	0.25	169	94	3	23467	MGAM,TALDO1,SLC22A4
Bunina body	0.031	0.25	169	38	2	23467	SNCA,CAMP
Nuclear matrix	0.031	0.26	169	95	3	23467	MYB,ALOX5,SPARC
Nuclear nucleosome	0.031	0.25	169	38	2	23467	HIST2H2BE,HIST1H2BD
Mucin granule	0.032	0.26	169	39	2	23467	QPCT,ELANE
Peptidase inhibitor complex	0.032	0.26	169	96	3	23467	ZWINT,LTF,ANPEP
Activin complex	0.032	0.26	169	329	6	23467	SPARC,ADM,INHBA,MMP9,TNFAIP6,CXCL1
plastid-encoded plastid RNA polymerase complex B	0.033	0.27	169	97	3	23467	PRTN3,C5AR1,ANPEP
6-phosphofructo-2-kinase/fructose-2,6-biphosphatase complex	0.034	0.27	169	40	2	23467	PFKFB3,SLC2A3
Type V protein secretion system complex	0.035	0.28	169	5	1	23467	SLC4A1
Uniplex complex	0.035	0.28	169	41	2	23467	XK,FPR1
Viral occlusion body	0.035	0.28	169	5	1	23467	TACSTD2
syndecan-syntenin-ALIX complex	0.035	0.28	169	5	1	23467	CD9
Magnesium chelatase complex	0.035	0.28	169	5	1	23467	MGAM
Chromoplast	0.035	0.28	169	41	2	23467	ACSL1,SLC6A8
ATP-sensitive potassium channel complex	0.035	0.28	169	99	3	23467	XK,MGAM,QPCT
Chromaffin granule	0.035	0.28	169	5	1	23467	CLU
Viral integration complex	0.036	0.28	169	252	5	23467	MYB,SNCA,ADM,HLX,CTNNAL1
Nucleolar chromatin	0.037	0.28	169	101	3	23467	HIST1H4A,TPM1,H1F0
PHA granule	0.037	0.28	169	42	2	23467	ACSL1,H1F0
Proximal dendrite	0.037	0.29	169	174	4	23467	XK,GRB10,SLC2A3,CA4
Oxidoreductase complex	0.037	0.28	169	101	3	23467	NCF4,GMPR,RRM2
TORC1 complex	0.038	0.29	169	342	6	23467	RRAGD,ORM1,FOXO3,GRB10,PFKFB3,IRS2
Glycosome	0.038	0.29	169	103	3	23467	TALDO1,PFKFB3,GMPR
Membrane	0.038	0.29	169	1368	16	23467	PDGFC,TACSTD2,ACTN1,GCA,CD9,MYB,S100A12,PYGL,FAM129A,GRB10,RAB13,TLN1,BASP1,C5AR1,NFKBIA,VSIG4
Cell leading edge	0.038	0.29	169	343	6	23467	ACTN1,TLN1,TPM1,BMX,RAB13,DYSF
interleukin-23 receptor complex	0.04	0.3	169	44	2	23467	LCN2,CXCL1
Perinuclear theca	0.04	0.3	169	44	2	23467	HIST2H2BE,HIST2H2AA3
BLOC-3 complex	0.04	0.3	169	44	2	23467	CHI3L1,C3AR1
Inhibin A complex	0.04	0.3	169	105	3	23467	INHBA,LCN2,FPR1
Inner acrosomal membrane	0.04	0.3	169	44	2	23467	CD9,CAMP
Basal part of cell	0.04	0.3	169	44	2	23467	CEACAM1,TACSTD2
Apical part of cell	0.041	0.3	169	348	6	23467	CD9,SLC22A4,CEACAM1,MGAM,C5AR1,CA4
interleukin-3 receptor complex	0.042	0.3	169	45	2	23467	C5AR1,FCGR3B
laminin-4 complex	0.042	0.3	169	6	1	23467	MAPK14
light-harvesting complex, core complex	0.042	0.3	169	107	3	23467	CLU,MGAM,ANPEP
Plant cell papilla	0.042	0.3	169	6	1	23467	SPARC
Protein N-acetylglucosaminyltransferase complex	0.042	0.3	169	45	2	23467	ACSL1,HIST2H2BE
B875 antenna complex	0.042	0.3	169	107	3	23467	CLU,MGAM,ANPEP
BtuCD complex	0.042	0.3	169	6	1	23467	MGAM
Cholinergic synapse	0.042	0.3	169	107	3	23467	XK,RAB13,TRIB1
Heterochromatin island	0.042	0.3	169	6	1	23467	NAMPT
Bleb	0.042	0.3	169	6	1	23467	TPM1
I-kappaB/NF-kappaB complex	0.042	0.3	169	6	1	23467	NFKBIA
Endocytic patch	0.043	0.31	169	108	3	23467	GSN,TPM1,DDX3Y
G-protein coupled receptor complex	0.043	0.31	169	641	9	23467	C3AR1,ADM,FPR1,CHIT1,GNG10,CXCR2,CXCR1,XK,C5AR1
Succinate dehydrogenase complex	0.044	0.32	169	184	4	23467	XK,MGAM,CLEC5A,QPCT
Fc-gamma receptor I complex	0.045	0.32	169	47	2	23467	CEACAM8,FCGR3B
Lateral plasma membrane	0.045	0.32	169	47	2	23467	CEACAM1,RAB13
Starch grain	0.046	0.32	169	111	3	23467	MGAM,BCL2A1,PYGL
CBM complex	0.046	0.32	169	186	4	23467	IL1RN,CHIT1,CEBPE,CXCR2
Dendritic lamellar body	0.046	0.32	169	111	3	23467	CLU,SNCA,CHI3L1
interleukin-4 receptor complex	0.047	0.33	169	48	2	23467	RNASE3,IRS2
iron-sulfur cluster transfer complex	0.047	0.33	169	48	2	23467	KDM5D,CAMP
HULC complex	0.047	0.33	169	48	2	23467	RRM2,ACSL1
Cytoplasmic region	0.047	0.33	169	272	5	23467	EPB42,SNCA,MPP1,GSN,SLC4A1
Pilus	0.048	0.33	169	362	6	23467	ANPEP,CEACAM1,CEACAM6,CAMP,RNASE3,CA4
Asi complex	0.048	0.33	169	189	4	23467	XK,MGAM,F5,SLC4A1
bub1-bub3 complex	0.049	0.33	169	7	1	23467	HIST2H2AA3
Interfibrillar mitochondrion	0.049	0.33	169	7	1	23467	MGAM
Paranodal junction	0.049	0.33	169	49	2	23467	XK,CKAP4
SC5b-7 complex	0.049	0.33	169	7	1	23467	CLU
Dendritic knob	0.049	0.33	169	49	2	23467	XK,FPR1
Inhibitory neuromuscular junction	0.049	0.33	169	7	1	23467	PF4
Nuclear envelope lumen	0.049	0.33	169	7	1	23467	ALOX5
Spherical high-density lipoprotein particle	0.049	0.33	169	7	1	23467	CLU
insulin-responsive compartment	0.049	0.33	169	7	1	23467	RAB13
Autosome	0.05	0.33	169	276	5	23467	HIST1H4A,RPS4Y1,SNCA,KDM5D,DDX3Y
Chloroplast inner membrane	0.05	0.33	169	192	4	23467	MMP8,CAMP,F5,CHIT1
Chromaffin granule membrane	0.05	0.33	169	50	2	23467	XK,MGAM
Nuclear chromosome part	0.05	0.33	169	461	7	23467	HIST2H2AA3,HIST1H4A,HIST1H2AC,HIST2H2BE,MXD1,H1F0,HIST1H2BD
Tic complex	0.051	0.34	169	193	4	23467	CAMP,F5,MMP8,CHIT1
Apoptotic body	0.051	0.34	169	193	4	23467	CD9,SIGLEC5,CLU,ALOX12
PTEN phosphatase complex	0.052	0.34	169	279	5	23467	EGR1,G0S2,FOXO3,IRS2,MMP9
Plastid inner membrane	0.052	0.34	169	194	4	23467	CAMP,F5,MMP8,CHIT1
ASTRA complex	0.052	0.34	169	51	2	23467	XK,CLC
Apical plasma membrane	0.054	0.35	169	282	5	23467	CD9,SLC22A4,CEACAM1,MGAM,CA4
S-layer	0.055	0.35	169	119	3	23467	XK,MGAM,CXCL1
Nuclear periphery	0.055	0.35	169	119	3	23467	MYB,ALOX5,SPARC
Cell projection membrane	0.055	0.35	169	284	5	23467	TLN1,TPM1,BMX,CA4,S100P
Type IV pilus	0.056	0.36	169	120	3	23467	GCA,PF4,SELENBP1
procollagen-proline 4-dioxygenase complex	0.056	0.36	169	8	1	23467	ZYX
serine-type peptidase complex	0.056	0.36	169	8	1	23467	MGAM
Photosystem II antenna complex	0.056	0.36	169	8	1	23467	MGAM
Ciliary necklace	0.056	0.36	169	8	1	23467	XK
Protein phosphatase type 1 complex	0.056	0.36	169	8	1	23467	PPP1R15A
External encapsulating structure	0.056	0.36	169	8	1	23467	CAMP
Myosin VI complex	0.057	0.36	169	121	3	23467	ACTN1,XK,ANPEP
Storage vacuole	0.058	0.36	169	54	2	23467	ZYX,MGAM
acetyl-CoA carboxylase complex	0.058	0.36	169	122	3	23467	CLC,FOXO3,BCL2A1
Proteasome storage granule	0.058	0.36	169	54	2	23467	GCA,GMPR
Septate junction	0.058	0.36	169	54	2	23467	XK,BCL2A1
Golgi apparatus part	0.058	0.36	169	892	11	23467	PDGFC,F5,DEFA4,DEFA1,CTSZ,FUT4,CA4,RAB31,RAB13,UGCG,B4GALT5
Chloroplast part	0.059	0.37	169	290	5	23467	SLC6A8,F5,PYGL,XK,MGAM
Extracellular ferritin complex	0.059	0.37	169	123	3	23467	HP,IL1RN,HBD
Histone locus body	0.059	0.37	169	123	3	23467	LCN2,SELENBP1,PGLYRP1
I band	0.059	0.37	169	123	3	23467	MYL9,FKBP1B,SLC4A1
GO:0098791	0.061	0.38	169	293	5	23467	RAB31,FUT4,CA4,RAB13,B4GALT5
Tripartite ATP-independent periplasmic transporter complex	0.063	0.38	169	9	1	23467	XK
MPF complex	0.063	0.38	169	9	1	23467	H1F0
Micronucleus	0.063	0.38	169	126	3	23467	HIST1H4A,HIST2H2BE,HIST2H2AA3
Potassium ion-transporting ATPase complex	0.063	0.38	169	9	1	23467	XK
Fascia adherens	0.063	0.38	169	9	1	23467	ACTN1
interleukin-6 receptor complex	0.064	0.38	169	57	2	23467	HP,IL1RN
CIA complex	0.064	0.38	169	57	2	23467	CA4,SLC22A4
Phagocytic vesicle membrane	0.064	0.38	169	57	2	23467	ANXA3,RAB31
Plastid part	0.065	0.39	169	392	6	23467	PYGL,CLC,ANPEP,XK,MGAM,PRTN3
Integral component of membrane	0.066	0.39	169	5180	46	23467	MMP25,BPI,DYSF,ANPEP,CD9,IL1R1,IL1R2,AQP9,VNN1,SLC22A4,SLC4A1,FPR1,FKBP1B,XK,HCAR3,SLC6A8,KCNJ15,TREM1,ACSL1,LILRA2,CXCR2,CXCR1,C3AR1,CYP4F3,SIGLEC5,MGAM,ALPL,MS4A3,DHRS9,UGCG,MPP1,NCF4,TACSTD2,FUT4,ZYX,ITGA2B,CLEC5A,CLEC1B,CEACAM1,CEACAM8,CEACAM6,CKAP4,C5AR1,SLC2A3,B4GALT5,VSIG4
follicle-stimulating hormone complex	0.067	0.4	169	212	4	23467	VNN1,CLU,INHBA,TNFAIP6
External side of plasma membrane	0.067	0.4	169	212	4	23467	CD9,ANPEP,ITGA2B,CA4
Leading edge membrane	0.067	0.4	169	129	3	23467	TLN1,TPM1,BMX
senescence-associated heterochromatin focus	0.068	0.4	169	59	2	23467	HIST2H2AA3,NAMPT
Interferon regulatory factor 5 complex	0.068	0.4	169	59	2	23467	ARG1,PRTN3
Neurofibrillary tangle	0.068	0.4	169	130	3	23467	CLU,SNCA,QPCT
Nuclear chromosome	0.068	0.4	169	496	7	23467	HIST2H2AA3,HIST1H4A,HIST1H2AC,HIST2H2BE,MXD1,H1F0,HIST1H2BD
Side of membrane	0.068	0.4	169	397	6	23467	CD9,ITGA2B,BMX,GNG10,ANPEP,CA4
Calcineurin complex	0.069	0.4	169	131	3	23467	XK,FKBP1B,ORM1
plastid-encoded plastid RNA polymerase complex	0.07	0.41	169	132	3	23467	TALDO1,PRTN3,ANPEP
Mesosome	0.07	0.4	169	10	1	23467	MGAM
PBAF complex	0.07	0.4	169	60	2	23467	HIST2H2AA3,HIST2H2BE
Glutathione hydrolase complex	0.07	0.4	169	60	2	23467	XK,ANPEP
Growth cone	0.07	0.41	169	132	3	23467	BASP1,SNCA,TIMP2
Endoplasmic reticulum-Golgi intermediate compartment membrane	0.072	0.41	169	61	2	23467	CTSZ,F5
Cluster of actin-based cell projections	0.073	0.42	169	134	3	23467	ACTN1,CA4,MPP1
Heavy chain immunoglobulin complex	0.074	0.42	169	62	2	23467	CD9,FUT4
Rough endoplasmic reticulum	0.074	0.42	169	62	2	23467	CA4,SNCA
ASAP complex	0.074	0.42	169	62	2	23467	F5,ANPEP
Transcription export complex 2	0.076	0.42	169	63	2	23467	CDA,HIST2H2BE
Slime layer	0.076	0.42	169	11	1	23467	MGAM
Anthranilate synthase complex	0.076	0.42	169	11	1	23467	MGAM
Biotin carboxylase complex	0.076	0.42	169	11	1	23467	BCL2A1
CERF complex	0.076	0.42	169	11	1	23467	MGAM
FACT complex	0.076	0.42	169	63	2	23467	HIST2H2AA3,HIST2H2BE
GO:0000805	0.076	0.42	169	312	5	23467	HIST1H4A,SLC6A8,HIST2H2AA3,KDM5D,DDX3Y
GPI-anchor transamidase complex	0.076	0.42	169	11	1	23467	HIST2H2BE
Grb2-Shc complex	0.076	0.42	169	11	1	23467	FCGR3B
Organelle subcompartment	0.076	0.42	169	313	5	23467	RAB31,FUT4,CA4,RAB13,B4GALT5
PRC1 complex	0.076	0.42	169	11	1	23467	PHC2
Cyst wall	0.077	0.42	169	137	3	23467	XK,SELENBP1,CHIT1
Site of polarized growth	0.077	0.42	169	137	3	23467	BASP1,SNCA,TIMP2
MAD1 complex	0.078	0.42	169	138	3	23467	INHBA,MXD1,CEBPE
Central vacuole	0.078	0.42	169	64	2	23467	DEFA1,XK
IgD B cell receptor complex	0.078	0.42	169	64	2	23467	CD9,EGR1
IgD immunoglobulin complex	0.078	0.42	169	64	2	23467	CD9,EGR1
Lipid particle	0.078	0.42	169	64	2	23467	G0S2,CKAP4
Photosystem I	0.079	0.43	169	139	3	23467	XK,MGAM,TACSTD2
[Ni-Fe] hydrogenase complex	0.08	0.43	169	65	2	23467	KDM5D,MXD1
Perivitelline space	0.082	0.44	169	66	2	23467	CD9,CTSZ
Sarcoplasm	0.082	0.44	169	66	2	23467	GSN,FKBP1B
PeBoW complex	0.083	0.44	169	12	1	23467	H1F0
Plasma membrane light-harvesting complex	0.083	0.44	169	142	3	23467	CD9,CLU,MGAM
RCAF complex	0.083	0.44	169	12	1	23467	HIST2H2BE
Bacterial outer membrane vesicle	0.083	0.44	169	12	1	23467	BPI
CLRC ubiquitin ligase complex	0.083	0.44	169	12	1	23467	CLEC1B
Cyclin A2-CDK2 complex	0.083	0.44	169	12	1	23467	HIST2H2BE
1,3-beta-D-glucan synthase complex	0.083	0.44	169	12	1	23467	TIMP2
Apical dendrite	0.083	0.44	169	12	1	23467	CLU
plant-type vacuole membrane	0.085	0.45	169	143	3	23467	XK,MGAM,GYG1
Endocytic vesicle membrane	0.085	0.45	169	143	3	23467	RAB31,CD9,ANXA3
Integrin alphav-beta5 complex	0.086	0.45	169	68	2	23467	MMP9,CD9
Amino acid transport complex	0.086	0.45	169	68	2	23467	XK,BPI
GO:0000806	0.086	0.45	169	144	3	23467	RPS4Y1,KDM5D,DDX3Y
IgG B cell receptor complex	0.086	0.45	169	68	2	23467	FCGR3B,SLC4A1
P-TEFb complex	0.087	0.46	169	145	3	23467	DEFA1,HIST1H4A,HIST2H2BE
Complement component C1 complex	0.088	0.46	169	69	2	23467	TNFAIP6,CLU
Megasporocyte nucleus	0.09	0.46	169	13	1	23467	H1F0
Pericanalicular vesicle	0.09	0.46	169	13	1	23467	AQP9
Polar nucleus	0.09	0.46	169	13	1	23467	H1F0
Schwann cell microvillus	0.09	0.46	169	13	1	23467	XK
Specific granule membrane	0.09	0.46	169	13	1	23467	FUT4
Axonal spine	0.09	0.46	169	13	1	23467	CA4
Cobalamin transport complex	0.09	0.46	169	13	1	23467	TCN1
Fibrillary inclusion	0.09	0.46	169	13	1	23467	SNCA
Secondary lysosome	0.09	0.46	169	13	1	23467	NCF4
Fibril	0.09	0.46	169	13	1	23467	SNCA
Prospore membrane	0.091	0.46	169	70	2	23467	TPM1,DYSF
Chloroplast membrane	0.091	0.46	169	236	4	23467	F5,XK,MGAM,CHIT1
TSC1-TSC2 complex	0.093	0.47	169	149	3	23467	RRAGD,PPP1R15A,GRB10
ascospore-type prospore	0.093	0.47	169	71	2	23467	TPM1,DYSF
sucrase-isomaltase complex	0.093	0.47	169	71	2	23467	MGAM,ANPEP
Transport vesicle	0.093	0.47	169	333	5	23467	SNCA,CEACAM1,CTSZ,F5,CA4
Golgi cisterna membrane	0.093	0.47	169	71	2	23467	FUT4,B4GALT5
ER to Golgi transport vesicle	0.095	0.48	169	72	2	23467	CTSZ,F5
Myosin III complex	0.096	0.48	169	14	1	23467	MYL9
Nuclear stress granule	0.096	0.48	169	14	1	23467	RRM2
Radial spoke head	0.096	0.48	169	14	1	23467	KDM5D
Signal peptidase complex	0.096	0.48	169	151	3	23467	SLPI,PRTN3,CTSG
Integrin alphaX-beta2 complex	0.096	0.48	169	14	1	23467	IL1R1
Extracellular non-membrane-bounded organelle	0.097	0.48	169	73	2	23467	HBD,MGAM
Checkpoint clamp complex	0.099	0.48	169	153	3	23467	GCA,S100A12,UGCG
Chromosomal part	0.099	0.49	169	760	9	23467	PHC2,HIST2H2AA3,HIST1H4A,ZWINT,HIST1H2AC,HIST2H2BE,MXD1,H1F0,HIST1H2BD
Chromosome	0.099	0.48	169	870	10	23467	HIST2H2AA3,MXD1,H1F0,PHC2,HIST1H4A,ZWINT,NUSAP1,HIST1H2AC,HIST2H2BE,HIST1H2BD
Synaptic vesicle protein transport vesicle	0.1	0.5	169	75	2	23467	XK,SLC6A8
Transforming growth factor beta receptor homodimeric complex	0.1	0.5	169	157	3	23467	INHBA,MMP9,TIMP2
Pituitary gonadotropin complex	0.1	0.5	169	247	4	23467	EGR1,VNN1,INHBA,TNFAIP6
Plastid stroma	0.1	0.5	169	157	3	23467	CLC,MGAM,SLC6A8
Primary cell wall	0.1	0.5	169	76	2	23467	PPP1R15A,MGAM
GCH1 complex	0.1	0.5	169	157	3	23467	SNCA,TNFAIP6,CAMP
Glyoxysome	0.1	0.5	169	76	2	23467	ACSL1,MGAM
Pseudopodium	0.1	0.5	169	15	1	23467	ACTN1
Actin cytoskeleton	0.1	0.5	169	246	4	23467	ACTN1,NFE2,GSN,H1F0
Actin filament	0.1	0.5	169	246	4	23467	ACTN1,NFE2,GSN,H1F0
cyclin/CDK positive transcription elongation factor complex	0.11	0.53	169	161	3	23467	DEFA1,HIST1H4A,HIST2H2BE
Mycolate outer membrane	0.11	0.52	169	78	2	23467	FPR1,NAMPT
Calyx of Held	0.11	0.54	169	80	2	23467	XK,MGAM
Cytoplasmic nucleosome	0.11	0.52	169	16	1	23467	FOXO3
Glutaminase complex	0.11	0.54	169	80	2	23467	XK,PFKFB3
Acetolactate synthase complex	0.11	0.52	169	16	1	23467	BCL2A1
Spindle matrix	0.12	0.56	169	18	1	23467	H1F0
Starch utilization system complex	0.12	0.54	169	17	1	23467	SLC2A3
Urease complex	0.12	0.56	169	84	2	23467	SLC4A1,CXCR1
piccolo-bassoon transport vesicle	0.12	0.56	169	18	1	23467	TIMP2
plant-type vacuole	0.12	0.54	169	165	3	23467	DEFA1,XK,MGAM
Intracellular immature spore	0.12	0.54	169	81	2	23467	TPM1,DYSF
Longitudinal sarcoplasmic reticulum	0.12	0.56	169	18	1	23467	XK
Nucleolus organizer region	0.12	0.55	169	82	2	23467	HIST1H4A,TPM1
Rad51C-XRCC3 complex	0.12	0.56	169	83	2	23467	TREM1,CHIT1
Adrenomedullin receptor complex	0.12	0.54	169	17	1	23467	ADM
Dendritic tuft	0.12	0.54	169	17	1	23467	XK
Eukaryotic translation initiation factor 2B complex	0.12	0.56	169	84	2	23467	PPP1R15A,IMPA2
Giant axon	0.12	0.56	169	84	2	23467	XK,MGAM
Heparanase complex	0.12	0.55	169	82	2	23467	MMP9,EGR1
Hyaluranon cable	0.12	0.56	169	18	1	23467	TNFAIP6
Microvillus membrane	0.12	0.54	169	17	1	23467	S100P
Muscle myosin complex	0.12	0.56	169	18	1	23467	MYL9
Anchored component of external side of plasma membrane	0.12	0.56	169	18	1	23467	CA4
Lamellar body	0.12	0.54	169	17	1	23467	CKAP4
Yolk	0.13	0.57	169	85	2	23467	XK,CTSZ
dolichol-phosphate-mannose synthase complex	0.13	0.58	169	19	1	23467	MGAM
Left nucleus	0.13	0.59	169	20	1	23467	CAMP
Mad-Max complex	0.13	0.58	169	19	1	23467	MXD1
Muscle cell projection	0.13	0.58	169	19	1	23467	MAPK14
Nuclear MIS12/MIND complex	0.13	0.57	169	85	2	23467	BMX,MGAM
Photosystem II oxygen evolving complex	0.13	0.58	169	87	2	23467	XK,MGAM
Presynaptic periactive zone	0.13	0.59	169	20	1	23467	MAPK14
Protein body	0.13	0.59	169	89	2	23467	ZYX,MGAM
RZZ complex	0.13	0.59	169	20	1	23467	ZWINT
Root hair	0.13	0.59	169	176	3	23467	XK,MGAM,SELENBP1
Ryanodine receptor complex	0.13	0.58	169	172	3	23467	XK,MGAM,FKBP1B
Adenylyltransferase complex	0.13	0.59	169	20	1	23467	CEACAM6
Collagen sheet	0.13	0.59	169	20	1	23467	TIMP2
Dendritic tree	0.13	0.57	169	171	3	23467	XK,CD177,CA4
Mast cell granule	0.13	0.58	169	19	1	23467	CXCR2
Striated muscle thin filament	0.13	0.59	169	20	1	23467	TPM1
4-aminobutyrate transaminase complex	0.13	0.59	169	88	2	23467	MAPK14,XK
Transcriptional preinitiation complex	0.14	0.59	169	273	4	23467	HIST1H4A,EIF1AY,HIST2H2BE,H1F0
gamma-secretase complex	0.14	0.61	169	278	4	23467	HIST1H4A,ALOX5,QPCT,MMP9
Leucoplast	0.14	0.61	169	21	1	23467	MGAM
NURS complex	0.14	0.61	169	21	1	23467	ARG1
PET complex	0.14	0.61	169	92	2	23467	XK,PRTN3
Phospholamban complex	0.14	0.61	169	179	3	23467	XK,MGAM,FKBP1B
Activin receptor complex	0.14	0.61	169	92	2	23467	INHBA,ORM1
Basal cortex	0.14	0.61	169	21	1	23467	CLU
CAF-1 complex	0.14	0.61	169	181	3	23467	HIST1H4A,HIST2H2BE,HIST2H2AA3
Dinoflagellate epicone	0.14	0.61	169	276	4	23467	HIST2H2AA3,CLC,HIST2H2BE,H1F0
Gut granule	0.14	0.61	169	21	1	23467	SPARC
Cell projection	0.14	0.61	169	1774	17	23467	LIN7A,BMX,DYSF,ACTN1,CA4,TIMP2,CLU,TPM1,RAB13,TLN1,MPP1,SNCA,ARG1,S100P,ANXA3,ZWINT,BASP1
bacteroid-containing symbiosome	0.15	0.63	169	23	1	23467	GSN
light-harvesting complex, peripheral complex	0.15	0.63	169	95	2	23467	ACSL1,MGAM
proteasome-activating nucleotidase complex	0.15	0.63	169	23	1	23467	RETN
Isw1a complex	0.15	0.63	169	23	1	23467	HIST1H4A
Macropinosome	0.15	0.63	169	94	2	23467	XK,TLN1
Mitochondrial permeability transition pore complex	0.15	0.63	169	284	4	23467	SNCA,NFE2,XK,MGAM
Mst2 histone acetyltransferase complex	0.15	0.64	169	97	2	23467	FOXO3,ALPL
Ndc80 complex	0.15	0.63	169	96	2	23467	ZWINT,RAB31
Peribacteroid membrane	0.15	0.63	169	23	1	23467	GSN
Polytene chromosome chromocenter	0.15	0.63	169	22	1	23467	HIST1H4A
Contact site	0.15	0.63	169	183	3	23467	GSN,HIST2H2BE,HIST2H2AA3
Dendritic branch point	0.15	0.63	169	22	1	23467	CKAP4
Dentate gyrus mossy fiber	0.15	0.63	169	95	2	23467	XK,EGR1
Glial cytoplasmic inclusion	0.15	0.63	169	95	2	23467	HBQ1,SNCA
HSP90-CDC37 chaperone complex	0.15	0.63	169	23	1	23467	MAPK14
Histone H3-K14 acetyltransferase complex	0.15	0.64	169	97	2	23467	FOXO3,ALPL
Myofilament	0.15	0.63	169	23	1	23467	TPM1
Nuclear outer membrane	0.15	0.63	169	23	1	23467	SNCA
Podosome	0.15	0.63	169	23	1	23467	GSN
Brush border	0.15	0.63	169	95	2	23467	ACTN1,CA4
Extrinsic component of cytoplasmic side of plasma membrane	0.15	0.63	169	95	2	23467	BMX,GNG10
Golgi lumen	0.15	0.63	169	94	2	23467	DEFA4,DEFA1
Intrinsic component of external side of plasma membrane	0.15	0.63	169	23	1	23467	CA4
Symplast	0.16	0.64	169	98	2	23467	XK,MGAM
carbamoyl-phosphate synthase complex	0.16	0.64	169	24	1	23467	H1F0
Interferon regulatory factor 7 complex	0.16	0.64	169	98	2	23467	GCA,CDA
Lewy body-like hyaline inclusion	0.16	0.64	169	24	1	23467	ELANE
Middle lamella	0.16	0.64	169	24	1	23467	MGAM
Mre11 complex	0.16	0.66	169	295	4	23467	GADD45A,SLC22A4,HIST2H2AA3,PYGL
NELF complex	0.16	0.66	169	101	2	23467	BASP1,EGR1
Nucleocytoplasmic shuttling complex	0.16	0.64	169	190	3	23467	GCA,LIMK2,NFKBIA
Cytoplasmic chromatin	0.16	0.64	169	24	1	23467	FOXO3
GATOR2 complex	0.16	0.64	169	24	1	23467	RRAGD
Myosin II complex	0.16	0.64	169	24	1	23467	MYL9
Nuclear euchromatin	0.16	0.64	169	24	1	23467	H1F0
Filamentous actin	0.16	0.64	169	24	1	23467	TPM1
Transforming growth factor beta1-type II receptor complex	0.17	0.66	169	25	1	23467	MAPK14
Trichocyst	0.17	0.67	169	26	1	23467	MGAM
interleukin-28 receptor complex	0.17	0.66	169	25	1	23467	LCN2
nucleotide-excision repair factor 1 complex	0.17	0.67	169	26	1	23467	GADD45A
nucleotide-excision repair factor 2 complex	0.17	0.67	169	26	1	23467	NFE2
Nuclear pore inner ring	0.17	0.66	169	25	1	23467	DEFA1
Shc-Grb2-Sos complex	0.17	0.67	169	26	1	23467	MAPK14
Smooth muscle contractile fiber	0.17	0.66	169	25	1	23467	MYL9
Cell wall part	0.17	0.67	169	104	2	23467	PPP1R15A,MGAM
Diamine N-acetyltransferase complex	0.17	0.66	169	25	1	23467	H1F0
DnaB helicase complex	0.17	0.66	169	25	1	23467	MGAM
Glutamate synthase complex	0.17	0.66	169	25	1	23467	MGAM
Glycolate oxidase complex	0.17	0.67	169	26	1	23467	CA4
Perinuclear region of cytoplasm	0.17	0.66	169	626	7	23467	SNCA,CLU,INHBA,CKAP4,MS4A3,CHI3L1,CA4
cell-cell junction	0.17	0.66	169	628	7	23467	ZYX,LIN7A,RAB13,ACTN1,TLN1,CEACAM1,S100P
high-density lipoprotein particle	0.17	0.67	169	26	1	23467	CLU
trans-Golgi network	0.17	0.66	169	196	3	23467	RAB31,CA4,RAB13
6-phosphofructokinase complex	0.17	0.66	169	25	1	23467	GSN
Vesicle	0.17	0.66	169	1214	12	23467	PPP1R15A,TACSTD2,CTSZ,XK,FUT4,CA4,IRAK3,PTX3,SLC6A8,GRB10,GYG1,CKAP4
Endoplasmic reticulum lumen	0.17	0.67	169	198	3	23467	PDGFC,CTSZ,F5
Sublamina densa	0.18	0.69	169	28	1	23467	CTSG
Subtelomeric heterochromatin	0.18	0.69	169	28	1	23467	HIST1H4A
Transforming growth factor beta type I receptor homodimeric complex	0.18	0.69	169	108	2	23467	MAPK14,MMP9
Transforming growth factor beta type II receptor homodimeric complex	0.18	0.68	169	105	2	23467	TIMP2,QPCT
Viral transcriptional complex	0.18	0.68	169	27	1	23467	EGR1
alpha-beta T cell receptor complex	0.18	0.68	169	106	2	23467	HIST2H2BE,FCGR3B
Methane monooxygenase complex	0.18	0.68	169	27	1	23467	PRTN3
Mitotic spindle assembly checkpoint MAD1-MAD2 complex	0.18	0.68	169	27	1	23467	ZWINT
Myb complex	0.18	0.69	169	414	5	23467	MYB,TCN1,CEBPE,EGR1,ANPEP
Pollen tube tip	0.18	0.69	169	28	1	23467	GSN
RES complex	0.18	0.68	169	200	3	23467	DHRS9,IMPA2,B4GALT5
Actin cortical patch	0.18	0.68	169	105	2	23467	GSN,TPM1
Egg coat	0.18	0.69	169	108	2	23467	INHBA,CTSZ
Eukaryotic translation elongation factor 1 complex	0.18	0.69	169	28	1	23467	TPM1
Immunoglobulin complex, circulating	0.18	0.68	169	106	2	23467	TCN1,FCGR3B
Integrin complex	0.18	0.69	169	28	1	23467	ITGA2B
haptoglobin-hemoglobin complex	0.19	0.7	169	29	1	23467	HP
laminin-8 complex	0.19	0.7	169	29	1	23467	SPARC
pre-T cell receptor complex	0.19	0.71	169	112	2	23467	MYB,EGR1
skein-like inclusion	0.19	0.7	169	29	1	23467	SNCA
Kinetochore microtubule	0.19	0.7	169	109	2	23467	ZWINT,NUSAP1
MsbA transporter complex	0.19	0.7	169	29	1	23467	MGAM
Ornithine carbamoyltransferase complex	0.19	0.7	169	29	1	23467	ARG1
Photosystem II	0.19	0.7	169	206	3	23467	TALDO1,XK,MGAM
Barr body	0.19	0.7	169	29	1	23467	HIST2H2AA3
COMA complex	0.19	0.71	169	112	2	23467	XK,MMP8
Conoid	0.19	0.7	169	29	1	23467	B4GALT5
Dendritic growth cone	0.19	0.7	169	29	1	23467	LIMK2
Integrin alpha9-beta1 complex	0.19	0.7	169	29	1	23467	KCNJ15
Sarcolemma	0.19	0.71	169	112	2	23467	ALOX12,DYSF
ATPase inhibitor complex	0.19	0.7	169	110	2	23467	XK,MGAM
Bicellular tight junction	0.19	0.71	169	111	2	23467	LIN7A,RAB13
Heterotrimeric G-protein complex	0.19	0.7	169	29	1	23467	GNG10
Microvesicle	0.2	0.71	169	317	4	23467	CD9,ITGA2B,MMP9,FCGR3B
Muscle tendon junction	0.2	0.72	169	114	2	23467	TLN1,TPM1
Preprophase band	0.2	0.72	169	31	1	23467	KDM5D
Sorting endosome	0.2	0.73	169	116	2	23467	C5AR1,RAB13
Acrosomal matrix	0.2	0.71	169	30	1	23467	SELENBP1
Biofilm matrix	0.2	0.73	169	116	2	23467	PF4,CAMP
Cell outer membrane	0.2	0.73	169	116	2	23467	FPR1,NAMPT
Cortical Lewy body	0.2	0.71	169	30	1	23467	SNCA
ERMES complex	0.2	0.71	169	30	1	23467	BPI
Epididymosome	0.2	0.72	169	31	1	23467	CD9
Fertilization envelope	0.2	0.71	169	30	1	23467	CTSZ
Integrin alphaL-beta2 complex	0.2	0.72	169	31	1	23467	MGAM
Occluding junction	0.2	0.72	169	115	2	23467	LIN7A,RAB13
PcG protein complex	0.2	0.71	169	30	1	23467	PHC2
Vacuolar lumen	0.2	0.71	169	113	2	23467	DEFA1,GYG1
Euchromatin	0.2	0.72	169	31	1	23467	H1F0
Yolk granule	0.21	0.73	169	32	1	23467	CTSZ
Nucleomorph	0.21	0.75	169	33	1	23467	BMX
Polar microtubule	0.21	0.73	169	32	1	23467	H1F0
RAVE complex	0.21	0.73	169	32	1	23467	PRTN3
BAD-BCL-2 complex	0.21	0.73	169	32	1	23467	ADM
Dinoflagellate cingulum	0.21	0.74	169	219	3	23467	DEFA1,GYG1,DYSF
Growing cell tip	0.21	0.73	169	32	1	23467	GSN
Protein complex involved in cell adhesion	0.21	0.73	169	32	1	23467	ITGA2B
cell-cell adherens junction	0.21	0.73	169	324	4	23467	ACTN1,TLN1,ZYX,S100P
Golgi stack	0.21	0.74	169	118	2	23467	FUT4,B4GALT5
Type I interferon receptor complex	0.22	0.77	169	34	1	23467	CAMP
Type II polyketide synthase complex	0.22	0.77	169	34	1	23467	ADM
Viral assembly compartment	0.22	0.77	169	35	1	23467	CD9
bacterial-type flagellum filament	0.22	0.77	169	35	1	23467	XK
interleukin-27 complex	0.22	0.76	169	222	3	23467	TACSTD2,BCL6,HLX
plant-type cell wall	0.22	0.77	169	226	3	23467	XK,MGAM,GYG1
Mitochondrial sorting and assembly machinery complex	0.22	0.77	169	124	2	23467	IL1R2,NQO2
PAN complex	0.22	0.77	169	35	1	23467	RETN
Plastoglobule	0.22	0.77	169	35	1	23467	SLC6A8
Chloroplast ATP synthase complex	0.22	0.77	169	34	1	23467	MGAM
Adherens junction	0.22	0.77	169	123	2	23467	ZYX,TLN1
Anchoring junction	0.22	0.77	169	123	2	23467	ZYX,TLN1
Cell junction	0.22	0.77	169	335	4	23467	TLN1,ZYX,ITGA2B,BASP1
Focal adhesion	0.22	0.77	169	123	2	23467	ZYX,TLN1
cell-substrate adherens junction	0.22	0.77	169	123	2	23467	ZYX,TLN1
cell-substrate junction	0.22	0.77	169	123	2	23467	ZYX,TLN1
Coated vesicle	0.22	0.77	169	224	3	23467	CD9,CTSZ,F5
Extracellular matrix component	0.22	0.77	169	122	2	23467	SNCA,SPARC
Golgi membrane	0.22	0.77	169	684	7	23467	PDGFC,F5,RAB31,CTSZ,UGCG,FUT4,B4GALT5
Subapical complex	0.23	0.78	169	228	3	23467	ANPEP,XK,LIN7A
mRNA editing complex	0.23	0.78	169	125	2	23467	CDA,ITGA2B
Perisynaptic space	0.23	0.79	169	37	1	23467	AQP9
Sec61 translocon complex	0.23	0.78	169	36	1	23467	CKAP4
Chloroplast stroma	0.23	0.79	169	127	2	23467	MGAM,SLC6A8
Chromosome passenger complex	0.23	0.78	169	126	2	23467	HIST2H2AA3,NUSAP1
Gas vesicle	0.23	0.78	169	36	1	23467	BPI
H zone	0.23	0.78	169	36	1	23467	GSN
Neuron projection	0.23	0.79	169	936	9	23467	SNCA,ARG1,LIN7A,ANXA3,TIMP2,CLU,RAB13,ZWINT,BASP1
Plasma lipoprotein particle	0.23	0.79	169	37	1	23467	CLU
Stereocilium	0.23	0.79	169	37	1	23467	MPP1
TCR signalosome	0.24	0.8	169	38	1	23467	CLEC1B
Plastid membrane	0.24	0.8	169	235	3	23467	F5,XK,MGAM
Retrotransposon nucleocapsid	0.24	0.8	169	235	3	23467	CDA,HBG1,FCGR3B
IgM B cell receptor complex	0.24	0.8	169	130	2	23467	EGR1,BCL6
Integrin alpha7-beta1 complex	0.24	0.8	169	38	1	23467	TLN1
Nuclear ubiquitin ligase complex	0.24	0.8	169	38	1	23467	PHC2
Sarcoplasmic reticulum membrane	0.24	0.8	169	38	1	23467	FKBP1B
Vacuolar part	0.24	0.8	169	700	7	23467	AZU1,DEFA1,NCF4,GYG1,RAB13,RRAGD,ANPEP
Apical junction complex	0.24	0.79	169	128	2	23467	LIN7A,RAB13
Lipoprotein particle	0.24	0.8	169	38	1	23467	CLU
Vacuolar transporter chaperone complex	0.25	0.82	169	40	1	23467	TYMS
Mitochondrial chromosome	0.25	0.82	169	589	6	23467	SNCA,FOXO3,XK,TYMS,MGAM,DDX3Y
NF-kappaB p50/p65 complex	0.25	0.81	169	39	1	23467	NFKBIA
Ooplasm	0.25	0.81	169	132	2	23467	HIST1H4A,TRIB1
SAS acetyltransferase complex	0.25	0.81	169	39	1	23467	HIST1H4A
Chloroplast envelope	0.25	0.82	169	242	3	23467	F5,XK,MGAM
Cytoneme	0.25	0.82	169	40	1	23467	CTSZ
Cytoplasmic chromosome	0.25	0.82	169	590	6	23467	SNCA,FOXO3,XK,TYMS,MGAM,DDX3Y
Phosphatase complex	0.25	0.82	169	40	1	23467	PPP1R15A
Polysome	0.25	0.82	169	40	1	23467	RPS4Y1
Protein serine/threonine phosphatase complex	0.25	0.82	169	40	1	23467	PPP1R15A
Recycling endosome membrane	0.25	0.81	169	39	1	23467	RAB13
T-tubule	0.25	0.82	169	40	1	23467	DYSF
clathrin-coated endocytic vesicle membrane	0.25	0.81	169	39	1	23467	CD9
protein-lipid complex	0.25	0.81	169	39	1	23467	CLU
Cytosolic small ribosomal subunit	0.25	0.81	169	39	1	23467	RPS4Y1
Extrinsic component of plasma membrane	0.25	0.82	169	133	2	23467	GNG10,BMX
Lewy neurite	0.26	0.84	169	42	1	23467	SNCA
NatB complex	0.26	0.83	169	41	1	23467	TPM1
Piccolo NuA4 histone acetyltransferase complex	0.26	0.83	169	41	1	23467	HIST1H4A
Granulocyte macrophage colony-stimulating factor receptor complex	0.26	0.84	169	42	1	23467	C5AR1
IgA immunoglobulin complex	0.26	0.83	169	41	1	23467	FCGR3B
AIM2 inflammasome complex	0.26	0.83	169	41	1	23467	CAMP
Anchored component of plasma membrane	0.26	0.83	169	41	1	23467	CA4
Telomeric heterochromatin	0.27	0.85	169	43	1	23467	HIST1H4A
m-AAA complex	0.27	0.85	169	43	1	23467	CLEC5A
Integrin alphav-beta6 complex	0.27	0.85	169	43	1	23467	MMP9
MutSalpha complex	0.27	0.86	169	44	1	23467	CDA
Photosystem	0.27	0.85	169	249	3	23467	TALDO1,XK,MGAM
Plastid envelope	0.27	0.86	169	251	3	23467	F5,XK,MGAM
Plastid outer membrane	0.27	0.86	169	141	2	23467	MGAM,ALPL
Chloroplast outer membrane	0.27	0.86	169	141	2	23467	MGAM,ALPL
Dendritic branch	0.27	0.86	169	141	2	23467	XK,CKAP4
Spindle microtubule	0.27	0.85	169	43	1	23467	NUSAP1
Stereocilium bundle	0.27	0.86	169	44	1	23467	MPP1
Extrinsic component of membrane	0.27	0.86	169	250	3	23467	GNG10,AZU1,BMX
Subsynaptic reticulum	0.28	0.87	169	45	1	23467	CXCL1
Type I terminal bouton	0.28	0.87	169	45	1	23467	CXCL1
Type IV secretion system complex	0.28	0.87	169	144	2	23467	S100A12,CTSZ
Isw1 complex	0.28	0.88	169	46	1	23467	HIST1H4A
Leaflet of membrane bilayer	0.28	0.88	169	46	1	23467	XK
NoRC complex	0.28	0.88	169	145	2	23467	GCA,HIST1H4A
Cellulose microfibril	0.28	0.87	169	45	1	23467	MGAM
IgA B cell receptor complex	0.28	0.88	169	46	1	23467	RNASE3
Transport vesicle membrane	0.28	0.88	169	146	2	23467	CEACAM1,CA4
cis-Golgi network	0.28	0.88	169	46	1	23467	LIMK2
Xylanosome	0.29	0.9	169	48	1	23467	MGAM
Meprin A complex	0.29	0.89	169	47	1	23467	LCN2
NatC complex	0.29	0.89	169	47	1	23467	XK
Slit-Robo signaling complex	0.29	0.89	169	47	1	23467	ANXA3
CKM complex	0.29	0.89	169	148	2	23467	TPM1,ORM1
Glycoprotein network	0.29	0.9	169	48	1	23467	PPP1R15A
Hyaline inclusion	0.29	0.89	169	47	1	23467	SNCA
Integrin alphaM-beta2 complex	0.29	0.9	169	48	1	23467	ELANE
Cortical actin cytoskeleton	0.29	0.9	169	48	1	23467	GSN
Intercalated disc	0.29	0.89	169	47	1	23467	ACTN1
Thylakoid lumen	0.3	0.91	169	49	1	23467	TACSTD2
interleukin-12 receptor complex	0.3	0.91	169	49	1	23467	FCGR3B
PAS complex	0.3	0.91	169	49	1	23467	CA4
Phragmoplast	0.3	0.91	169	49	1	23467	KDM5D
Actin cap	0.3	0.91	169	49	1	23467	ZYX
GABA-ergic synapse	0.3	0.92	169	153	2	23467	XK,CKAP4
GID complex	0.3	0.92	169	50	1	23467	NAMPT
Brush border membrane	0.3	0.91	169	49	1	23467	CA4
Cytoplasmic side of plasma membrane	0.3	0.92	169	153	2	23467	GNG10,BMX
Subrhabdomeral cisterna	0.31	0.93	169	51	1	23467	LIN7A
Polyketide synthase complex	0.31	0.95	169	273	3	23467	QPCT,ORM1,MGAM
Centralspindlin complex	0.31	0.93	169	51	1	23467	NUSAP1
Ciliary pocket collar	0.31	0.95	169	52	1	23467	FPR1
Etioplast	0.31	0.93	169	51	1	23467	MGAM
G-protein coupled receptor dimeric complex	0.31	0.93	169	51	1	23467	ADM
Hippocampal mossy fiber	0.31	0.93	169	51	1	23467	XK
bacterial-type flagellum part	0.32	0.95	169	53	1	23467	XK
calcium- and calmodulin-dependent protein kinase complex	0.32	0.95	169	158	2	23467	XK,EGR1
PSII associated light-harvesting complex II	0.32	0.95	169	53	1	23467	MGAM
RSF complex	0.32	0.95	169	53	1	23467	MMP8
Rhabdomere	0.32	0.96	169	54	1	23467	LIN7A
SMAD2 protein complex	0.32	0.96	169	54	1	23467	SLPI
B800-820 antenna complex	0.32	0.95	169	53	1	23467	ACSL1
DNA-dependent protein kinase complex	0.32	0.96	169	160	2	23467	GADD45A,H1F0
Inner dynein arm	0.32	0.95	169	53	1	23467	MGAM
clathrin-coated endocytic vesicle	0.32	0.95	169	53	1	23467	CD9
Tubulobulbar complex	0.33	0.98	169	165	2	23467	CHIT1,RAB13
cyclin-dependent protein kinase activating kinase holoenzyme complex	0.33	0.97	169	55	1	23467	XK
Phosphatidylinositol 3-kinase complex, class IA	0.33	0.97	169	55	1	23467	IRS2
SMAD3 protein complex	0.33	0.97	169	55	1	23467	TNFAIP6
Signal recognition particle receptor complex	0.33	0.98	169	164	2	23467	IRS2,BMX
Apoplast	0.33	0.98	169	165	2	23467	XK,MGAM
BMP receptor complex	0.33	0.98	169	164	2	23467	SPARC,TRIB1
CGRP receptor complex	0.33	0.97	169	55	1	23467	ADM
Microbody membrane	0.33	0.98	169	56	1	23467	ACSL1
Calcium channel complex	0.33	0.98	169	56	1	23467	FKBP1B
Symbiosome	0.34	0.99	169	58	1	23467	MGAM
Thylakoid light-harvesting complex	0.34	0.98	169	57	1	23467	MGAM
mRNA cleavage stimulating factor complex	0.34	0.98	169	57	1	23467	RNASE2
Myosin phosphatase complex	0.34	0.98	169	57	1	23467	MYL9
Phycobilisome	0.34	0.99	169	58	1	23467	NCF4
Rix1 complex	0.34	0.98	169	57	1	23467	SLC6A8
External encapsulating structure part	0.34	0.98	169	167	2	23467	MGAM,FPR1
Granum	0.34	0.98	169	57	1	23467	MGAM
Grb2-Sos complex	0.34	0.98	169	57	1	23467	IRS2
Peroxisomal membrane	0.34	0.98	169	57	1	23467	ACSL1
Aggresome	0.34	0.98	169	57	1	23467	IRS2
Inclusion body	0.34	0.98	169	57	1	23467	IRS2
Cell projection part	0.34	0.98	169	913	8	23467	SNCA,BMX,CA4,S100P,TIMP2,TPM1,TLN1,BASP1
Cytoplasmic side of membrane	0.34	0.99	169	168	2	23467	GNG10,BMX
Lamellipodium	0.34	0.99	169	168	2	23467	RAB13,DYSF
bacterial-type flagellum	0.35	0.99	169	59	1	23467	XK
monolayer-surrounded lipid storage body	0.35	0.99	169	59	1	23467	ACSL1
NSL complex	0.35	0.99	169	59	1	23467	HIST1H4A
Photosynthetic membrane	0.35	1	169	293	3	23467	XK,MGAM,TACSTD2
Radial spoke	0.35	1	169	60	1	23467	KDM5D
Calcitonin family receptor complex	0.35	0.99	169	59	1	23467	ADM
Condensed nuclear chromosome outer kinetochore	0.35	0.99	169	59	1	23467	HIST2H2BE
DASH complex	0.35	0.99	169	59	1	23467	HIST2H2BE
GTPase activator complex	0.35	0.99	169	59	1	23467	RRAGD
Sarcoplasmic reticulum	0.35	0.99	169	59	1	23467	FKBP1B
actin-based cell projection	0.35	1	169	172	2	23467	MPP1,S100P
TRC complex	0.36	1	169	177	2	23467	XK,S100A12
Thylakoid	0.36	1	169	298	3	23467	XK,MGAM,TACSTD2
Thylakoid part	0.36	1	169	294	3	23467	XK,MGAM,TACSTD2
Kinesin II complex	0.36	1	169	62	1	23467	MMP8
MSL complex	0.36	1	169	62	1	23467	HIST1H4A
Myosin I complex	0.36	1	169	61	1	23467	MGAM
Plasmodesma	0.36	1	169	62	1	23467	MGAM
C-fiber	0.36	1	169	177	2	23467	XK,EGR1
Cellulose synthase complex	0.36	1	169	62	1	23467	AQP9
Crystalloid	0.36	1	169	62	1	23467	LCN2
Glial filament	0.36	1	169	62	1	23467	FPR1
Mitochondrial membrane	0.36	1	169	674	6	23467	ARG1,PPP1R15A,CLU,ACSL1,TYMS,BCL2A1
Terminal bouton	0.36	1	169	62	1	23467	SNCA
TAP complex	0.37	1	169	64	1	23467	BPI
Cuticular plate	0.37	1	169	63	1	23467	ACTN1
Small ribosomal subunit	0.37	1	169	63	1	23467	RPS4Y1
cell-cell contact zone	0.37	1	169	63	1	23467	ACTN1
Internode region of axon	0.38	1	169	65	1	23467	XK
Mitochondrial creatine kinase complex	0.38	1	169	67	1	23467	XK
B800-850 antenna complex	0.38	1	169	67	1	23467	MGAM
Chloroplast ribosome	0.38	1	169	65	1	23467	MGAM
DNA ligase IV complex	0.38	1	169	67	1	23467	H1F0
Eukaryotic translation initiation factor 2 complex	0.38	1	169	183	2	23467	EIF1AY,PPP1R15A
Myosin complex	0.38	1	169	67	1	23467	MYL9
Heterochromatin	0.38	1	169	67	1	23467	PHC2
MHC class I peptide loading complex	0.39	1	169	68	1	23467	BPI
Myosin V complex	0.39	1	169	68	1	23467	MGAM
Contractile vacuole	0.39	1	169	69	1	23467	XK
FHF complex	0.4	1	169	70	1	23467	XK
Microvillus	0.4	1	169	70	1	23467	S100P
Thylakoid membrane	0.41	1	169	196	2	23467	XK,MGAM
post-anaphase microtubule array	0.41	1	169	72	1	23467	SLC22A4
Myosin X complex	0.41	1	169	73	1	23467	TACSTD2
Outer dynein arm	0.41	1	169	73	1	23467	MGAM
Cortical endoplasmic reticulum	0.41	1	169	72	1	23467	ZYX
Dosage compensation complex	0.41	1	169	74	1	23467	HIST1H4A
Mitochondrial envelope	0.41	1	169	716	6	23467	ARG1,PPP1R15A,CLU,ACSL1,TYMS,BCL2A1
clathrin-coated vesicle membrane	0.41	1	169	72	1	23467	CD9
Synaptic vesicle, readily releasable pool	0.42	1	169	76	1	23467	PGLYRP1
Rod spherule	0.42	1	169	75	1	23467	IRS2
Chloroplast thylakoid membrane protein complex	0.42	1	169	76	1	23467	MGAM
Cone cell pedicle	0.42	1	169	75	1	23467	FUT4
Integrin alpha1-beta1 complex	0.42	1	169	76	1	23467	FCGR3B
Vacuolar membrane	0.42	1	169	593	5	23467	AZU1,NCF4,RAB13,RRAGD,ANPEP
serotonin-activated cation-selective channel complex	0.43	1	169	78	1	23467	XK
Taste receptor complex	0.44	1	169	80	1	23467	XK
Median body	0.44	1	169	79	1	23467	RETN
Microneme	0.44	1	169	79	1	23467	CD9
Dendritic filopodium	0.44	1	169	79	1	23467	LIN7A
Transcriptional repressor complex	0.44	1	169	79	1	23467	ELANE
Peroxisomal importomer complex	0.45	1	169	82	1	23467	CD177
Pex17p-Pex14p docking complex	0.45	1	169	82	1	23467	CD177
Plastid ribosome	0.45	1	169	82	1	23467	MGAM
Pollen tube	0.45	1	169	82	1	23467	GSN
BRCA1-C complex	0.45	1	169	83	1	23467	HIST2H2AA3
Chloroplast thylakoid membrane	0.45	1	169	83	1	23467	MGAM
Glutamate decarboxylase complex	0.45	1	169	82	1	23467	CA4
Neuron part	0.45	1	169	1287	10	23467	SNCA,ARG1,LIN7A,ANXA3,TIMP2,CLU,RAB13,ZWINT,MPP1,BASP1
trans-Golgi network membrane	0.45	1	169	83	1	23467	RAB31
ATG1/ULK1 kinase complex	0.45	1	169	82	1	23467	BPI
cellular component	0.45	1	169	8430	62	23467	CA4,RRM2,CD9,CDA,NFE2,BCL6,CEBPE,IL1R2,ALOX12,ARG1,PPP1R15A,PFKFB3,XK,MSRB1,GRB10,NUSAP1,NFKBIA,PDGFC,GCA,MXD1,TRIB1,GSN,SELENBP1,RAB13,TLN1,HLX,TACSTD2,MAPK14,FUT4,S100A12,ZYX,GYG1,BASP1,TNFAIP6,PTX3,FAM129A,FOXO3,MMP9,MYB,SLC6A8,IMPA2,IRS2,ACSL1,NQO2,ACTN1,EGR1,TALDO1,ALPL,IRAK3,PHC2,PYGL,MPP1,KDM5D,CTSZ,H1F0,ANXA3,ADM,ITGA2B,SPARC,CKAP4,C5AR1,VSIG4
Endoplasmic reticulum part	0.45	1	169	1149	9	23467	CYP4F3,PDGFC,F5,PPP1R15A,CTSZ,FKBP1B,DHRS9,ACSL1,CKAP4
NPHP complex	0.46	1	169	84	1	23467	SLC22A4
Plastid thylakoid membrane	0.46	1	169	86	1	23467	MGAM
Organelle envelope lumen	0.46	1	169	84	1	23467	ALOX5
CVT complex	0.47	1	169	87	1	23467	DEFA1
Ribosome	0.47	1	169	220	2	23467	RPS4Y1,SNCA
Golgi cisterna	0.47	1	169	88	1	23467	FUT4
Lysosomal lumen	0.47	1	169	87	1	23467	GYG1
Ski complex	0.48	1	169	225	2	23467	MYB,ZWINT
Curli	0.48	1	169	89	1	23467	PF4
Exine	0.48	1	169	90	1	23467	CHIT1
Integrin alpha6-beta4 complex	0.48	1	169	90	1	23467	CD9
Microbody part	0.48	1	169	91	1	23467	ACSL1
Protein complex	0.48	1	169	3800	28	23467	RRM2,CLU,TPM1,HIST1H2AC,LTF,HIST1H2BD,HIST2H2AA3,HP,PPP1R15A,FKBP1B,HIST1H4A,RRAGD,GNG10,ZWINT,HIST2H2BE,NFKBIA,GMPR,PHC2,GSN,HBD,MYL9,NCF4,HBG1,INHBA,H1F0,ELANE,HBQ1,ITGA2B
Basement membrane	0.48	1	169	91	1	23467	SPARC
Spore wall	0.49	1	169	94	1	23467	MGAM
glycerol-3-phosphate dehydrogenase complex	0.49	1	169	93	1	23467	TALDO1
Mannosyltransferase complex	0.49	1	169	93	1	23467	MGAM
Perineuronal net	0.49	1	169	92	1	23467	VNN2
SLIK (SAGA-like) complex	0.49	1	169	92	1	23467	HIST2H2BE
Biofilm matrix component	0.49	1	169	92	1	23467	PF4
Chloroplast thylakoid	0.49	1	169	92	1	23467	MGAM
Delta1 complex	0.49	1	169	228	2	23467	FUT4,FCGR3B
ESCRT-0 complex	0.49	1	169	93	1	23467	CXCR1
GAIT complex	0.49	1	169	500	4	23467	SNCA,UGCG,CAMP,XK
PML body	0.49	1	169	94	1	23467	NFE2
Peroxisomal part	0.49	1	169	92	1	23467	ACSL1
Somatodendritic compartment	0.49	1	169	642	5	23467	ANXA3,TIMP2,ARG1,CLU,ZWINT
Polymeric cytoskeletal fiber	0.49	1	169	501	4	23467	NFE2,GSN,ACTN1,H1F0
Supramolecular fiber	0.49	1	169	501	4	23467	NFE2,GSN,ACTN1,H1F0
aminoacyl-tRNA synthetase multienzyme complex	0.5	1	169	97	1	23467	GCA
NMS complex	0.5	1	169	95	1	23467	ZWINT
Pinosome	0.5	1	169	97	1	23467	XK
Plastid thylakoid	0.5	1	169	95	1	23467	MGAM
Interferon regulatory factor complex	0.51	1	169	235	2	23467	IL1R1,TREM1
Hyphal tip	0.51	1	169	99	1	23467	NCF4
Inhibin B complex	0.51	1	169	98	1	23467	INHBA
Condensed chromosome kinetochore	0.51	1	169	99	1	23467	ZWINT
pre-B cell receptor complex	0.52	1	169	101	1	23467	BCL6
Pollen wall	0.52	1	169	100	1	23467	CHIT1
Rhino-Deadlock-Cutoff Complex	0.52	1	169	102	1	23467	MMP8
Set3 complex	0.52	1	169	241	2	23467	HIST1H4A,NFKBIA
Glutamatergic synapse	0.52	1	169	241	2	23467	XK,MGAM
MIS complex	0.53	1	169	103	1	23467	ITGA2B
Axonemal microtubule	0.53	1	169	104	1	23467	TYMS
Spine apparatus	0.54	1	169	107	1	23467	ANXA3
Microspike	0.54	1	169	108	1	23467	BASP1
Apicoplast	0.54	1	169	108	1	23467	TYMS
Nucleoplasm	0.54	1	169	2930	21	23467	EGR1,RRM2,RPS4Y1,NFE2,PHC2,NAMPT,BCL6,CEBPE,TYMS,KDM5D,HIST1H2BD,PADI4,FOXO3,PFKFB3,MAPK14,H1F0,HIST1H4A,GADD45A,NQO2,BASP1,HIST2H2BE
Condensed chromosome, centromeric region	0.54	1	169	108	1	23467	ZWINT
Cytosolic ribosome	0.54	1	169	107	1	23467	RPS4Y1
Manchette	0.55	1	169	111	1	23467	BASP1
Apolipoprotein B mRNA editing enzyme complex	0.55	1	169	109	1	23467	CDA
Ciliary pocket	0.55	1	169	110	1	23467	FPR1
HOPS complex	0.55	1	169	110	1	23467	ALPL
Nuclear chromosome, telomeric region	0.55	1	169	109	1	23467	HIST1H4A
Axon terminus	0.55	1	169	111	1	23467	SNCA
Astral microtubule	0.56	1	169	113	1	23467	TPM1
CMG complex	0.56	1	169	113	1	23467	MGAM
Neuronal cell body	0.56	1	169	403	3	23467	ANXA3,TIMP2,ARG1
Proteasome activator complex	0.57	1	169	115	1	23467	CTSZ
Chiasma	0.57	1	169	116	1	23467	TLN1
DNA replication preinitiation complex	0.57	1	169	116	1	23467	MGAM
Macromolecular complex	0.58	1	169	4527	32	23467	RRM2,CLU,TPM1,HIST1H2AC,LTF,HIST1H2BD,SNCA,HIST2H2AA3,HP,PPP1R15A,FKBP1B,HIST1H4A,RRAGD,GNG10,ZWINT,HIST2H2BE,NFKBIA,GMPR,MXD1,RPS4Y1,PHC2,GSN,HBD,MYL9,NCF4,HBG1,INHBA,H1F0,DDX3Y,ELANE,HBQ1,ITGA2B
Nuclear outer membrane-endoplasmic reticulum membrane network	0.58	1	169	992	7	23467	SNCA,CYP4F3,PPP1R15A,FKBP1B,DHRS9,ACSL1,CKAP4
Nucleus	0.58	1	169	5234	37	23467	TNFAIP6,PTX3,CDA,NFE2,BCL6,CEBPE,IL1R2,ALOX12,ARG1,FOXO3,PFKFB3,XK,MMP9,SLC6A8,MSRB1,IMPA2,GRB10,ACSL1,NQO2,NUSAP1,ACTN1,EGR1,TALDO1,MXD1,TRIB1,PHC2,SELENBP1,KDM5D,HLX,TACSTD2,MAPK14,H1F0,S100A12,ADM,ITGA2B,CKAP4,VSIG4
voltage-gated sodium channel complex	0.59	1	169	122	1	23467	XK
Axon collateral	0.59	1	169	124	1	23467	XK
Neuron projection terminus	0.59	1	169	123	1	23467	SNCA
Presynapse	0.59	1	169	274	2	23467	SNCA,LIN7A
Synaptic vesicle	0.59	1	169	122	1	23467	SNCA
Endosomal part	0.59	1	169	424	3	23467	NCF4,RAB13,RRAGD
L-cysteine desulfurase complex	0.6	1	169	126	1	23467	XK
Microbody	0.6	1	169	127	1	23467	ACSL1
Peroxisome	0.6	1	169	128	1	23467	ACSL1
Spindle pole	0.6	1	169	126	1	23467	MAPK14
Coated vesicle membrane	0.6	1	169	127	1	23467	CD9
Kinetochore	0.6	1	169	125	1	23467	ZWINT
Lysosomal membrane	0.6	1	169	279	2	23467	ANPEP,AZU1
Lytic vacuole membrane	0.6	1	169	279	2	23467	ANPEP,AZU1
gamma-delta T cell receptor complex	0.61	1	169	131	1	23467	FCGR3B
pre-replicative complex	0.61	1	169	131	1	23467	H1F0
IgM immunoglobulin complex	0.61	1	169	129	1	23467	EGR1
Recycling endosome	0.61	1	169	131	1	23467	RAB13
Mitotic checkpoint complex	0.62	1	169	133	1	23467	ZWINT
STING complex	0.62	1	169	132	1	23467	CDA
Spindle	0.62	1	169	288	2	23467	MAPK14,NUSAP1
chromosome, telomeric region	0.62	1	169	135	1	23467	HIST1H4A
Exocytic vesicle	0.62	1	169	135	1	23467	SNCA
Integral component of endoplasmic reticulum membrane	0.62	1	169	135	1	23467	DHRS9
Toc complex	0.63	1	169	137	1	23467	ALPL
Brahma complex	0.63	1	169	139	1	23467	FCGR3B
clathrin-coated vesicle	0.64	1	169	142	1	23467	CD9
Dendrite	0.64	1	169	457	3	23467	ANXA3,CLU,ZWINT
Early endosome	0.64	1	169	300	2	23467	RAB31,DYSF
Intrinsic component of endoplasmic reticulum membrane	0.64	1	169	140	1	23467	DHRS9
Cell body	0.65	1	169	463	3	23467	ANXA3,TIMP2,ARG1
Cytoplasmic ribonucleoprotein granule	0.65	1	169	146	1	23467	DDX3Y
Metaphase plate	0.66	1	169	150	1	23467	H1F0
Climbing fiber	0.66	1	169	150	1	23467	XK
Plasma membrane protein complex	0.66	1	169	471	3	23467	ITGA2B,NCF4,GNG10
Cell	0.66	1	169	8073	56	23467	RRM2,CD9,CDA,NFE2,BCL6,CEBPE,IL1R2,ALOX12,ARG1,PFKFB3,XK,MSRB1,GRB10,NUSAP1,NFKBIA,PDGFC,GCA,MXD1,TRIB1,GSN,SELENBP1,RAB13,TLN1,HLX,TACSTD2,MAPK14,S100A12,ZYX,BASP1,TNFAIP6,PTX3,FAM129A,FOXO3,MMP9,MYB,SLC6A8,IMPA2,IRS2,ACSL1,NQO2,ACTN1,EGR1,TALDO1,ALPL,PHC2,PYGL,MPP1,KDM5D,H1F0,ANXA3,ADM,ITGA2B,SPARC,CKAP4,C5AR1,VSIG4
Cell part	0.66	1	169	8073	56	23467	RRM2,CD9,CDA,NFE2,BCL6,CEBPE,IL1R2,ALOX12,ARG1,PFKFB3,XK,MSRB1,GRB10,NUSAP1,NFKBIA,PDGFC,GCA,MXD1,TRIB1,GSN,SELENBP1,RAB13,TLN1,HLX,TACSTD2,MAPK14,S100A12,ZYX,BASP1,TNFAIP6,PTX3,FAM129A,FOXO3,MMP9,MYB,SLC6A8,IMPA2,IRS2,ACSL1,NQO2,ACTN1,EGR1,TALDO1,ALPL,PHC2,PYGL,MPP1,KDM5D,H1F0,ANXA3,ADM,ITGA2B,SPARC,CKAP4,C5AR1,VSIG4
Chromosomal region	0.66	1	169	313	2	23467	HIST1H4A,ZWINT
Ribbon synapse	0.67	1	169	154	1	23467	FUT4
Plasma membrane receptor complex	0.67	1	169	153	1	23467	ITGA2B
Ribonucleoprotein granule	0.68	1	169	155	1	23467	DDX3Y
Cation channel complex	0.68	1	169	155	1	23467	FKBP1B
Endosome	0.68	1	169	790	5	23467	NCF4,DYSF,RAB31,RAB13,RRAGD
Translocon complex	0.69	1	169	161	1	23467	CKAP4
Type III protein secretion system complex	0.69	1	169	163	1	23467	DDX3Y
XPC complex	0.69	1	169	160	1	23467	GADD45A
Plasma membrane-derived chromatophore	0.69	1	169	162	1	23467	MGAM
Ribosomal subunit	0.69	1	169	161	1	23467	RPS4Y1
Parallel fiber	0.71	1	169	170	1	23467	XK
Extracellular exosome complex	0.71	1	169	666	4	23467	CD9,SNCA,ANPEP,MMP9
Mitochondrial part	0.71	1	169	975	6	23467	ARG1,PPP1R15A,BCL2A1,CLU,ACSL1,TYMS
Cytosol	0.71	1	169	4201	28	23467	TNFAIP6,RRM2,FAM129A,CEBPE,IL1R2,ALOX12,MMP9,IRS2,NQO2,NUSAP1,NFKBIA,PDGFC,TALDO1,GCA,MXD1,ALPL,PYGL,RAB13,TLN1,MPP1,HLX,TACSTD2,ANXA3,ZYX,ITGA2B,CKAP4,C5AR1,VSIG4
Mitochondrion	0.71	1	169	820	5	23467	XK,MXD1,IMPA2,ACSL1,SPARC
Endoplasmic reticulum membrane	0.71	1	169	974	6	23467	CYP4F3,PPP1R15A,FKBP1B,DHRS9,ACSL1,CKAP4
Aster	0.72	1	169	176	1	23467	H1F0
Inhibin complex	0.72	1	169	176	1	23467	INHBA
Nuclear body	0.72	1	169	348	2	23467	NFE2,BASP1
Postsynaptic density	0.72	1	169	177	1	23467	LIN7A
Postsynaptic specialization	0.72	1	169	177	1	23467	LIN7A
chromosome, centromeric region	0.73	1	169	183	1	23467	ZWINT
Intracellular organelle lumen	0.73	1	169	1304	8	23467	TACSTD2,ACTN1,MMP9,ADM,SELENBP1,NUSAP1,KDM5D,VSIG4
Nuclear lumen	0.73	1	169	1304	8	23467	TACSTD2,ACTN1,MMP9,ADM,SELENBP1,NUSAP1,KDM5D,VSIG4
Nucleolus	0.73	1	169	1304	8	23467	TACSTD2,ACTN1,MMP9,ADM,SELENBP1,NUSAP1,KDM5D,VSIG4
Organelle lumen	0.73	1	169	1304	8	23467	TACSTD2,ACTN1,MMP9,ADM,SELENBP1,NUSAP1,KDM5D,VSIG4
membrane-enclosed lumen	0.73	1	169	1304	8	23467	TACSTD2,ACTN1,MMP9,ADM,SELENBP1,NUSAP1,KDM5D,VSIG4
Catalytic complex	0.73	1	169	999	6	23467	PPP1R15A,NCF4,GMPR,RRM2,PHC2,GNG10
light-harvesting complex	0.74	1	169	184	1	23467	MGAM
Ire1 complex	0.74	1	169	185	1	23467	PPP1R15A
Germ tube	0.74	1	169	185	1	23467	DEFA1
Postsynapse	0.74	1	169	367	2	23467	SNCA,LIN7A
Spindle pole body	0.75	1	169	190	1	23467	CXCL1
Excitatory synapse	0.75	1	169	190	1	23467	LIN7A
Nuclear speck	0.76	1	169	194	1	23467	BASP1
GO:0000793	0.76	1	169	199	1	23467	ZWINT
Cytoskeletal part	0.77	1	169	883	5	23467	ACTN1,H1F0,NFE2,GSN,TLN1
Nuclear part	0.77	1	169	1514	9	23467	TACSTD2,ACTN1,MMP9,ADM,GRB10,SELENBP1,NUSAP1,KDM5D,VSIG4
Postsynaptic membrane	0.78	1	169	208	1	23467	LIN7A
Intracellular	0.78	1	169	7947	53	23467	RRM2,CDA,NFE2,BCL6,CEBPE,IL1R2,ALOX12,ARG1,PFKFB3,XK,MSRB1,GRB10,NUSAP1,NFKBIA,PDGFC,GCA,MXD1,TRIB1,GSN,SELENBP1,RAB13,TLN1,HLX,TACSTD2,MAPK14,S100A12,ZYX,TNFAIP6,PTX3,FAM129A,FOXO3,MMP9,SLC6A8,IMPA2,IRS2,ACSL1,NQO2,ACTN1,EGR1,TALDO1,ALPL,PHC2,PYGL,MPP1,KDM5D,H1F0,ANXA3,ADM,ITGA2B,SPARC,CKAP4,C5AR1,VSIG4
Intracellular part	0.78	1	169	7947	53	23467	RRM2,CDA,NFE2,BCL6,CEBPE,IL1R2,ALOX12,ARG1,PFKFB3,XK,MSRB1,GRB10,NUSAP1,NFKBIA,PDGFC,GCA,MXD1,TRIB1,GSN,SELENBP1,RAB13,TLN1,HLX,TACSTD2,MAPK14,S100A12,ZYX,TNFAIP6,PTX3,FAM129A,FOXO3,MMP9,SLC6A8,IMPA2,IRS2,ACSL1,NQO2,ACTN1,EGR1,TALDO1,ALPL,PHC2,PYGL,MPP1,KDM5D,H1F0,ANXA3,ADM,ITGA2B,SPARC,CKAP4,C5AR1,VSIG4
membrane-bounded organelle	0.78	1	169	6672	44	23467	CA4,CDA,NFE2,BCL6,CEBPE,IL1R2,ALOX12,ARG1,PPP1R15A,PFKFB3,XK,MSRB1,GRB10,NUSAP1,MXD1,TRIB1,SELENBP1,HLX,TACSTD2,MAPK14,FUT4,S100A12,GYG1,TNFAIP6,PTX3,FOXO3,MMP9,SLC6A8,IMPA2,ACSL1,NQO2,ACTN1,EGR1,TALDO1,IRAK3,PHC2,KDM5D,CTSZ,H1F0,ADM,ITGA2B,SPARC,CKAP4,VSIG4
Axon part	0.78	1	169	208	1	23467	SNCA
Endosome membrane	0.78	1	169	393	2	23467	NCF4,RAB13
Late endosome	0.78	1	169	211	1	23467	DYSF
Organelle	0.79	1	169	7121	47	23467	CA4,CDA,NFE2,BCL6,CEBPE,IL1R2,ALOX12,ARG1,PPP1R15A,PFKFB3,XK,MSRB1,GRB10,NUSAP1,MXD1,TRIB1,GSN,SELENBP1,TLN1,HLX,TACSTD2,MAPK14,FUT4,S100A12,GYG1,TNFAIP6,PTX3,FOXO3,MMP9,SLC6A8,IMPA2,ACSL1,NQO2,ACTN1,EGR1,TALDO1,IRAK3,PHC2,MPP1,KDM5D,CTSZ,H1F0,ADM,ITGA2B,SPARC,CKAP4,VSIG4
Axon	0.79	1	169	403	2	23467	SNCA,ANXA3
Cytoskeleton	0.8	1	169	1082	6	23467	ACTN1,H1F0,NFE2,GSN,TLN1,MPP1
Intermediate filament cytoskeleton	0.8	1	169	222	1	23467	MPP1
Aryl hydrocarbon receptor complex	0.81	1	169	228	1	23467	NFE2
Clathrin complex	0.82	1	169	430	2	23467	XK,CKAP4
GO:0031975	0.83	1	169	242	1	23467	GRB10
Nuclear envelope	0.83	1	169	242	1	23467	GRB10
Nuclear membrane	0.83	1	169	242	1	23467	GRB10
Organelle envelope	0.83	1	169	242	1	23467	GRB10
Organelle membrane	0.83	1	169	242	1	23467	GRB10
GO:0098796	0.83	1	169	967	5	23467	NCF4,FKBP1B,ITGA2B,RRAGD,GNG10
ER membrane insertion complex	0.84	1	169	251	1	23467	XK
Intracellular non-membrane-bounded organelle	0.84	1	169	2266	13	23467	ACTN1,NFE2,GSN,SELENBP1,TLN1,MPP1,KDM5D,TACSTD2,H1F0,MMP9,ADM,NUSAP1,VSIG4
non-membrane-bounded organelle	0.84	1	169	2266	13	23467	ACTN1,NFE2,GSN,SELENBP1,TLN1,MPP1,KDM5D,TACSTD2,H1F0,MMP9,ADM,NUSAP1,VSIG4
Protein tyrosine phosphatase complex	0.85	1	169	263	1	23467	SIGLEC5
Intracellular organelle part	0.85	1	169	2289	13	23467	ACTN1,NFE2,GSN,SELENBP1,TLN1,KDM5D,TACSTD2,H1F0,MMP9,ADM,GRB10,NUSAP1,VSIG4
Organelle part	0.85	1	169	2289	13	23467	ACTN1,NFE2,GSN,SELENBP1,TLN1,KDM5D,TACSTD2,H1F0,MMP9,ADM,GRB10,NUSAP1,VSIG4
Ion channel complex	0.85	1	169	260	1	23467	FKBP1B
Translation initiation complex	0.86	1	169	266	1	23467	IMPA2
Synaptic membrane	0.86	1	169	270	1	23467	LIN7A
Cytoplasm	0.86	1	169	5321	33	23467	TNFAIP6,RRM2,FAM129A,CEBPE,IL1R2,ALOX12,XK,MMP9,IMPA2,IRS2,ACSL1,NQO2,NUSAP1,NFKBIA,PDGFC,TALDO1,GCA,MXD1,ALPL,PYGL,RAB13,TLN1,MPP1,HLX,TACSTD2,H1F0,ANXA3,ZYX,ITGA2B,SPARC,CKAP4,C5AR1,VSIG4
Cytoplasmic part	0.86	1	169	5321	33	23467	TNFAIP6,RRM2,FAM129A,CEBPE,IL1R2,ALOX12,XK,MMP9,IMPA2,IRS2,ACSL1,NQO2,NUSAP1,NFKBIA,PDGFC,TALDO1,GCA,MXD1,ALPL,PYGL,RAB13,TLN1,MPP1,HLX,TACSTD2,H1F0,ANXA3,ZYX,ITGA2B,SPARC,CKAP4,C5AR1,VSIG4
Ubiquitin ligase complex	0.87	1	169	280	1	23467	PHC2
Messenger ribonucleoprotein complex	0.88	1	169	291	1	23467	DEFA1
Transmembrane transporter complex	0.88	1	169	295	1	23467	FKBP1B
Intracellular membrane-bounded organelle	0.88	1	169	6143	38	23467	TNFAIP6,PTX3,CDA,NFE2,BCL6,CEBPE,IL1R2,ALOX12,ARG1,FOXO3,PFKFB3,XK,MMP9,SLC6A8,MSRB1,IMPA2,GRB10,ACSL1,NQO2,NUSAP1,ACTN1,EGR1,TALDO1,MXD1,TRIB1,PHC2,SELENBP1,KDM5D,HLX,TACSTD2,MAPK14,H1F0,S100A12,ADM,ITGA2B,SPARC,CKAP4,VSIG4
Receptor complex	0.89	1	169	302	1	23467	ITGA2B
Transporter complex	0.89	1	169	302	1	23467	FKBP1B
Ribonucleoprotein complex	0.9	1	169	738	3	23467	RPS4Y1,SNCA,DDX3Y
Intracellular organelle	0.9	1	169	6642	41	23467	CDA,NFE2,BCL6,CEBPE,IL1R2,ALOX12,ARG1,PFKFB3,XK,MSRB1,GRB10,NUSAP1,MXD1,TRIB1,GSN,SELENBP1,TLN1,HLX,TACSTD2,MAPK14,S100A12,TNFAIP6,PTX3,FOXO3,MMP9,SLC6A8,IMPA2,ACSL1,NQO2,ACTN1,EGR1,TALDO1,PHC2,MPP1,KDM5D,H1F0,ADM,ITGA2B,SPARC,CKAP4,VSIG4
Intracellular ribonucleoprotein complex	0.9	1	169	737	3	23467	RPS4Y1,SNCA,DDX3Y
Synapse part	0.93	1	169	594	2	23467	SNCA,LIN7A
Mitochondrial matrix	0.95	1	169	417	1	23467	TYMS
Microtubule organizing center	0.95	1	169	405	1	23467	TLN1
Nucleoplasm part	0.96	1	169	700	2	23467	NFE2,BASP1
Mitochondrial inner membrane	0.97	1	169	486	1	23467	TYMS
Synapse	0.97	1	169	737	2	23467	SNCA,LIN7A
Golgi apparatus	0.97	1	169	759	2	23467	TALDO1,H1F0
Organelle inner membrane	0.98	1	169	542	1	23467	TYMS
Transferase complex	0.99	1	169	686	1	23467	PHC2
Endomembrane system	0.99	1	169	1119	3	23467	TALDO1,H1F0,GRB10
Microtubule cytoskeleton	0.99	1	169	654	1	23467	TLN1
Sperm individualization complex	1	1	169	11	0	23467
Sphere organelle	1	1	169	8	0	23467
Spindle envelope	1	1	169	6	0	23467
Sporoplasm	1	1	169	14	0	23467
Spot adherens junction	1	1	169	5	0	23467
Stereocilia coupling link	1	1	169	11	0	23467
Stereocilia tip link	1	1	169	11	0	23467
Stereocilia tip-link density	1	1	169	7	0	23467
Stigma papilla	1	1	169	6	0	23467
Stromule	1	1	169	13	0	23467
Subpellicular microtubule	1	1	169	18	0	23467
Subsarcolemmal mitochondrion	1	1	169	68	0	23467
Sulfurtransferase complex	1	1	169	59	0	23467
Supraspliceosomal complex	1	1	169	27	0	23467
Sweet taste receptor complex	1	1	169	24	0	23467
Swi5-Sfr1 complex	1	1	169	11	0	23467
Symmetric synapse	1	1	169	75	0	23467
Synapse associated extracellular matrix	1	1	169	6	0	23467
Synaptic vesicle lumen	1	1	169	5	0	23467
Synaptic vesicle, resting pool	1	1	169	11	0	23467
Syp1 complex	1	1	169	16	0	23467
T-bar	1	1	169	38	0	23467
TAT protein transport complex	1	1	169	36	0	23467
TRAIL death-inducing signaling complex	1	1	169	19	0	23467
Tectum	1	1	169	51	0	23467
Thioglucosidase complex	1	1	169	14	0	23467
Trans spliceosomal complex	1	1	169	6	0	23467
Translation release factor complex	1	1	169	10	0	23467
Translation repressor complex	1	1	169	40	0	23467
Transmembrane actin-associated (TAN) line	1	1	169	6	0	23467
Transverse filament	1	1	169	28	0	23467
Tricellular tight junction	1	1	169	20	0	23467
Tubular endosome	1	1	169	70	0	23467
Tubulin folding cofactor complex	1	1	169	17	0	23467
Tumor necrosis factor receptor superfamily complex	1	1	169	164	0	23467
Type II protein secretion system complex	1	1	169	11	0	23467
Type III polyketide synthase complex	1	1	169	18	0	23467
Type III site-specific deoxyribonuclease complex	1	1	169	7	0	23467
Type VI protein secretion system complex	1	1	169	69	0	23467
U11 snRNP	1	1	169	13	0	23467
U11/U12 snRNP	1	1	169	5	0	23467
U2AF	1	1	169	107	0	23467
U4/U6 snRNP	1	1	169	38	0	23467
U4atac snRNP	1	1	169	5	0	23467
U4atac/U6atac snRNP	1	1	169	5	0	23467
UBC13-MMS2 complex	1	1	169	25	0	23467
UBC13-UEV1A complex	1	1	169	32	0	23467
UDP-N-acetylglucosamine transferase complex	1	1	169	5	0	23467
UDP-N-acetylglucosamine-lysosomal-enzyme N-acetylglucosaminephosphotransferase complex	1	1	169	25	0	23467
UFD1-NPL4 complex	1	1	169	53	0	23467
USH2 complex	1	1	169	24	0	23467
UTP-C complex	1	1	169	6	0	23467
Ubisch body	1	1	169	31	0	23467
Upper tip-link density	1	1	169	7	0	23467
Uropod membrane	1	1	169	5	0	23467
VCP-NSFL1C complex	1	1	169	6	0	23467
Vacuolar HOPS complex	1	1	169	9	0	23467
Ventral disc	1	1	169	22	0	23467
Vitelline envelope	1	1	169	52	0	23467
W chromosome	1	1	169	63	0	23467
WICH complex	1	1	169	67	0	23467
Weibel-Palade body	1	1	169	99	0	23467
Wnt-Frizzled-LRP5/6 complex	1	1	169	12	0	23467
XRCC2-RAD51D complex	1	1	169	48	0	23467
Xanthine dehydrogenase complex	1	1	169	31	0	23467
Xanthophore	1	1	169	51	0	23467
Y-shaped link	1	1	169	21	0	23467
Yolk plasma	1	1	169	6	0	23467
Z chromosome	1	1	169	90	0	23467
acetyl-CoA decarbonylase/synthase-carbon monoxide dehydrogenase complex	1	1	169	9	0	23467
alpha,alpha-trehalose-phosphate synthase complex (UDP-forming)	1	1	169	10	0	23467
alpha-1,6-mannosyltransferase complex	1	1	169	10	0	23467
archaeal-type flagellum	1	1	169	10	0	23467
beta-heterochromatin	1	1	169	21	0	23467
chaperone-mediated autophagy translocation complex	1	1	169	10	0	23467
cyclic-nucleotide phosphodiesterase complex	1	1	169	60	0	23467
dolichyl-phosphate-mannose-protein mannosyltransferase complex	1	1	169	17	0	23467
eNoSc complex	1	1	169	14	0	23467
exon-exon junction subcomplex mago-y14	1	1	169	7	0	23467
fungal-type cell wall	1	1	169	20	0	23467
gamma-tubulin small complex	1	1	169	29	0	23467
gamma-tubulin small complex, spindle pole body	1	1	169	13	0	23467
glutamate-cysteine ligase complex	1	1	169	79	0	23467
glycine-gated chloride channel complex	1	1	169	10	0	23467
glycosylphosphatidylinositol-mannosyltransferase I complex	1	1	169	10	0	23467
high-affinity iron permease complex	1	1	169	6	0	23467
horsetail-astral microtubule array	1	1	169	77	0	23467
i-AAA complex	1	1	169	39	0	23467
inaD signaling complex	1	1	169	5	0	23467
insulin-like growth factor ternary complex	1	1	169	5	0	23467
interleukin-20 receptor complex	1	1	169	5	0	23467
interleukin-5 receptor complex	1	1	169	30	0	23467
intermediate-density lipoprotein particle	1	1	169	69	0	23467
iron-sulfur cluster assembly complex	1	1	169	92	0	23467
laminin-10 complex	1	1	169	50	0	23467
laminin-11 complex	1	1	169	11	0	23467
laminin-6 complex	1	1	169	10	0	23467
mRNA cap methyltransferase complex	1	1	169	29	0	23467
methionine-importing complex	1	1	169	13	0	23467
methylcrotonoyl-CoA carboxylase complex	1	1	169	14	0	23467
micropexophagy-specific membrane apparatus	1	1	169	25	0	23467
minus-end kinesin complex	1	1	169	7	0	23467
non-growing cell tip	1	1	169	7	0	23467
nucleolus-like body	1	1	169	38	0	23467
nucleotide-excision repair factor 3 complex	1	1	169	65	0	23467
nucleotide-excision repair factor 4 complex	1	1	169	7	0	23467
nucleus-vacuole junction	1	1	169	9	0	23467
oncostatin-M receptor complex	1	1	169	22	0	23467
peri-centrosomal recycling endosome	1	1	169	5	0	23467
piP-body	1	1	169	10	0	23467
plus-end kinesin complex	1	1	169	11	0	23467
pre-primosome complex	1	1	169	82	0	23467
protein-DNA-RNA complex	1	1	169	5	0	23467
pyrroline-5-carboxylate reductase complex	1	1	169	6	0	23467
rDNA heterochromatin	1	1	169	10	0	23467
retromer, cargo-selective complex	1	1	169	8	0	23467
separase-securin complex	1	1	169	16	0	23467
sub-surface cisterna	1	1	169	29	0	23467
succinate-CoA ligase complex	1	1	169	21	0	23467
succinate-CoA ligase complex (ADP-forming)	1	1	169	10	0	23467
succinate-CoA ligase complex (GDP-forming)	1	1	169	9	0	23467
t-UTP complex	1	1	169	26	0	23467
tRNA methyltransferase complex	1	1	169	17	0	23467
tRNA-intron endonuclease complex	1	1	169	32	0	23467
telomere-telomerase complex	1	1	169	14	0	23467
trans-synaptic protein complex	1	1	169	17	0	23467
trimethylamine-N-oxide reductase complex	1	1	169	6	0	23467
Integrin alphav-beta1 complex	1	1	169	18	0	23467
Integrin alphav-beta8 complex	1	1	169	8	0	23467
Intercalary heterochromatin	1	1	169	10	0	23467
Interchromatin granule	1	1	169	90	0	23467
Interferon regulatory factor 3 complex	1	1	169	148	0	23467
Interphase microtubule organizing center	1	1	169	9	0	23467
Interphotoreceptor matrix	1	1	169	20	0	23467
Intine	1	1	169	16	0	23467
Intracellular canaliculus	1	1	169	27	0	23467
Intramolecular phosphotransferase complex	1	1	169	61	0	23467
Intrinsic component of cell outer membrane	1	1	169	74	0	23467
Intrinsic component of periplasmic side of cell outer membrane	1	1	169	74	0	23467
Investment cone	1	1	169	5	0	23467
IscS-IscU complex	1	1	169	6	0	23467
Isoamylase complex	1	1	169	15	0	23467
Isw1b complex	1	1	169	12	0	23467
Katanin complex	1	1	169	62	0	23467
Keratohyalin granule	1	1	169	58	0	23467
Kibra-Ex-Mer complex	1	1	169	22	0	23467
Kinesin I complex	1	1	169	40	0	23467
L-type voltage-gated calcium channel complex	1	1	169	110	0	23467
LUBAC complex	1	1	169	59	0	23467
Lamellar body membrane	1	1	169	17	0	23467
Lamin filament	1	1	169	27	0	23467
Lamina densa	1	1	169	57	0	23467
Lamina lucida	1	1	169	48	0	23467
Laminated body	1	1	169	101	0	23467
Large latent transforming growth factor-beta complex	1	1	169	40	0	23467
Larval serum protein complex	1	1	169	7	0	23467
Late recombination nodule	1	1	169	6	0	23467
Lipid tube	1	1	169	9	0	23467
Lsd1/2 complex	1	1	169	31	0	23467
Lsm1-7-Pat1 complex	1	1	169	9	0	23467
Lst4-Lst7 complex	1	1	169	11	0	23467
Luminal surveillance complex	1	1	169	11	0	23467
Lysosomal glycocalyx	1	1	169	6	0	23467
Lysosomal matrix	1	1	169	18	0	23467
Lysosomal multienzyme complex	1	1	169	10	0	23467
MCM core complex	1	1	169	15	0	23467
MECO complex	1	1	169	29	0	23467
MHC class Ib protein complex	1	1	169	15	0	23467
MMXD complex	1	1	169	6	0	23467
MPT synthase complex	1	1	169	9	0	23467
MTREC complex	1	1	169	5	0	23467
Macrolide transmembrane transporter complex	1	1	169	29	0	23467
Macropinocytic cup	1	1	169	28	0	23467
MalFGK2 complex	1	1	169	8	0	23467
Mating projection	1	1	169	64	0	23467
Mating projection tip	1	1	169	19	0	23467
Medial cortex	1	1	169	66	0	23467
Medial cortical node	1	1	169	8	0	23467
Megasome	1	1	169	11	0	23467
Meiotic recombination initiation complex	1	1	169	19	0	23467
Meiotic spindle pole	1	1	169	7	0	23467
Membrane stack	1	1	169	31	0	23467
Mesaxon	1	1	169	40	0	23467
Metallochaperone complex	1	1	169	34	0	23467
Methionine adenosyltransferase complex	1	1	169	50	0	23467
Methyl accepting chemotaxis protein complex	1	1	169	43	0	23467
Microprocessor complex	1	1	169	60	0	23467
Micropyle	1	1	169	61	0	23467
Microtubule bundle	1	1	169	110	0	23467
Microtubule minus-end	1	1	169	71	0	23467
Microvillar actin bundle	1	1	169	10	0	23467
Mis6-Sim4 complex	1	1	169	8	0	23467
Mitochondrial alpha-ketoglutarate dehydrogenase complex	1	1	169	7	0	23467
Mitochondrial cloud	1	1	169	53	0	23467
Mitochondrial crista	1	1	169	105	0	23467
Mitochondrial crista junction	1	1	169	25	0	23467
Mitochondrial degradosome	1	1	169	8	0	23467
Mitochondrial derivative	1	1	169	7	0	23467
Mitochondrial fatty acid beta-oxidation multienzyme complex	1	1	169	62	0	23467
Mitochondrial inner membrane protein insertion complex	1	1	169	40	0	23467
Mitochondrial processing peptidase complex	1	1	169	53	0	23467
Mitochondrial prohibitin complex	1	1	169	11	0	23467
Mitochondrial respiratory chain supercomplex	1	1	169	9	0	23467
Mitochondrial ribonuclease P complex	1	1	169	26	0	23467
Mitosome	1	1	169	41	0	23467
Mitotic checkpoint complex, CDC20-MAD2 subcomplex	1	1	169	9	0	23467
Mitotic cohesin complex	1	1	169	28	0	23467
Mitotic spindle microtubule	1	1	169	37	0	23467
Mitotic spindle pole body	1	1	169	22	0	23467
Mon1-Ccz1 complex	1	1	169	18	0	23467
Monopolin complex	1	1	169	14	0	23467
Mossy fiber rosette	1	1	169	8	0	23467
Motile primary cilium	1	1	169	45	0	23467
Mpp10 complex	1	1	169	31	0	23467
Mucocyst	1	1	169	6	0	23467
MutLalpha complex	1	1	169	38	0	23467
MutLbeta complex	1	1	169	10	0	23467
MutLgamma complex	1	1	169	23	0	23467
MutS complex	1	1	169	92	0	23467
MutSbeta complex	1	1	169	42	0	23467
Myosin II filament	1	1	169	17	0	23467
Myosin IX complex	1	1	169	6	0	23467
Myosin VII complex	1	1	169	20	0	23467
Myosin XI complex	1	1	169	12	0	23467
Myosin XII complex	1	1	169	5	0	23467
Myosin XV complex	1	1	169	20	0	23467
NLRP1 inflammasome complex	1	1	169	32	0	23467
NarGHI complex	1	1	169	18	0	23467
NatA complex	1	1	169	35	0	23467
Nebenkern	1	1	169	7	0	23467
Nematosome	1	1	169	12	0	23467
Nephrocyte diaphragm	1	1	169	6	0	23467
Neurofilament cytoskeleton	1	1	169	9	0	23467
Neuronal ribonucleoprotein granule	1	1	169	23	0	23467
Neurosecretory vesicle	1	1	169	51	0	23467
New mitotic spindle pole body	1	1	169	13	0	23467
Nitrate reductase complex	1	1	169	85	0	23467
Noc complex	1	1	169	106	0	23467
Noc4p-Nop14p complex	1	1	169	18	0	23467
Nodal receptor complex	1	1	169	51	0	23467
Nrd1 complex	1	1	169	71	0	23467
Nuclear RNA export factor complex	1	1	169	42	0	23467
Nuclear RNA-directed RNA polymerase complex	1	1	169	28	0	23467
Nuclear SCF ubiquitin ligase complex	1	1	169	7	0	23467
Nuclear aryl hydrocarbon receptor complex	1	1	169	23	0	23467
Nuclear cap binding complex	1	1	169	71	0	23467
Nuclear dicing body	1	1	169	11	0	23467
Nuclear microtubule	1	1	169	15	0	23467
Nuclear pericentric heterochromatin	1	1	169	16	0	23467
Nuclear pore cytoplasmic filaments	1	1	169	7	0	23467
Nuclear pore linkers	1	1	169	25	0	23467
Nuclear pore transmembrane ring	1	1	169	35	0	23467
Nucleolar preribosome	1	1	169	14	0	23467
Nucleoplasmic reticulum	1	1	169	14	0	23467
Nucleosomal methylation activator complex	1	1	169	6	0	23467
Omega speckle	1	1	169	14	0	23467
Omegasome	1	1	169	46	0	23467
Oral apparatus	1	1	169	30	0	23467
Osmiophilic body	1	1	169	17	0	23467
Ost-alpha/Ost-beta complex	1	1	169	28	0	23467
Other organism cell membrane	1	1	169	8	0	23467
Other organism membrane	1	1	169	8	0	23467
Outer acrosomal membrane	1	1	169	63	0	23467
Outer mucus layer	1	1	169	11	0	23467
PCNA-p21 complex	1	1	169	10	0	23467
PCSK9-LDLR complex	1	1	169	15	0	23467
Pairing center	1	1	169	13	0	23467
Paraferritin complex	1	1	169	7	0	23467
Parallel actin filament bundle	1	1	169	12	0	23467
Pericellular basket	1	1	169	31	0	23467
Perichromatin fibrils	1	1	169	28	0	23467
Periciliary membrane compartment	1	1	169	19	0	23467
Perinuclear endoplasmic reticulum membrane	1	1	169	7	0	23467
Perinucleolar compartment	1	1	169	55	0	23467
Periplasmic flagellum	1	1	169	11	0	23467
Periplasmic side of cell outer membrane	1	1	169	74	0	23467
Perisynaptic extracellular matrix	1	1	169	6	0	23467
Pexophagosome	1	1	169	7	0	23467
Phosphatidylinositol 3-kinase complex, class I	1	1	169	83	0	23467
Phosphatidylinositol 3-kinase complex, class IB	1	1	169	17	0	23467
Phosphatidylinositol 3-kinase complex, class II	1	1	169	32	0	23467
Phosphatidylinositol 3-kinase complex, class III, type I	1	1	169	12	0	23467
Phosphomannomutase complex	1	1	169	60	0	23467
Phosphorylase kinase complex	1	1	169	39	0	23467
Photosystem I reaction center	1	1	169	25	0	23467
Photosystem II reaction center	1	1	169	51	0	23467
Phragmosome	1	1	169	6	0	23467
Pilus part	1	1	169	39	0	23467
Pilus shaft	1	1	169	7	0	23467
Pilus tip	1	1	169	17	0	23467
Plasma membrane respiratory chain	1	1	169	20	0	23467
Plastid chromosome	1	1	169	24	0	23467
Plastid nucleoid	1	1	169	33	0	23467
Plastid thylakoid lumen	1	1	169	7	0	23467
Platelet SNARE complex	1	1	169	6	0	23467
Podocyte foot	1	1	169	141	0	23467
Podocyte primary projection	1	1	169	9	0	23467
Polar tube	1	1	169	18	0	23467
Polarisome	1	1	169	32	0	23467
Polycystin complex	1	1	169	70	0	23467
Polyphosphate kinase complex	1	1	169	6	0	23467
Porosome	1	1	169	17	0	23467
Postsynaptic actin cytoskeleton	1	1	169	7	0	23467
Postsynaptic cytoskeleton	1	1	169	23	0	23467
Postsynaptic cytosol	1	1	169	5	0	23467
Postsynaptic density membrane	1	1	169	10	0	23467
Postsynaptic specialization membrane	1	1	169	10	0	23467
Presequence translocase-associated import motor	1	1	169	14	0	23467
Presynaptic active zone cytoplasmic component	1	1	169	168	0	23467
Presynaptic cytoskeleton	1	1	169	167	0	23467
Presynaptic cytosol	1	1	169	14	0	23467
Presynaptic density	1	1	169	65	0	23467
Presynaptic grid	1	1	169	15	0	23467
Primosome complex	1	1	169	37	0	23467
Protein C inhibitor-thrombin complex	1	1	169	5	0	23467
Protein farnesyltransferase complex	1	1	169	20	0	23467
Protein histidine kinase complex	1	1	169	5	0	23467
Protein phosphatase 4 complex	1	1	169	55	0	23467
Prothylakoid	1	1	169	5	0	23467
Puncta adhaerentia	1	1	169	20	0	23467
Pwp2p-containing subcomplex of 90S preribosome	1	1	169	23	0	23467
Pyroptosome complex	1	1	169	22	0	23467
R2TP complex	1	1	169	35	0	23467
RENT complex	1	1	169	32	0	23467
RITS complex	1	1	169	35	0	23467
RNA nuclear export complex	1	1	169	37	0	23467
RNA-directed RNA polymerase complex	1	1	169	29	0	23467
RPAP3/R2TP/prefoldin-like complex	1	1	169	14	0	23467
RQC complex	1	1	169	31	0	23467
Rab-protein geranylgeranyltransferase complex	1	1	169	21	0	23467
Rad17 RFC-like complex	1	1	169	16	0	23467
Rad51B-Rad51C complex	1	1	169	48	0	23467
Rad6-Rad18 complex	1	1	169	26	0	23467
Radial spoke stalk	1	1	169	7	0	23467
Ragulator complex	1	1	169	50	0	23467
RecFOR complex	1	1	169	9	0	23467
RecQ helicase-Topo III complex	1	1	169	30	0	23467
Recombination nodule	1	1	169	24	0	23467
Recurrent axon collateral	1	1	169	17	0	23467
Region of cytosol	1	1	169	20	0	23467
Replication inhibiting complex	1	1	169	12	0	23467
Rhabdomere membrane	1	1	169	5	0	23467
Rhabdomere microvillus	1	1	169	6	0	23467
Rhoptry neck	1	1	169	9	0	23467
Rhp55-Rhp57 complex	1	1	169	8	0	23467
Ribonuclease H2 complex	1	1	169	22	0	23467
Ribonuclease III complex	1	1	169	62	0	23467
Ribonuclease MRP complex	1	1	169	36	0	23467
Ribose phosphate diphosphokinase complex	1	1	169	39	0	23467
Right nucleus	1	1	169	15	0	23467
Root hair tip	1	1	169	15	0	23467
Rough endoplasmic reticulum lumen	1	1	169	14	0	23467
SCF-Cdc4 ubiquitin ligase complex	1	1	169	6	0	23467
SCF-Skp2 ubiquitin ligase complex	1	1	169	18	0	23467
SHREC complex	1	1	169	14	0	23467
SMC loading complex	1	1	169	99	0	23467
SMN-Gemin2 complex	1	1	169	17	0	23467
SOSS complex	1	1	169	7	0	23467
SPOTS complex	1	1	169	23	0	23467
SREBP-SCAP complex	1	1	169	5	0	23467
SUMO-targeted ubiquitin ligase complex	1	1	169	63	0	23467
Sarcosine oxidase complex	1	1	169	17	0	23467
Scaffoldin complex	1	1	169	20	0	23467
Secondary cell wall	1	1	169	91	0	23467
Sensory dendrite	1	1	169	22	0	23467
Septin collar	1	1	169	9	0	23467
Septin complex	1	1	169	154	0	23467
Septin ring	1	1	169	61	0	23467
Sexine	1	1	169	66	0	23467
Shc-EGFR complex	1	1	169	5	0	23467
Shu complex	1	1	169	62	0	23467
Sieve plate	1	1	169	27	0	23467
Silver ion transmembrane transporter complex	1	1	169	53	0	23467
Skeletal muscle myofibril	1	1	169	21	0	23467
Slx1-Slx4 complex	1	1	169	28	0	23467
Somatic spine	1	1	169	28	0	23467
Spectrosome	1	1	169	8	0	23467
Sperm annulus	1	1	169	12	0	23467
Sperm connecting piece	1	1	169	5	0	23467
Actin filament bundle of actin-based cell projection	1	1	169	10	0	23467
Actin rod	1	1	169	14	0	23467
Alkyl hydroperoxide reductase complex	1	1	169	10	0	23467
Alpha DNA polymerase:primase complex	1	1	169	9	0	23467
Amphisome	1	1	169	67	0	23467
Amylin receptor complex	1	1	169	15	0	23467
Anchoring collagen complex	1	1	169	26	0	23467
Annulate lamellae	1	1	169	39	0	23467
Annuli extracellular matrix	1	1	169	48	0	23467
AnxA2-p11 complex	1	1	169	8	0	23467
Apical recycling endosome	1	1	169	47	0	23467
Apoptosome	1	1	169	74	0	23467
Ascospore wall	1	1	169	6	0	23467
Astrocyte end-foot	1	1	169	6	0	23467
Atg12-Atg5-Atg16 complex	1	1	169	15	0	23467
Attachment organelle	1	1	169	9	0	23467
Auxin efflux carrier complex	1	1	169	30	0	23467
Axonemal central apparatus	1	1	169	28	0	23467
Axonemal central pair	1	1	169	25	0	23467
BAD-BCL-xl complex	1	1	169	5	0	23467
BAT3 complex	1	1	169	167	0	23467
BLOC-2 complex	1	1	169	38	0	23467
BRCA1-B complex	1	1	169	27	0	23467
BRCA1-BARD1 complex	1	1	169	33	0	23467
BRCA1-Rad51 complex	1	1	169	5	0	23467
BRISC complex	1	1	169	22	0	23467
Bam protein complex	1	1	169	74	0	23467
Basilar dendrite	1	1	169	26	0	23467
Basolateral cytoplasm	1	1	169	17	0	23467
Basolateral recycling endosome	1	1	169	9	0	23467
Bfa1-Bub2 complex	1	1	169	11	0	23467
Box C/D snoRNP complex	1	1	169	36	0	23467
Box H/ACA snoRNP complex	1	1	169	12	0	23467
C bouton	1	1	169	12	0	23467
C zone	1	1	169	15	0	23467
CBF3 complex	1	1	169	57	0	23467
CENP-A recruiting complex	1	1	169	20	0	23467
CHOP-ATF3 complex	1	1	169	20	0	23467
CORVET complex	1	1	169	32	0	23467
CSF1-CSF1R complex	1	1	169	9	0	23467
CUGBP1-eIF2 complex	1	1	169	9	0	23467
CVT vesicle	1	1	169	19	0	23467
Capitate projection	1	1	169	7	0	23467
Casparian strip	1	1	169	8	0	23467
Cdc42 GTPase complex	1	1	169	62	0	23467
Cdc50p-Drs2p complex	1	1	169	8	0	23467
Cell envelope Sec protein transport complex	1	1	169	9	0	23467
Cell hair	1	1	169	5	0	23467
Cell plate	1	1	169	64	0	23467
Cell septum	1	1	169	50	0	23467
Cell septum part	1	1	169	12	0	23467
Cell trailing edge membrane	1	1	169	5	0	23467
Cell wall-bounded periplasmic space	1	1	169	13	0	23467
Cellular bud	1	1	169	34	0	23467
Cellular bud neck	1	1	169	32	0	23467
Cellular bud neck septin ring	1	1	169	32	0	23467
Cellular bud neck septin structure	1	1	169	32	0	23467
Cellulosome	1	1	169	55	0	23467
Cerebellar mossy fiber	1	1	169	36	0	23467
Chaperonin ATPase complex	1	1	169	19	0	23467
Chloroplast chromosome	1	1	169	10	0	23467
Chloroplast nucleoid	1	1	169	15	0	23467
Chloroplast thylakoid lumen	1	1	169	7	0	23467
Chorion	1	1	169	112	0	23467
Chromosome segregation-directing complex	1	1	169	7	0	23467
Chylomicron remnant	1	1	169	57	0	23467
Ciliary inversin compartment	1	1	169	5	0	23467
Ciliary pocket membrane	1	1	169	8	0	23467
Ciliary shaft	1	1	169	14	0	23467
Citrate lyase complex	1	1	169	13	0	23467
Cleavage apparatus septin structure	1	1	169	32	0	23467
Cleavage body	1	1	169	5	0	23467
Cohesin core heterodimer	1	1	169	19	0	23467
Collagen and cuticulin-based cuticle extracellular matrix	1	1	169	48	0	23467
Collagen and cuticulin-based cuticle extracellular matrix part	1	1	169	48	0	23467
Columella	1	1	169	23	0	23467
Complex laminated body	1	1	169	97	0	23467
Condensed chromosome inner kinetochore	1	1	169	15	0	23467
Contractile vacuolar membrane	1	1	169	20	0	23467
Copper ion transmembrane transporter complex	1	1	169	53	0	23467
Cortical layer of collagen and cuticulin-based cuticle extracellular matrix	1	1	169	48	0	23467
Cortical microtubule	1	1	169	84	0	23467
Cortical microtubule cytoskeleton	1	1	169	133	0	23467
Cul7-RING ubiquitin ligase complex	1	1	169	11	0	23467
Cus cation efflux complex	1	1	169	53	0	23467
Cyanelle	1	1	169	34	0	23467
Cyclin A1-CDK2 complex	1	1	169	9	0	23467
Cyclin B1-CDK1 complex	1	1	169	41	0	23467
Cyclin D1-CDK4 complex	1	1	169	42	0	23467
Cyclin D1-CDK6 complex	1	1	169	15	0	23467
Cyclin D2-CDK4 complex	1	1	169	15	0	23467
Cyclin D3-CDK4 complex	1	1	169	32	0	23467
Cyclin D3-CDK6 complex	1	1	169	15	0	23467
Cyclin E1-CDK2 complex	1	1	169	14	0	23467
Cyclin E2-CDK2 complex	1	1	169	16	0	23467
Cyclin K-CDK12 complex	1	1	169	5	0	23467
Cyclin K-CDK13 complex	1	1	169	5	0	23467
Cysteine synthase complex	1	1	169	9	0	23467
Cytochrome b6f complex	1	1	169	52	0	23467
Cytoplasmic U snRNP body	1	1	169	9	0	23467
Cytoplasmic periphery of the nuclear pore complex	1	1	169	9	0	23467
Cytoplasmic side of nuclear pore	1	1	169	11	0	23467
Cytoproct	1	1	169	10	0	23467
Cytoskeletal calyx	1	1	169	7	0	23467
Cytoskeleton of presynaptic active zone	1	1	169	168	0	23467
Cytosolic aryl hydrocarbon receptor complex	1	1	169	25	0	23467
Cytostome	1	1	169	21	0	23467
DBIRD complex	1	1	169	6	0	23467
DNA polymerase III complex	1	1	169	48	0	23467
DNA polymerase V complex	1	1	169	5	0	23467
DNA recombinase complex	1	1	169	31	0	23467
DNA replication termination region	1	1	169	37	0	23467
DPS complex	1	1	169	71	0	23467
DSIF complex	1	1	169	74	0	23467
Dbf4-dependent protein kinase complex	1	1	169	64	0	23467
Dcp1-Dcp2 complex	1	1	169	9	0	23467
Decaprenyl diphosphate synthase complex	1	1	169	9	0	23467
Deep fiber	1	1	169	11	0	23467
Dendritic microtubule	1	1	169	50	0	23467
Dense core granule membrane	1	1	169	11	0	23467
Dense fibrillar component	1	1	169	66	0	23467
Deuterosome	1	1	169	15	0	23467
Dimethyl sulfoxide reductase complex	1	1	169	11	0	23467
Dinoflagellate hypocone	1	1	169	6	0	23467
Dinoflagellate sulcus	1	1	169	24	0	23467
Discoidal high-density lipoprotein particle	1	1	169	41	0	23467
Divisome complex	1	1	169	12	0	23467
Dom34-Hbs1 complex	1	1	169	12	0	23467
Dsl1p complex	1	1	169	21	0	23467
EARP complex	1	1	169	13	0	23467
EFF-1 complex	1	1	169	21	0	23467
EKC/KEOPS complex	1	1	169	10	0	23467
ER body	1	1	169	8	0	23467
ERBB4-EGFR complex	1	1	169	10	0	23467
ERBB4-ERBB3 complex	1	1	169	6	0	23467
ERBB4-ERBB4 complex	1	1	169	5	0	23467
ERCC4-ERCC1 complex	1	1	169	58	0	23467
ESCRT II complex	1	1	169	52	0	23467
Eisosome	1	1	169	24	0	23467
Electron transfer flavoprotein complex	1	1	169	61	0	23467
Elg1 RFC-like complex	1	1	169	17	0	23467
EmrE multidrug transporter complex	1	1	169	19	0	23467
Endosomal scaffold complex	1	1	169	34	0	23467
Endospore external encapsulating structure	1	1	169	10	0	23467
Enhanceosome	1	1	169	117	0	23467
Ensheathing process	1	1	169	40	0	23467
Epsilon DNA polymerase complex	1	1	169	101	0	23467
Equatorial cell cortex	1	1	169	7	0	23467
Excinuclease repair complex	1	1	169	8	0	23467
Exomer complex	1	1	169	8	0	23467
Exosporium	1	1	169	6	0	23467
Extracellular core region of desmosome	1	1	169	10	0	23467
Extrachromosomal DNA	1	1	169	100	0	23467
Extrachromosomal circular DNA	1	1	169	34	0	23467
Extrachromosomal rDNA circle	1	1	169	22	0	23467
FAR/SIN/STRIPAK complex	1	1	169	89	0	23467
Fatty acid beta-oxidation multienzyme complex	1	1	169	64	0	23467
Fatty acid elongase complex	1	1	169	38	0	23467
Fc-alpha receptor I complex	1	1	169	10	0	23467
Female germline ring canal	1	1	169	6	0	23467
Food vacuole	1	1	169	81	0	23467
Fumarate reductase complex	1	1	169	32	0	23467
Fusome	1	1	169	22	0	23467
G-protein beta/gamma-subunit complex	1	1	169	13	0	23467
G-protein coupled receptor heterodimeric complex	1	1	169	12	0	23467
G-protein coupled receptor homodimeric complex	1	1	169	12	0	23467
GARP complex	1	1	169	137	0	23467
GET complex	1	1	169	47	0	23467
GINS complex	1	1	169	70	0	23467
Gemmule	1	1	169	8	0	23467
Germline ring canal	1	1	169	7	0	23467
Gin4 complex	1	1	169	32	0	23467
Glucosidase II complex	1	1	169	48	0	23467
Glutamatergic postsynaptic density	1	1	169	17	0	23467
Glutathione synthase complex	1	1	169	35	0	23467
Glycine cleavage complex	1	1	169	72	0	23467
Golgi to ER transport vesicle	1	1	169	22	0	23467
Golgi trans cisterna	1	1	169	122	0	23467
Granular vesicle	1	1	169	68	0	23467
Grb2-EGFR complex	1	1	169	8	0	23467
GroEL-GroES complex	1	1	169	19	0	23467
Growth cone filopodium	1	1	169	49	0	23467
Growth cone lamellipodium	1	1	169	20	0	23467
H-gal-GP complex	1	1	169	12	0	23467
HCN2 channel complex	1	1	169	22	0	23467
HCN4 channel complex	1	1	169	15	0	23467
HICS complex	1	1	169	27	0	23467
Hedgehog signaling complex	1	1	169	125	0	23467
Herring body	1	1	169	22	0	23467
Holliday junction resolvase complex	1	1	169	50	0	23467
Hyaline layer	1	1	169	17	0	23467
Hydrogenosomal membrane	1	1	169	6	0	23467
Hydrogenosome	1	1	169	65	0	23467
Hyphal cell wall	1	1	169	15	0	23467
Hypolemmal cisterna	1	1	169	30	0	23467
I(KACh) inward rectifier potassium channel complex	1	1	169	11	0	23467
IPAF inflammasome complex	1	1	169	10	0	23467
Inner mucus layer	1	1	169	25	0	23467
Integrin alpha11-beta1 complex	1	1	169	16	0	23467
Integrin alpha4-beta7 complex	1	1	169	59	0	23467
Integrin alpha8-beta1 complex	1	1	169	10	0	23467
Integrin alphaE-beta7 complex	1	1	169	21	0	23467
MLL5-L complex	1	1	169	7	0	23467
MOZ/MORF histone acetyltransferase complex	1	1	169	6	0	23467
Main axon	1	1	169	55	0	23467
Male germ cell nucleus	1	1	169	13	0	23467
Mediator complex	1	1	169	32	0	23467
Meiotic cohesin complex	1	1	169	6	0	23467
Meiotic spindle	1	1	169	7	0	23467
Melanosome	1	1	169	103	0	23467
Melanosome membrane	1	1	169	10	0	23467
Membrane attack complex	1	1	169	6	0	23467
Membrane coat	1	1	169	81	0	23467
Membrane microdomain	1	1	169	257	0	23467
Membrane raft	1	1	169	257	0	23467
Membrane region	1	1	169	329	0	23467
Methylosome	1	1	169	11	0	23467
Methyltransferase complex	1	1	169	84	0	23467
Microbody lumen	1	1	169	44	0	23467
Microfibril	1	1	169	9	0	23467
Microtubule associated complex	1	1	169	142	0	23467
Microtubule end	1	1	169	20	0	23467
Microtubule organizing center attachment site	1	1	169	7	0	23467
Microtubule organizing center part	1	1	169	143	0	23467
Microtubule plus-end	1	1	169	15	0	23467
Midbody	1	1	169	128	0	23467
Mismatch repair complex	1	1	169	6	0	23467
Mitochondrial inner membrane presequence translocase complex	1	1	169	10	0	23467
Mitochondrial intermembrane space	1	1	169	77	0	23467
Mitochondrial intermembrane space protein transporter complex	1	1	169	5	0	23467
Mitochondrial large ribosomal subunit	1	1	169	36	0	23467
Mitochondrial membrane part	1	1	169	190	0	23467
Mitochondrial nucleoid	1	1	169	42	0	23467
Mitochondrial outer membrane translocase complex	1	1	169	8	0	23467
Mitochondrial proton-transporting ATP synthase complex	1	1	169	20	0	23467
Mitochondrial proton-transporting ATP synthase complex, coupling factor F(o)	1	1	169	10	0	23467
Mitochondrial respiratory chain	1	1	169	84	0	23467
Mitochondrial respiratory chain complex I	1	1	169	47	0	23467
Mitochondrial respiratory chain complex III	1	1	169	9	0	23467
Mitochondrial respiratory chain complex IV	1	1	169	13	0	23467
Mitochondrial ribosome	1	1	169	76	0	23467
Mitochondrial small ribosomal subunit	1	1	169	24	0	23467
Mitochondrial tricarboxylic acid cycle enzyme complex	1	1	169	5	0	23467
Mitotic spindle	1	1	169	51	0	23467
Mitotic spindle midzone	1	1	169	8	0	23467
Mitotic spindle pole	1	1	169	8	0	23467
Motile cilium	1	1	169	124	0	23467
Multimeric ribonuclease P complex	1	1	169	7	0	23467
Multivesicular body	1	1	169	37	0	23467
Multivesicular body lumen	1	1	169	6	0	23467
Multivesicular body membrane	1	1	169	8	0	23467
Myelin sheath	1	1	169	164	0	23467
Myelin sheath abaxonal region	1	1	169	5	0	23467
Myelin sheath adaxonal region	1	1	169	5	0	23467
Myosin filament	1	1	169	21	0	23467
N-terminal protein acetyltransferase complex	1	1	169	9	0	23467
NADH dehydrogenase complex	1	1	169	47	0	23467
NADPH oxidase complex	1	1	169	9	0	23467
NLRP3 inflammasome complex	1	1	169	5	0	23467
NMDA selective glutamate receptor complex	1	1	169	10	0	23467
NURF complex	1	1	169	5	0	23467
Neurofilament	1	1	169	5	0	23467
Neuromuscular junction	1	1	169	54	0	23467
Neuron projection membrane	1	1	169	34	0	23467
Neuron spine	1	1	169	106	0	23467
Neuron to neuron synapse	1	1	169	8	0	23467
Neuronal cell body membrane	1	1	169	17	0	23467
Neurotransmitter receptor complex	1	1	169	41	0	23467
Node of Ranvier	1	1	169	13	0	23467
Nonhomologous end joining complex	1	1	169	8	0	23467
Nonmotile primary cilium	1	1	169	122	0	23467
NuA4 histone acetyltransferase complex	1	1	169	17	0	23467
NuRD complex	1	1	169	12	0	23467
Nuclear DNA-directed RNA polymerase complex	1	1	169	118	0	23467
Nuclear cohesin complex	1	1	169	5	0	23467
Nuclear cyclin-dependent protein kinase holoenzyme complex	1	1	169	6	0	23467
Nuclear exosome (RNase complex)	1	1	169	13	0	23467
Nuclear heterochromatin	1	1	169	30	0	23467
Nuclear inclusion body	1	1	169	12	0	23467
Nuclear inner membrane	1	1	169	53	0	23467
Nuclear lamina	1	1	169	9	0	23467
Nuclear membrane part	1	1	169	15	0	23467
Nuclear origin of replication recognition complex	1	1	169	8	0	23467
Nuclear pore	1	1	169	74	0	23467
Nuclear pore central transport channel	1	1	169	6	0	23467
Nuclear pore nuclear basket	1	1	169	5	0	23467
Nuclear pore outer ring	1	1	169	8	0	23467
Nuclear proteasome complex	1	1	169	6	0	23467
Nuclear replication fork	1	1	169	29	0	23467
Nuclear replisome	1	1	169	17	0	23467
Nuclear telomere cap complex	1	1	169	12	0	23467
Nuclear transcriptional repressor complex	1	1	169	26	0	23467
Nucleoid	1	1	169	43	0	23467
Nucleolar part	1	1	169	59	0	23467
Nucleolar ribonuclease P complex	1	1	169	7	0	23467
Oligosaccharyltransferase complex	1	1	169	9	0	23467
Organellar large ribosomal subunit	1	1	169	36	0	23467
Organellar ribosome	1	1	169	76	0	23467
Organellar small ribosomal subunit	1	1	169	24	0	23467
Organelle membrane contact site	1	1	169	11	0	23467
Origin recognition complex	1	1	169	8	0	23467
Other organism	1	1	169	17	0	23467
Other organism cell	1	1	169	17	0	23467
Other organism part	1	1	169	17	0	23467
Outer dense fiber	1	1	169	7	0	23467
Outer mitochondrial membrane protein complex	1	1	169	10	0	23467
Oxoglutarate dehydrogenase complex	1	1	169	5	0	23467
P granule	1	1	169	16	0	23467
PCAF complex	1	1	169	5	0	23467
PTW/PP1 phosphatase complex	1	1	169	6	0	23467
Palmitoyltransferase complex	1	1	169	10	0	23467
Paranode region of axon	1	1	169	10	0	23467
Paraspeckles	1	1	169	5	0	23467
Pericentric heterochromatin	1	1	169	16	0	23467
Pericentriolar material	1	1	169	18	0	23467
Perikaryon	1	1	169	104	0	23467
Perinuclear endoplasmic reticulum	1	1	169	11	0	23467
Peroxisomal matrix	1	1	169	44	0	23467
Phagocytic cup	1	1	169	18	0	23467
Phosphatidylinositol 3-kinase complex	1	1	169	19	0	23467
Phosphatidylinositol 3-kinase complex, class III	1	1	169	6	0	23467
Photoreceptor connecting cilium	1	1	169	32	0	23467
Photoreceptor disc membrane	1	1	169	18	0	23467
Photoreceptor inner segment	1	1	169	37	0	23467
Photoreceptor outer segment	1	1	169	71	0	23467
Photoreceptor outer segment membrane	1	1	169	14	0	23467
Pigment granule	1	1	169	104	0	23467
Plasma membrane raft	1	1	169	75	0	23467
Platelet dense granule	1	1	169	19	0	23467
Platelet dense granule lumen	1	1	169	13	0	23467
Platelet dense tubular network	1	1	169	10	0	23467
Platelet dense tubular network membrane	1	1	169	8	0	23467
Pole plasm	1	1	169	15	0	23467
Polysomal ribosome	1	1	169	5	0	23467
Pore complex	1	1	169	16	0	23467
Potassium channel complex	1	1	169	79	0	23467
Precatalytic spliceosome	1	1	169	24	0	23467
Prefoldin complex	1	1	169	6	0	23467
Preribosome	1	1	169	70	0	23467
Prespliceosome	1	1	169	20	0	23467
Presynaptic active zone	1	1	169	28	0	23467
Presynaptic membrane	1	1	169	59	0	23467
Primary cilium	1	1	169	122	0	23467
Pronucleus	1	1	169	14	0	23467
Proteasome accessory complex	1	1	169	25	0	23467
Proteasome complex	1	1	169	63	0	23467
Proteasome core complex	1	1	169	21	0	23467
Proteasome core complex, alpha-subunit complex	1	1	169	8	0	23467
Proteasome regulatory particle	1	1	169	21	0	23467
Proteasome regulatory particle, base subcomplex	1	1	169	8	0	23467
Proteasome regulatory particle, lid subcomplex	1	1	169	7	0	23467
Protein acetyltransferase complex	1	1	169	93	0	23467
Protein kinase complex	1	1	169	78	0	23467
Protein phosphatase type 2A complex	1	1	169	15	0	23467
Prp19 complex	1	1	169	11	0	23467
Pyruvate dehydrogenase complex	1	1	169	7	0	23467
RISC complex	1	1	169	9	0	23467
RISC-loading complex	1	1	169	5	0	23467
RNA cap binding complex	1	1	169	13	0	23467
RNA polymerase complex	1	1	169	121	0	23467
RNAi effector complex	1	1	169	10	0	23467
Rad51B-Rad51C-Rad51D-XRCC2 complex	1	1	169	5	0	23467
Replication fork	1	1	169	49	0	23467
Replication fork protection complex	1	1	169	5	0	23467
Replisome	1	1	169	18	0	23467
Respiratory chain	1	1	169	92	0	23467
Respiratory chain complex I	1	1	169	47	0	23467
Respiratory chain complex II	1	1	169	3	0	23467
Respiratory chain complex III	1	1	169	9	0	23467
Respiratory chain complex IV	1	1	169	16	0	23467
Retromer complex	1	1	169	9	0	23467
Ribonuclease P complex	1	1	169	7	0	23467
Ripoptosome	1	1	169	6	0	23467
Rough endoplasmic reticulum membrane	1	1	169	15	0	23467
SAGA complex	1	1	169	12	0	23467
SAGA-type complex	1	1	169	29	0	23467
SCAR complex	1	1	169	7	0	23467
SCF ubiquitin ligase complex	1	1	169	47	0	23467
SMAD protein complex	1	1	169	8	0	23467
SMN complex	1	1	169	10	0	23467
SMN-Sm protein complex	1	1	169	16	0	23467
SNARE complex	1	1	169	46	0	23467
STAGA complex	1	1	169	13	0	23467
SWI/SNF complex	1	1	169	14	0	23467
SWI/SNF superfamily-type complex	1	1	169	67	0	23467
Sarcoglycan complex	1	1	169	5	0	23467
Sarcoplasmic reticulum lumen	1	1	169	7	0	23467
Schmidt-Lanterman incisure	1	1	169	10	0	23467
Seh1-associated complex	1	1	169	7	0	23467
Semaphorin receptor complex	1	1	169	10	0	23467
Septin cytoskeleton	1	1	169	5	0	23467
Serine C-palmitoyltransferase complex	1	1	169	8	0	23467
Set1C/COMPASS complex	1	1	169	10	0	23467
Sex chromatin	1	1	169	5	0	23467
Signal recognition particle	1	1	169	5	0	23467
Signal recognition particle, endoplasmic reticulum targeting	1	1	169	5	0	23467
Sin3 complex	1	1	169	10	0	23467
Sin3-type complex	1	1	169	13	0	23467
Site of double-strand break	1	1	169	28	0	23467
Slit diaphragm	1	1	169	7	0	23467
Small nuclear ribonucleoprotein complex	1	1	169	59	0	23467
Small nucleolar ribonucleoprotein complex	1	1	169	18	0	23467
Smc5-Smc6 complex	1	1	169	6	0	23467
Smooth endoplasmic reticulum	1	1	169	32	0	23467
Smooth endoplasmic reticulum membrane	1	1	169	6	0	23467
Smooth endoplasmic reticulum part	1	1	169	6	0	23467
Sodium channel complex	1	1	169	16	0	23467
Spectrin	1	1	169	8	0	23467
Sperm fibrous sheath	1	1	169	6	0	23467
Sperm flagellum	1	1	169	60	0	23467
Sperm midpiece	1	1	169	13	0	23467
Sperm part	1	1	169	148	0	23467
Sperm principal piece	1	1	169	17	0	23467
Spindle midzone	1	1	169	27	0	23467
Spindle pole centrosome	1	1	169	7	0	23467
Spliceosomal complex	1	1	169	172	0	23467
Spliceosomal tri-snRNP complex	1	1	169	24	0	23467
Stereocilium tip	1	1	169	7	0	23467
Swr1 complex	1	1	169	8	0	23467
Synaptic cleft	1	1	169	7	0	23467
Synaptic vesicle membrane	1	1	169	58	0	23467
Synaptonemal complex	1	1	169	35	0	23467
T cell receptor complex	1	1	169	12	0	23467
THO complex	1	1	169	6	0	23467
THO complex part of transcription export complex	1	1	169	5	0	23467
TOR complex	1	1	169	10	0	23467
TORC2 complex	1	1	169	9	0	23467
TRAPP complex	1	1	169	8	0	23467
Telomerase holoenzyme complex	1	1	169	12	0	23467
Telomere cap complex	1	1	169	12	0	23467
Telosome	1	1	169	6	0	23467
Tertiary granule	1	1	169	5	0	23467
Transcription elongation factor complex	1	1	169	46	0	23467
Transcription export complex	1	1	169	9	0	23467
Transcriptionally active chromatin	1	1	169	20	0	23467
Transferase complex, transferring phosphorus-containing groups	1	1	169	224	0	23467
Translation preinitiation complex	1	1	169	15	0	23467
Tricarboxylic acid cycle enzyme complex	1	1	169	11	0	23467
Troponin complex	1	1	169	7	0	23467
U1 snRNP	1	1	169	16	0	23467
U12-type spliceosomal complex	1	1	169	25	0	23467
U2 snRNP	1	1	169	18	0	23467
U2-type prespliceosome	1	1	169	15	0	23467
U2-type spliceosomal complex	1	1	169	29	0	23467
U4 snRNP	1	1	169	8	0	23467
U4/U6 x U5 tri-snRNP complex	1	1	169	19	0	23467
U5 snRNP	1	1	169	15	0	23467
U6 snRNP	1	1	169	5	0	23467
U7 snRNP	1	1	169	6	0	23467
Ubiquitin conjugating enzyme complex	1	1	169	8	0	23467
Unconventional myosin complex	1	1	169	7	0	23467
Uropod	1	1	169	11	0	23467
VCB complex	1	1	169	6	0	23467
VCP-NPL4-UFD1 AAA ATPase complex	1	1	169	6	0	23467
Vacuolar proton-transporting V-type ATPase complex	1	1	169	15	0	23467
Vacuolar proton-transporting V-type ATPase, V0 domain	1	1	169	5	0	23467
Varicosity	1	1	169	6	0	23467
Vesicle coat	1	1	169	41	0	23467
Virion	1	1	169	5	0	23467
WASH complex	1	1	169	10	0	23467
Wnt signalosome	1	1	169	10	0	23467
XY body	1	1	169	12	0	23467
Zona pellucida receptor complex	1	1	169	8	0	23467
Zonula adherens	1	1	169	8	0	23467
Zymogen granule	1	1	169	12	0	23467
Zymogen granule membrane	1	1	169	9	0	23467
acetylcholine-gated channel complex	1	1	169	16	0	23467
anaphase-promoting complex	1	1	169	18	0	23467
beta-catenin destruction complex	1	1	169	12	0	23467
cAMP-dependent protein kinase complex	1	1	169	6	0	23467
carboxy-terminal domain protein kinase complex	1	1	169	12	0	23467
cation-transporting ATPase complex	1	1	169	15	0	23467
chaperonin-containing T-complex	1	1	169	8	0	23467
clathrin-coated pit	1	1	169	65	0	23467
clathrin-sculpted gamma-aminobutyric acid transport vesicle	1	1	169	7	0	23467
clathrin-sculpted gamma-aminobutyric acid transport vesicle membrane	1	1	169	7	0	23467
clathrin-sculpted vesicle	1	1	169	11	0	23467
cullin-RING ubiquitin ligase complex	1	1	169	160	0	23467
cyclin-dependent protein kinase holoenzyme complex	1	1	169	28	0	23467
death-inducing signaling complex	1	1	169	9	0	23467
dystrophin-associated glycoprotein complex	1	1	169	20	0	23467
exon-exon junction complex	1	1	169	10	0	23467
gamma-tubulin complex	1	1	169	13	0	23467
gamma-tubulin large complex	1	1	169	6	0	23467
gamma-tubulin ring complex	1	1	169	6	0	23467
glycosylphosphatidylinositol-N-acetylglucosaminyltransferase (GPI-GnT) complex	1	1	169	7	0	23467
guanyl-nucleotide exchange factor complex	1	1	169	8	0	23467
insulin-like growth factor binding protein complex	1	1	169	3	0	23467
low-density lipoprotein particle	1	1	169	12	0	23467
mRNA cap binding complex	1	1	169	11	0	23467
mRNA cleavage and polyadenylation specificity factor complex	1	1	169	10	0	23467
mRNA cleavage factor complex	1	1	169	15	0	23467
micro-ribonucleoprotein complex	1	1	169	5	0	23467
nBAF complex	1	1	169	13	0	23467
network-forming collagen trimer	1	1	169	6	0	23467
npBAF complex	1	1	169	11	0	23467
nucleotide-activated protein kinase complex	1	1	169	10	0	23467
nucleotide-excision repair complex	1	1	169	12	0	23467
pICln-Sm protein complex	1	1	169	5	0	23467
pi-body	1	1	169	6	0	23467
post-mRNA release spliceosomal complex	1	1	169	6	0	23467
pre-autophagosomal structure	1	1	169	29	0	23467
pre-autophagosomal structure membrane	1	1	169	15	0	23467
pre-snoRNP complex	1	1	169	5	0	23467
preribosome, large subunit precursor	1	1	169	27	0	23467
preribosome, small subunit precursor	1	1	169	8	0	23467
proton-transporting ATP synthase complex	1	1	169	22	0	23467
proton-transporting ATP synthase complex, catalytic core F(1)	1	1	169	5	0	23467
proton-transporting ATP synthase complex, coupling factor F(o)	1	1	169	12	0	23467
proton-transporting V-type ATPase complex	1	1	169	23	0	23467
proton-transporting V-type ATPase, V0 domain	1	1	169	9	0	23467
proton-transporting V-type ATPase, V1 domain	1	1	169	8	0	23467
proton-transporting two-sector ATPase complex	1	1	169	47	0	23467
proton-transporting two-sector ATPase complex, catalytic domain	1	1	169	16	0	23467
proton-transporting two-sector ATPase complex, proton-transporting domain	1	1	169	22	0	23467
serine/threonine protein kinase complex	1	1	169	66	0	23467
small-subunit processome	1	1	169	31	0	23467
sodium:potassium-exchanging ATPase complex	1	1	169	10	0	23467
spectrin-associated cytoskeleton	1	1	169	7	0	23467
tRNA-splicing ligase complex	1	1	169	7	0	23467
tetraspanin-enriched microdomain	1	1	169	6	0	23467
trans-Golgi network transport vesicle	1	1	169	26	0	23467
trans-Golgi network transport vesicle membrane	1	1	169	12	0	23467
triglyceride-rich lipoprotein particle	1	1	169	19	0	23467
very-low-density lipoprotein particle	1	1	169	19	0	23467
voltage-gated calcium channel complex	1	1	169	34	0	23467
voltage-gated potassium channel complex	1	1	169	78	0	23467
1-alkyl-2-acetylglycerophosphocholine esterase complex	1	1	169	42	0	23467
3-methyl-2-oxobutanoate dehydrogenase (lipoamide) complex	1	1	169	35	0	23467
3-methylcrotonyl-CoA carboxylase complex, mitochondrial	1	1	169	13	0	23467
ANPR-A receptor complex	1	1	169	11	0	23467
ATP-dependent methionine-importing complex	1	1	169	13	0	23467
ATR-ATRIP complex	1	1	169	30	0	23467
Centrosome	1	1	169	311	0	23467
Contractile ring	1	1	169	117	0	23467
Endoplasmic reticulum	1	1	169	142	0	23467
Microtubule	1	1	169	261	0	23467
90S preribosome	1	1	169	26	0	23467
A band	1	1	169	36	0	23467
AMPA glutamate receptor complex	1	1	169	26	0	23467
AP-2 adaptor complex	1	1	169	7	0	23467
AP-3 adaptor complex	1	1	169	7	0	23467
AP-type membrane coat adaptor complex	1	1	169	35	0	23467
ATP-binding cassette (ABC) transporter complex	1	1	169	7	0	23467
ATPase complex	1	1	169	23	0	23467
ATPase dependent transmembrane transport complex	1	1	169	23	0	23467
[truncated: 301 more rows]

## Sheet: E) ssGSEA immune cells - SARS
Supplementary Table 2E. ssGSEA analysis of Rooney et al. immune cells on SARS patient samples
Name	SARS_1.CEL	SARS_10.CEL	SARS_2.CEL	SARS_3.CEL	SARS_4.CEL	SARS_5.CEL	SARS_6.CEL	SARS_7.CEL	SARS_8.CEL	SARS_9.CEL	SARS_NORMAL_1.CEL	SARS_NORMAL_2.CEL	SARS_NORMAL_3.CEL	SARS_NORMAL_4.CEL
B_cells	1002.98	-1972.99	1044.27	-453.288	85.0531	-18.3099	156.883	-836.63	-1235.17	-621.995	631.9	2279.96	2516.33	1486.68
CD4+_Regulatory_T_cells	-1261.79	-2650.55	-1054.77	-1660.71	-1304.83	-1523.23	-1063.62	-1715.82	-2135.17	-737.054	-1368.52	-887.646	-1087.62	-1111.03
CD8+_T_cells	3529.92	326.539	3338.89	3479.91	3416.9	2159.75	3321.89	2590.81	2390.78	3880.96	3846.95	3597.92	3783.95	3601.92
Macrophages	1165.53	1199.03	762.403	1618.66	1260.2	1229.74	1082.54	950.729	887.72	35.193	-379.069	-272.404	208.272	217.543
Neutrophils	3806.8	3772.17	3485.83	3684	3682.53	3894.9	3683.28	3843.29	3793.71	3242.95	3012.04	3036.87	3319.99	3281
NK_cells	1608.32	-3112.38	-82.2635	2222.6	-1562.48	-2808.86	-3107.84	-551.352	-3616.41	3482.54	3269.02	3402.76	2788.88	2493.42
pDCs	1997.1	263.966	2192.96	1251.22	1986.65	1925.37	2408.28	2070.28	1309.82	2099.86	2314.97	2579.49	2212.32	2018.65
MHC_Class_I	4212.57	4225	4227.02	4193.87	4228	4223.5	4227.5	4228.5	4226	4233.5	4226	4237	4220	4217.02
Co-stimulation_APC	-1338.29	-1080.12	-1133.61	-1149	-1201.77	-1030.78	-1051.69	-865.285	-458.101	-1384.1	-988.988	-1006.6	-1153.31	-980.728
Co-stimulation_T_cell	964.634	-669.725	719.15	974.473	789.091	543.481	910.362	455.7	397.347	1236.11	1370.52	1299.79	1114.36	1509.48
Co-inhibition_APC	1364.31	156.661	1084	449.131	845.255	1494.74	1112.13	429.969	726.552	342.285	862.247	998.615	444.802	866.168
Co-inhibition_T_cell	2237.51	1316.48	2108.18	1238.06	1655.35	1785.92	2301.93	769.162	1360.62	3085.25	2628.1	2300.72	2107.91	2379.08
Type_I_IFN_Reponse	1948.56	1233.27	2744.05	1685.88	2310.64	1890.54	2553.34	1884.13	2352.8	1192.27	1599.51	2906.01	2074.53	1945.2
Type_II_IFN_Reponse	1327.1	-1790.8	2583.61	2084.06	1664.76	2427.13	2162.34	2976.42	925.812	1497.15	1451.56	824.676	984.843	1215.25
Cytolytic_Activity	3812.44	267.023	3711.82	1510.77	3611.27	2751.99	3852.6	3317.74	2339.56	4144.1	4091.31	4067.82	3946.9	3945.53

## Sheet: F) ssGSEA immune cells-COVID-19
Supplementary Table 2F. ssGSEA analysis of Rooney et al. immune cells on COVID-19 patient samples
Name	CPM.N1	CPM.N2	CPM.N3	CPM.P1	CPM.P2	CPM.P3
B_cells	3773.98	4822.45	3447.46	2920.47	4046.1	4648.12
CD4+_Regulatory_T_cells	1745.67	3760.1	2588.7	845.858	1933.75	142.482
CD8+_T_cells	6966.25	7505.35	7087.3	6307.25	7589.36	6297.17
Macrophages	1077.74	-884.463	810.481	5533.13	2139.75	1904.42
Neutrophils	6724.74	5383.42	6475.26	6489.09	6016.56	6481.92
NK_cells	6161.71	6045.93	6521.18	2710.38	4838.26	3805.91
pDCs	2525.99	412.072	3019.41	-568.641	1143.89	23.5332
MHC_Class_I	7633.4	7626.68	7562.04	7548.54	7745.49	7477.44
Co-stimulation_APC	2856.38	583.646	2591.6	2319.97	599.874	2445.59
Co-stimulation_T_cell	996.94	1319.74	35.8142	-3441.94	-131.632	-2960.33
Co-inhibition_APC	5409.14	3981.77	4819.21	3562.23	5137.27	3626.19
Co-inhibition_T_cell	3654.61	3143.32	3446.64	1541.69	3334.25	1386.96
Type_I_IFN_Reponse	4835.96	3778.51	3486.73	5886.14	4271.1	3005.39
Type_II_IFN_Reponse	1224.11	837.539	2099	5751.75	2433.86	1680.39
Cytolytic_Activity	6952.01	7336.15	7249.5	5972.36	6845.14	5927.83

## Sheet: G) MSigDB C7
Supplementary Table 2G. Hypergeometric enrichment analysis using MSigDB's C7 database and hypeR package
label	pval	fdr	signature	geneset	overlap	background	hits
GSE6269_E_COLI_VS_STREP_PNEUMO_INF_PBMC_DN	1.9e-66	9.4e-63	169	168	49	23467	ALOX5,ANXA3,ARG1,AZU1,BPI,CAMP,CD177,CD24,CDA,CEACAM1,CEACAM6,CEACAM8,CHI3L1,CHIT1,CKAP4,CLEC5A,CRISP3,CYP4F3,ELANE,F5,FUT4,GSN,GYG1,HCAR3,HP,IL1R1,IL1R2,IMPA2,LCN2,LTF,MAPK14,MGAM,MMP8,MMP9,NCF4,ORM1,PADI4,PGLYRP1,PRTN3,PTX3,PYGL,RAB13,RETN,RNASE3,S100P,SLPI,TACSTD2,TCN1,UGCG
GSE34205_HEALTHY_VS_RSV_INF_INFANT_PBMC_DN	1.2e-58	3e-55	169	200	47	23467	ACSL1,ADM,ANXA3,ARG1,BCL6,BPI,CAMP,CD177,CEACAM6,CEACAM8,CTNNAL1,DEFA4,DYSF,EPB42,GMPR,GNG10,H1F0,HBD,HBQ1,HLX,HP,IL1RN,LCN2,LIMK2,LTF,MMP8,MMP9,MPO,MPP1,NCF4,ORM1,PGLYRP1,PRTN3,RETN,RNASE2,RNASE3,S100A12,S100P,SELENBP1,SLC22A4,SLC4A1,SLC6A8,SLPI,SNCA,TRIB1,TYMS,XK
GSE6269_HEALTHY_VS_STAPH_PNEUMO_INF_PBMC_DN	3.9e-48	6.3e-45	169	169	39	23467	ACSL1,ADM,AZU1,BCL6,BPI,CAMP,CDA,CEACAM6,CEACAM8,CKAP4,CLEC5A,DEFA1,DEFA4,DYSF,EGR1,ELANE,F5,FPR1,FUT4,GSN,H1F0,HBG1,IL1RN,IMPA2,ITGA2B,LCN2,LTF,MPO,MYL9,NCF4,PRTN3,QPCT,RNASE2,S100A12,S100P,SLC22A4,SNCA,TIMP2,ZYX
GSE22886_NAIVE_BCELL_VS_NEUTROPHIL_DN	1.2e-46	1.4e-43	169	200	40	23467	ACSL1,ADM,ANXA3,AQP9,B4GALT5,BCL2A1,C5AR1,CAMP,CKAP4,CLC,CXCL1,CXCR1,CXCR2,FAM129A,FCGR3B,FPR1,GCA,HCAR3,HLX,IL1R2,IMPA2,LILRA2,LIMK2,MSRB1,NAMPT,NFE2,NFIL3,NQO2,PHC2,PYGL,QPCT,RAB31,S100A12,S100P,SLPI,TALDO1,TREM1,TRIB1,VNN2,VNN3
GSE4748_CYANOBACTERIUM_LPSLIKE_VS_LPS_AND_CYANOBACTERIUM_LPSLIKE_STIM_DC_3H_DN	4.7e-33	4.5e-30	169	192	31	23467	ANXA3,AZU1,BASP1,BPI,CAMP,CEACAM6,CEACAM8,CRISP3,DEFA4,DYSF,ELANE,FCGR3B,FOXO3,IL1RN,INHBA,LCN2,LTF,MMP25,MMP8,MMP9,NCF4,PGLYRP1,PRTN3,PYGL,RAB13,RETN,RNASE2,RNASE3,SLC22A4,SLPI,TCN1
GSE22886_NAIVE_TCELL_VS_NEUTROPHIL_DN	1.3e-29	1.1e-26	169	199	29	23467	ADM,AQP9,BCL2A1,BCL6,CEACAM1,CXCL1,CXCR1,CXCR2,DHRS9,GCA,GNG10,HCAR3,HIST1H2AC,IMPA2,KCNJ15,LIMK2,MSRB1,NFE2,PHC2,QPCT,S100A12,S100P,SIGLEC5,SLC22A4,SLPI,TALDO1,TREM1,VNN2,VNN3
GSE6269_FLU_VS_STAPH_AUREUS_INF_PBMC_DN	2.2e-27	1.6e-24	169	167	26	23467	ACSL1,ADM,ANPEP,CKAP4,DEFA1,DYSF,EGR1,FPR1,FUT4,GNG10,H1F0,IL1RN,IMPA2,MPP1,MXD1,NCF4,NFIL3,PHC2,PPP1R15A,QPCT,RNASE2,RRAGD,SLC22A4,TIMP2,VNN2,ZYX
GSE9006_1MONTH_VS_4MONTH_POST_TYPE_1_DIABETES_DX_PBMC_UP	6.5e-27	3.9e-24	169	196	27	23467	ADM,ALOX5,ANXA3,AQP9,BCL2A1,BCL6,CEACAM8,CTSZ,CXCL1,FPR1,FUT4,GNG10,HLX,IL1R2,LIN7A,MGAM,MMP8,NAMPT,NFKBIA,PTX3,PYGL,S100P,SLC22A4,TALDO1,TNFAIP6,TRIB1,VNN2
GSE29618_MONOCYTE_VS_PDC_UP	9.9e-27	5.3e-24	169	199	27	23467	ACSL1,ALOX5,BCL2A1,BCL6,C5AR1,CKAP4,EGR1,F5,FPR1,G0S2,HCAR3,IL1RN,IRAK3,IRS2,LILRA2,LIN7A,NAMPT,NFIL3,PYGL,QPCT,RAB31,RNASE2,S100A12,SLC2A3,TIMP2,TREM1,TRIB1
GSE29618_MONOCYTE_VS_MDC_UP	1.1e-26	5.5e-24	169	200	27	23467	ACSL1,ADM,BCL2A1,C5AR1,CDA,CKAP4,EGR1,F5,FPR1,FUT4,G0S2,HCAR3,IRAK3,IRS2,LILRA2,LILRA3,LIN7A,MPO,MPP1,NAMPT,NFKBIA,PYGL,QPCT,S100A12,SLC22A4,TREM1,VNN2
GSE22886_NAIVE_CD4_TCELL_VS_NEUTROPHIL_DN	2.2e-25	9.7e-23	169	198	26	23467	ALOX5,AQP9,BASP1,BCL2A1,CXCL1,CXCR2,DHRS9,FCGR3B,FPR1,GCA,GNG10,GSN,HCAR3,HIST1H2AC,HIST1H2BD,LIMK2,MSRB1,NAMPT,PHC2,QPCT,S100A12,S100P,TALDO1,TREM1,VNN2,VNN3
GSE29618_MONOCYTE_VS_MDC_DAY7_FLU_VACCINE_UP	2.9e-25	1.2e-22	169	200	26	23467	ACSL1,C3AR1,C5AR1,CDA,CKAP4,CXCL1,DYSF,EGR1,F5,FUT4,G0S2,HCAR3,IRAK3,LIN7A,MPP1,MSRB1,NAMPT,NCF4,NFKBIA,PTX3,PYGL,QPCT,RRAGD,S100A12,TREM1,VNN2
GSE9006_HEALTHY_VS_TYPE_1_DIABETES_PBMC_AT_DX_DN	5.3e-24	2e-21	169	198	25	23467	ACSL1,ALPL,AQP9,BASP1,C3AR1,CXCL1,CXCR1,CXCR2,CYP4F3,EGR1,G0S2,HCAR3,HLX,IL1R2,KCNJ15,LIMK2,MGAM,NAMPT,NCF4,S100P,SLPI,TNFAIP6,TREM1,TRIB1,VNN3
GSE22886_NAIVE_CD8_TCELL_VS_NEUTROPHIL_DN	9.5e-23	3.3e-20	169	196	24	23467	ACSL1,ALOX5,AQP9,BASP1,BCL2A1,C5AR1,CAMP,CXCL1,DHRS9,FCGR3B,FPR1,GCA,GNG10,HIST1H2AC,NAMPT,PHC2,QPCT,S100A12,S100P,SLC22A4,TALDO1,TREM1,VNN2,VNN3
GSE29618_BCELL_VS_MONOCYTE_DAY7_FLU_VACCINE_DN	1.5e-22	4.7e-20	169	200	24	23467	ACSL1,C5AR1,FPR1,FUT4,HCAR3,IL1RN,IMPA2,IRAK3,LILRA2,LIN7A,MPP1,MSRB1,NAMPT,NFIL3,PYGL,QPCT,RNASE2,RRAGD,S100A12,TALDO1,TIMP2,TREM1,TRIB1,ZYX
GSE9006_TYPE_1_DIABETES_AT_DX_VS_4MONTH_POST_DX_PBMC_UP	1.5e-22	4.7e-20	169	200	24	23467	ADM,AQP9,AZU1,BCL6,CEACAM8,CKAP4,CTSZ,ELANE,FPR1,G0S2,GSN,HP,IL1R1,MGAM,NAMPT,NFIL3,NFKBIA,PFKFB3,PPP1R15A,PTX3,S100P,SLC2A3,TREM1,TRIB1
GSE25123_WT_VS_PPARG_KO_MACROPHAGE_UP	1.1e-18	3e-16	169	198	21	23467	ADM,AQP9,BCL6,CHI3L1,FAM129A,FPR1,IL1R1,IRAK3,IRS2,LCN2,MXD1,NCF4,ORM1,PFKFB3,PTX3,QPCT,RAB13,RETN,VNN1,VNN2,VNN3
GSE29618_MONOCYTE_VS_PDC_DAY7_FLU_VACCINE_UP	1.3e-18	3.5e-16	169	200	21	23467	ACSL1,ALOX5,BCL6,C5AR1,CKAP4,EGR1,FPR1,G0S2,HCAR3,IL1RN,LIN7A,NAMPT,NFIL3,PYGL,QPCT,RNASE2,S100A12,SLC2A3,TREM1,TRIB1,VNN2
GSE29615_CTRL_VS_LAIV_FLU_VACCINE_PBMC_UP	7.7e-18	2e-15	169	189	20	23467	ALPL,ANXA3,CA4,CEACAM6,CHI3L1,CRISP3,CXCL1,CYP4F3,DEFA4,GNG10,KCNJ15,LIMK2,MGAM,MMP25,MMP8,MMP9,NCF4,RNASE3,TNFAIP6,VNN3
GSE29615_CTRL_VS_DAY7_LAIV_FLU_VACCINE_PBMC_UP	8.6e-18	2.1e-15	169	190	20	23467	BASP1,BPI,CA4,CHI3L1,CXCL1,CYP4F3,ELANE,GNG10,HIST1H2AC,IL1R2,KCNJ15,LIMK2,MGAM,MMP25,MMP8,MMP9,NCF4,PF4,RNASE3,VNN3
GSE23321_CENTRAL_MEMORY_VS_NAIVE_CD8_TCELL_UP	2.2e-17	5e-15	169	199	20	23467	CA4,CAMP,CD177,CHI3L1,CLEC1B,CXCL1,CXCR2,EGR1,FPR1,IL1R2,INHBA,ITGA2B,LCN2,LTF,MMP8,MMP9,NFE2,PADI4,SLC2A3,TIMP2
GSE6269_E_COLI_VS_STAPH_AUREUS_INF_PBMC_DN	3.3e-17	7.3e-15	169	175	19	23467	ANPEP,CKAP4,CLEC5A,CYP4F3,F5,FAM129A,HCAR3,IL1R1,IL1R2,IMPA2,LIMK2,MGAM,MMP8,MMP9,PHC2,PTX3,PYGL,RNASE3,ZYX
GSE11057_PBMC_VS_MEM_CD4_TCELL_UP	3.1e-16	6.5e-14	169	197	19	23467	ANPEP,C5AR1,DYSF,IL1RN,ITGA2B,MS4A3,MXD1,MYL9,NFE2,PADI4,PDGFC,PF4,PTX3,PYGL,QPCT,RAB31,RNASE2,SPARC,TREM1
GSE10325_BCELL_VS_MYELOID_DN	4.1e-16	7.6e-14	169	200	19	23467	ADM,AQP9,C3AR1,C5AR1,CDA,CXCR2,DHRS9,FPR1,IL1RN,IMPA2,LILRA2,LILRA3,MPP1,MSRB1,NFE2,PHC2,QPCT,RRAGD,VNN1
GSE3982_DC_VS_NKCELL_UP	4.1e-16	7.6e-14	169	200	19	23467	ADM,ANPEP,CD9,CHI3L1,CLU,CTNNAL1,CTSZ,DHRS9,GSN,H1F0,HIST1H2AC,HLX,IL1RN,MMP9,PDGFC,PGLYRP1,RAB31,SPARC,TACSTD2
GSE3982_NEUTROPHIL_VS_NKCELL_UP	4.1e-16	7.6e-14	169	200	19	23467	ACSL1,ALOX5,ANPEP,ANXA3,B4GALT5,C5AR1,CD9,CKAP4,HLX,IL1RN,IMPA2,LIMK2,MMP9,MXD1,PFKFB3,S100P,SLC22A4,SLPI,VNN3
GSE3982_EOSINOPHIL_VS_NEUTROPHIL_DN	4.6e-15	8.2e-13	169	196	18	23467	ACSL1,ADM,B4GALT5,CDA,CEACAM1,DYSF,IL1RN,LILRA3,MGAM,NFIL3,ORM1,PFKFB3,REPS2,S100A12,SIGLEC5,TALDO1,TRIB1,ZYX
GSE3982_DC_VS_CENT_MEMORY_CD4_TCELL_UP	6.5e-15	1.1e-12	169	200	18	23467	ANPEP,BASP1,C5AR1,CD9,CDA,CKAP4,CTSZ,CXCR2,HIST1H2AC,LILRA2,MMP9,NFIL3,PDGFC,PYGL,RAB31,SPARC,TACSTD2,TALDO1
GSE3982_DC_VS_TH2_UP	6.5e-15	1.1e-12	169	200	18	23467	ADM,ANPEP,BASP1,BPI,C5AR1,CHI3L1,CTSZ,GYG1,HIST1H2AC,HIST2H2BE,LILRA2,MSRB1,PGLYRP1,PPP1R15A,PTX3,PYGL,SPARC,TACSTD2
GSE3982_DC_VS_NEUTROPHIL_DN	7.6e-14	1.2e-11	169	197	17	23467	ADM,ANXA3,B4GALT5,BASP1,CKAP4,CYP4F3,IMPA2,MMP25,NFIL3,PADI4,PFKFB3,PYGL,REPS2,S100P,SLC2A3,TNFAIP6,VNN3
GSE22886_NEUTROPHIL_VS_DC_UP	9e-14	1.4e-11	169	199	17	23467	BASP1,CAMP,CEACAM1,CXCL1,CXCR1,FCGR3B,FPR1,GCA,KCNJ15,LIMK2,PHC2,S100A12,S100P,SIGLEC5,TREM1,VNN2,VNN3
GSE10325_CD4_TCELL_VS_MYELOID_DN	9.8e-14	1.4e-11	169	200	17	23467	ADM,ALOX5,AQP9,BASP1,BCL6,CXCR2,DHRS9,DYSF,GSN,LILRA2,NCF4,NFE2,PHC2,RAB31,REPS2,TRIB1,VNN1
GSE22886_NAIVE_CD4_TCELL_VS_MONOCYTE_DN	9.8e-14	1.4e-11	169	200	17	23467	ALOX5,BCL6,C5AR1,CKAP4,FPR1,FUT4,GCA,GNG10,IRAK3,LILRA2,NFE2,QPCT,RAB31,S100A12,TALDO1,TIMP2,VNN2
GSE3982_EOSINOPHIL_VS_CENT_MEMORY_CD4_TCELL_UP	9.8e-14	1.4e-11	169	200	17	23467	ACSL1,ACTN1,ANPEP,BCL2A1,BCL6,C3AR1,CDA,CHI3L1,CKAP4,CTNNAL1,G0S2,HIST1H2AC,LIMK2,MGAM,MMP25,PPP1R15A,TRIB1
GSE3982_NEUTROPHIL_VS_CENT_MEMORY_CD4_TCELL_UP	9.8e-14	1.4e-11	169	200	17	23467	ANPEP,ANXA3,BCL6,DYSF,FAM129A,IMPA2,LCN2,LIMK2,MMP9,NQO2,PADI4,PFKFB3,RRAGD,S100A12,SLC2A3,SLPI,ZYX
GSE36888_UNTREATED_VS_IL2_TREATED_TCELL_6H_UP	8.6e-13	1.2e-10	169	194	16	23467	BASP1,C5AR1,CDA,FPR1,HIST1H2AC,HIST1H2BD,IRS2,LIMK2,MXD1,NAMPT,PFKFB3,RAB31,S100A12,TRIB1,VNN2,VNN3
GSE41176_UNSTIM_VS_ANTI_IGM_STIM_BCELL_1H_UP	1.1e-12	1.4e-10	169	197	16	23467	ACSL1,ADM,CXCL1,G0S2,HCAR3,INHBA,LILRA3,LIMK2,MXD1,NAMPT,NFKBIA,PTX3,TNFAIP6,TREM1,TRIB1,UGCG
GSE24634_TREG_VS_TCONV_POST_DAY7_IL4_CONVERSION_DN	1.2e-12	1.5e-10	169	198	16	23467	ACSL1,ALOX5,BASP1,CD9,CHI3L1,CKAP4,CTSZ,GSN,HLX,MMP9,PDGFC,PYGL,QPCT,RAB13,RRAGD,TIMP2
GSE36888_UNTREATED_VS_IL2_TREATED_TCELL_17H_DN	1.2e-12	1.5e-10	169	198	16	23467	ACSL1,ADM,BCL2A1,BCL6,CKAP4,CXCL1,G0S2,HLX,KCNJ15,LIMK2,NAMPT,PFKFB3,PTX3,S100A12,TNFAIP6,TREM1
GSE41176_UNSTIM_VS_ANTI_IGM_STIM_TAK1_KO_BCELL_24H_DN	1.3e-12	1.5e-10	169	199	16	23467	ADM,BASP1,CHI3L1,CKAP4,FPR1,GNG10,H1F0,KCNJ15,LILRA3,LIMK2,MXD1,NFKBIA,ORM1,PTX3,RETN,S100A12
GSE10325_LUPUS_CD4_TCELL_VS_LUPUS_MYELOID_DN	1.4e-12	1.6e-10	169	200	16	23467	ACSL1,ANPEP,BASP1,C5AR1,CKAP4,FCGR3B,FPR1,GCA,HLX,IL1RN,LILRA2,MPP1,QPCT,RAB31,S100A12,TIMP2
GSE3982_BCELL_VS_BASOPHIL_DN	1.4e-12	1.6e-10	169	200	16	23467	CD9,CDA,FCGR3B,FOXO3,GRB10,H1F0,HP,MPP1,MYB,NFE2,PDGFC,RAB31,REPS2,RRAGD,S100P,TALDO1
GSE6269_HEALTHY_VS_E_COLI_INF_PBMC_DN	1.9e-12	2.1e-10	169	171	15	23467	ADM,BPI,CEACAM6,DEFA1,DYSF,ELANE,H1F0,HBG1,IRAK3,MPO,MXD1,PFKFB3,PRTN3,RNASE3,SLC22A4
GSE30971_CTRL_VS_LPS_STIM_MACROPHAGE_WBP7_KO_2H_UP	1.2e-11	1.4e-09	169	195	15	23467	ACSL1,ADM,AQP9,BASP1,BCL2A1,G0S2,HCAR3,IRAK3,LIMK2,NFKBIA,PFKFB3,PTX3,SLC2A3,TNFAIP6,VNN3
GSE9988_LPS_VS_CTRL_TREATED_MONOCYTE_UP	1.2e-11	1.3e-09	169	194	15	23467	ACSL1,ADM,AQP9,BCL2A1,CXCL1,EGR1,FOXO3,G0S2,GADD45A,INHBA,NFKBIA,PFKFB3,PPP1R15A,PTX3,TNFAIP6
GSE22886_DAY1_VS_DAY7_MONOCYTE_IN_CULTURE_UP	1.6e-11	1.6e-09	169	198	15	23467	ANPEP,BASP1,FOXO3,HCAR3,HLX,INHBA,IRAK3,LIMK2,NAMPT,NFKBIA,PFKFB3,PPP1R15A,PTX3,S100A12,VNN3
GSE360_L_DONOVANI_VS_B_MALAYI_LOW_DOSE_DC_UP	1.7e-11	1.7e-09	169	199	15	23467	ADM,CHI3L1,FKBP1B,FOXO3,G0S2,H1F0,HLX,INHBA,MMP9,NAMPT,NQO2,SELENBP1,SLC22A4,SLC2A3,TNFAIP6
GSE3982_NEUTROPHIL_VS_EFF_MEMORY_CD4_TCELL_UP	1.7e-11	1.7e-09	169	199	15	23467	ALOX5,BCL6,CDA,DYSF,FOXO3,LIMK2,MXD1,NQO2,PADI4,PFKFB3,PHC2,PPP1R15A,RRAGD,VNN3,ZYX
GSE22886_NAIVE_TCELL_VS_MONOCYTE_DN	1.8e-11	1.7e-09	169	200	15	23467	ACSL1,BCL6,CKAP4,FPR1,FUT4,GCA,IRAK3,LILRA2,MSRB1,NCF4,QPCT,S100A12,TALDO1,TIMP2,VNN2
GSE39556_UNTREATED_VS_3H_POLYIC_INJ_MOUSE_NK_CELL_DN	1.8e-11	1.7e-09	169	200	15	23467	ACSL1,ACTN1,CD9,FOXO3,FPR1,GADD45A,HIST1H2AC,HIST1H2BD,HIST2H2BE,HLX,LILRA2,MPP1,MYB,PGLYRP1,RNASE2
GSE37301_HEMATOPOIETIC_STEM_CELL_VS_CD4_TCELL_UP	7.7e-11	7.4e-09	169	185	14	23467	ALOX5,CAMP,FCGR3B,FPR1,IL1R2,LCN2,LTF,MMP9,MXD1,PFKFB3,PYGL,RAB31,SLPI,TLN1
GSE13485_PRE_VS_POST_YF17D_VACCINATION_PBMC_UP	1.2e-10	1.1e-08	169	191	14	23467	AQP9,ARG1,CA4,CHI3L1,CXCL1,CXCR2,CYP4F3,FAM129A,IL1R1,KCNJ15,MMP8,MMP9,ORM1,VNN3
GSE9988_LOW_LPS_VS_VEHICLE_TREATED_MONOCYTE_UP	1.4e-10	1.2e-08	169	193	14	23467	ACSL1,ADM,AQP9,BCL2A1,CXCL1,EGR1,G0S2,GADD45A,INHBA,MGAM,NFKBIA,PPP1R15A,PTX3,TNFAIP6
GSE11057_CD4_EFF_MEM_VS_PBMC_DN	1.5e-10	1.3e-08	169	194	14	23467	ACSL1,AQP9,CD9,CTSZ,DYSF,HIST1H2AC,MXD1,NFIL3,PDGFC,RNASE2,SIGLEC5,SPARC,TALDO1,TREM1
GSE9988_LPS_VS_VEHICLE_TREATED_MONOCYTE_UP	1.5e-10	1.3e-08	169	194	14	23467	ACSL1,ADM,AQP9,BCL2A1,CXCL1,EGR1,G0S2,GADD45A,INHBA,MGAM,NFKBIA,PPP1R15A,PTX3,TNFAIP6
GSE25088_ROSIGLITAZONE_VS_IL4_AND_ROSIGLITAZONE_STIM_STAT6_KO_MACROPHAGE_DAY10_UP	1.6e-10	1.4e-08	169	195	14	23467	ACTN1,CAMP,CLC,CYP4F3,F5,FCGR3B,H2BFS,IRS2,MSRB1,PADI4,REPS2,RNASE2,TIMP2,VNN3
GSE36888_STAT5_AB_KNOCKIN_VS_WT_TCELL_IL2_TREATED_17H_DN	1.7e-10	1.4e-08	169	196	14	23467	ACSL1,ACTN1,CLEC5A,EIF1AY,F5,GCA,GNG10,GRB10,HLX,IRAK3,LIN7A,MPO,MSRB1,PYGL
GSE9988_LOW_LPS_VS_CTRL_TREATED_MONOCYTE_UP	1.7e-10	1.4e-08	169	196	14	23467	ACSL1,ADM,AQP9,BCL2A1,CXCL1,EGR1,G0S2,GADD45A,INHBA,NFKBIA,PFKFB3,PPP1R15A,PTX3,TNFAIP6
GSE25123_CTRL_VS_ROSIGLITAZONE_STIM_PPARG_KO_MACROPHAGE_UP	1.8e-10	1.5e-08	169	197	14	23467	AQP9,BCL2A1,CLEC5A,DHRS9,F5,HCAR3,IL1RN,MGAM,MXD1,NAMPT,NFIL3,PFKFB3,S100A12,TREM1
GSE36888_UNTREATED_VS_IL2_TREATED_STAT5_AB_KNOCKIN_TCELL_2H_UP	1.9e-10	1.5e-08	169	198	14	23467	ADM,BCL6,CKAP4,CLEC5A,CXCL1,FUT4,G0S2,KCNJ15,LIMK2,S100A12,SLC22A4,TALDO1,TNFAIP6,TREM1
GSE7400_CTRL_VS_CSF3_IN_VIVO_TREATED_PBMC_DN	1.9e-10	1.5e-08	169	198	14	23467	ALPL,CD177,CEBPE,CTSG,F5,GADD45A,GYG1,IRAK3,MPO,PDGFC,RETN,SLC22A4,SLPI,VNN1
GSE360_L_DONOVANI_VS_B_MALAYI_HIGH_DOSE_DC_UP	2e-10	1.5e-08	169	199	14	23467	ADM,AQP9,BASP1,BCL2A1,CHI3L1,G0S2,H1F0,HIST2H2BE,IL1RN,MMP9,MYB,NFKBIA,SLC2A3,UGCG
GSE3982_EOSINOPHIL_VS_BCELL_UP	2e-10	1.5e-08	169	199	14	23467	CA4,CDA,CXCL1,FPR1,GRB10,HIST2H2BE,LIMK2,MMP25,MPO,MPP1,PPP1R15A,RRAGD,SLC22A4,TRIB1
GSE15733_BM_VS_SPLEEN_MEMORY_CD4_TCELL_UP	2.2e-10	1.5e-08	169	200	14	23467	ALOX5,AQP9,CAMP,CD177,CTSG,F5,HP,LTF,MMP9,MPO,MXD1,PRTN3,PYGL,RAB31
GSE22886_DAY0_VS_DAY1_MONOCYTE_IN_CULTURE_DN	2.2e-10	1.5e-08	169	200	14	23467	BASP1,CLEC5A,CXCL1,H2BFS,IL1RN,INHBA,MMP9,NAMPT,PFKFB3,RAB13,SLC2A3,TALDO1,TNFAIP6,UGCG
GSE22886_DC_VS_MONOCYTE_DN	2.2e-10	1.5e-08	169	200	14	23467	BPI,CKAP4,F5,FPR1,GCA,IRAK3,IRS2,KCNJ15,LILRA2,LILRA3,NFE2,S100A12,SIGLEC5,VNN2
GSE22886_NAIVE_CD8_TCELL_VS_MONOCYTE_DN	2.2e-10	1.5e-08	169	200	14	23467	ACSL1,ALOX5,BCL6,C5AR1,CKAP4,FPR1,GCA,IRAK3,LILRA2,QPCT,RAB31,S100A12,SNCA,TIMP2
GSE3039_CD4_TCELL_VS_ALPHABETA_CD8_TCELL_UP	2.2e-10	1.5e-08	169	200	14	23467	CTSG,ELANE,HP,MMP8,MMP9,MXD1,NCF4,PDGFC,PGLYRP1,PYGL,SLC2A3,SLC4A1,SLPI,TRIB1
GSE3982_EOSINOPHIL_VS_EFF_MEMORY_CD4_TCELL_UP	2.2e-10	1.5e-08	169	200	14	23467	ACSL1,ALOX5,BCL2A1,C3AR1,CA4,H1F0,H2BFS,LILRA2,LIMK2,MGAM,MMP25,NFE2,REPS2,TRIB1
GSE3982_NEUTROPHIL_VS_BCELL_UP	2.2e-10	1.5e-08	169	200	14	23467	ANXA3,BASP1,CEACAM6,FAM129A,IMPA2,LILRA3,LIMK2,MMP25,NQO2,PFKFB3,SIGLEC5,SLC22A4,VNN1,ZYX
GSE45365_NK_CELL_VS_CD11B_DC_DN	2.2e-10	1.5e-08	169	200	14	23467	CHI3L1,CXCL1,CYP4F3,EGR1,IL1RN,MMP9,NFIL3,NFKBIA,PADI4,PGLYRP1,PTX3,RAB31,SLC2A3,TREM1
GSE36888_UNTREATED_VS_IL2_TREATED_STAT5_AB_KNOCKIN_TCELL_17H_UP	1.3e-09	8.8e-08	169	190	13	23467	AQP9,BCL2A1,C5AR1,CD177,HIST1H2BD,HLX,IRS2,LIMK2,NAMPT,PFKFB3,RAB13,TNFAIP6,TREM1
GSE41087_WT_VS_FOXP3_MUT_ANTI_CD3_CD28_STIM_CD4_TCELL_UP	1.9e-09	1.3e-07	169	196	13	23467	ANPEP,AQP9,CD9,CLEC5A,FAM129A,FOXO3,HIST1H2AC,HIST1H2BD,KCNJ15,NFKBIA,PF4,S100A12,S100P
GSE3982_EOSINOPHIL_VS_NKCELL_UP	2e-09	1.3e-07	169	197	13	23467	ALOX5,ANPEP,BCL2A1,BCL6,CKAP4,GRB10,LIMK2,NFIL3,PTX3,PYGL,REPS2,RRAGD,S100P
GSE36826_WT_VS_IL1R_KO_SKIN_DN	2.1e-09	1.4e-07	169	198	13	23467	ANPEP,AQP9,C5AR1,FPR1,HIST1H2AC,HIST2H2BE,NAMPT,PF4,PPP1R15A,QPCT,S100A12,S100P,TREM1
GSE360_CTRL_VS_L_MAJOR_DC_DN	2.3e-09	1.4e-07	169	199	13	23467	ADM,G0S2,GADD45A,GMPR,HIST1H2AC,IL1RN,IRS2,MMP9,NAMPT,RRAGD,SLPI,TNFAIP6,TRIB1
GSE360_L_DONOVANI_VS_B_MALAYI_HIGH_DOSE_MAC_UP	2.3e-09	1.4e-07	169	199	13	23467	ADM,ANPEP,AQP9,BCL2A1,FCGR3B,G0S2,HCAR3,IL1R1,IL1RN,PF4,SLC2A3,SLC6A8,VNN2
GSE41176_UNSTIM_VS_ANTI_IGM_STIM_BCELL_3H_UP	2.3e-09	1.4e-07	169	199	13	23467	ACSL1,AQP9,BCL2A1,CXCL1,G0S2,INHBA,IRAK3,NAMPT,PFKFB3,PTX3,TNFAIP6,VNN1,VNN3
GSE24634_TREG_VS_TCONV_POST_DAY10_IL4_CONVERSION_DN	2.4e-09	1.4e-07	169	200	13	23467	ACSL1,ANPEP,AQP9,CD9,CTSZ,GSN,INHBA,PDGFC,PYGL,RAB13,RAB31,SPARC,TIMP2
GSE29618_BCELL_VS_MONOCYTE_DN	2.4e-09	1.4e-07	169	200	13	23467	ACSL1,ACTN1,C5AR1,CDA,FUT4,LILRA2,MPP1,PTX3,QPCT,RAB31,RNASE2,TREM1,TRIB1
GSE360_CTRL_VS_M_TUBERCULOSIS_DC_DN	2.4e-09	1.4e-07	169	200	13	23467	ACSL1,C3AR1,CKAP4,FCGR3B,G0S2,GADD45A,HIST2H2BE,IL1RN,MMP9,NFKBIA,PFKFB3,SLPI,TRIB1
GSE360_L_MAJOR_VS_B_MALAYI_HIGH_DOSE_DC_UP	2.4e-09	1.4e-07	169	200	13	23467	ACSL1,AQP9,B4GALT5,BASP1,BPI,EIF1AY,HCAR3,IL1RN,IRS2,MMP9,NFKBIA,SLC6A8,UGCG
GSE6269_FLU_VS_STREP_PNEUMO_INF_PBMC_DN	4.6e-09	2.7e-07	169	172	12	23467	CD24,CHIT1,GSN,LTF,MS4A3,RAB13,RAB31,REPS2,RRAGD,SNCA,TACSTD2,TPM1
GSE11057_CD4_CENT_MEM_VS_PBMC_DN	1.9e-08	1.1e-06	169	195	12	23467	ACSL1,ALOX12,CD9,CTSZ,DYSF,MXD1,PDGFC,REPS2,RNASE2,SPARC,VNN2,XK
GSE21360_SECONDARY_VS_QUATERNARY_MEMORY_CD8_TCELL_UP	2e-08	1.1e-06	169	196	12	23467	BASP1,BCL2A1,CXCR2,FPR1,IL1RN,IRAK3,LCN2,MSRB1,MXD1,NFKBIA,PFKFB3,TREM1
GSE34156_UNTREATED_VS_6H_TLR1_TLR2_LIGAND_TREATED_MONOCYTE_UP	2e-08	1.1e-06	169	196	12	23467	ADM,ANPEP,CTSZ,CXCL1,FPR1,GCA,HCAR3,LIN7A,MPP1,NCF4,RAB31,TALDO1
GSE30971_WBP7_HET_VS_KO_MACROPHAGE_2H_LPS_STIM_DN	2.1e-08	1.1e-06	169	197	12	23467	AQP9,BASP1,BCL2A1,CHI3L1,GADD45A,HCAR3,HLX,LIMK2,PTX3,TNFAIP6,VNN2,VNN3
GSE36888_STAT5_AB_KNOCKIN_VS_WT_TCELL_IL2_TREATED_2H_DN	2.1e-08	1.1e-06	169	197	12	23467	ACTN1,AQP9,CLEC5A,F5,GCA,HLX,LIN7A,MPO,RAB13,SLC2A3,TREM1,VNN2
GSE9988_ANTI_TREM1_VS_LPS_MONOCYTE_DN	2.1e-08	1.1e-06	169	197	12	23467	ACSL1,AQP9,BCL2A1,CXCL1,G0S2,GADD45A,HCAR3,NAMPT,NFKBIA,PFKFB3,PTX3,TNFAIP6
GSE360_LOW_DOSE_B_MALAYI_VS_M_TUBERCULOSIS_DC_DN	2.2e-08	1.1e-06	169	198	12	23467	BASP1,BCL2A1,C3AR1,FCGR3B,G0S2,GMPR,HIST2H2BE,INHBA,MMP9,PFKFB3,PPP1R15A,SLC22A4
GSE9006_HEALTHY_VS_TYPE_2_DIABETES_PBMC_AT_DX_DN	2.2e-08	1.1e-06	169	198	12	23467	ACSL1,B4GALT5,BMX,C3AR1,CXCL1,EGR1,HCAR3,KCNJ15,LIMK2,MGAM,TRIB1,VNN1
GSE9988_ANTI_TREM1_VS_LOW_LPS_MONOCYTE_DN	2.2e-08	1.1e-06	169	198	12	23467	ACSL1,AQP9,BCL2A1,CXCL1,G0S2,GADD45A,HCAR3,LIMK2,NFKBIA,PFKFB3,PTX3,TNFAIP6
GSE21774_CD62L_POS_CD56_DIM_VS_CD62L_NEG_CD56_DIM_NK_CELL_DN	2.4e-08	1.1e-06	169	199	12	23467	ANXA3,CTSG,CXCR2,ELANE,HP,LCN2,MMP8,MS4A3,MSRB1,NCF4,SLC22A4,TREM1
GSE24634_IL4_VS_CTRL_TREATED_NAIVE_CD4_TCELL_DAY10_DN	2.4e-08	1.1e-06	169	199	12	23467	ACSL1,CDA,CKAP4,DHRS9,IL1RN,IMPA2,INHBA,MSRB1,PYGL,RAB31,TALDO1,TNFAIP6
GSE30971_WBP7_HET_VS_KO_MACROPHAGE_DN	2.4e-08	1.1e-06	169	199	12	23467	AQP9,CHI3L1,CXCL1,GADD45A,HCAR3,HLX,LIMK2,PFKFB3,PTX3,TNFAIP6,VNN2,VNN3
GSE360_DC_VS_MAC_T_GONDII_DN	2.4e-08	1.1e-06	169	199	12	23467	ALOX5,BCL2A1,C3AR1,CDA,CHIT1,CKAP4,LILRA2,SLC6A8,SPARC,TIMP2,VNN2,VSIG4
GSE360_HIGH_DOSE_B_MALAYI_VS_M_TUBERCULOSIS_MAC_DN	2.4e-08	1.1e-06	169	199	12	23467	ACSL1,ANPEP,AQP9,BCL2A1,CKAP4,CXCL1,NAMPT,PHC2,RAB31,RNASE2,SLC2A3,TNFAIP6
GSE37533_UNTREATED_VS_PIOGLIZATONE_TREATED_CD4_TCELL_PPARG1_AND_FOXP3_TRASDUCED_UP	2.4e-08	1.1e-06	169	199	12	23467	ACTN1,BCL2A1,CHI3L1,CXCL1,G0S2,GSN,IL1R2,IL1RN,INHBA,QPCT,RAB13,SLC2A3
GSE3982_BASOPHIL_VS_CENT_MEMORY_CD4_TCELL_UP	2.4e-08	1.1e-06	169	199	12	23467	BASP1,CDA,GSN,MAPK14,MGAM,MXD1,MYB,NCF4,PDGFC,RNASE2,RRAGD,TALDO1
GSE10325_LUPUS_BCELL_VS_LUPUS_MYELOID_DN	2.5e-08	1.1e-06	169	200	12	23467	ANPEP,C3AR1,C5AR1,IL1RN,LILRA2,MPP1,MSRB1,QPCT,RAB31,RRAGD,SLC22A4,TALDO1
GSE24634_TEFF_VS_TCONV_DAY7_IN_CULTURE_DN	2.5e-08	1.1e-06	169	200	12	23467	ACTN1,CD9,CDA,CHI3L1,CKAP4,GSN,HIST2H2BE,HLX,LILRA2,MSRB1,PYGL,TNFAIP6
GSE2770_UNTREATED_VS_IL12_TREATED_ACT_CD4_TCELL_2H_UP	2.5e-08	1.1e-06	169	200	12	23467	AQP9,BASP1,CHI3L1,CXCR1,LIN7A,MGAM,PGLYRP1,PYGL,RNASE2,S100A12,TIMP2,VNN2
GSE3039_NKT_CELL_VS_ALPHAALPHA_CD8_TCELL_UP	2.5e-08	1.1e-06	169	200	12	23467	CAMP,CHI3L1,CXCL1,CXCR2,G0S2,GNG10,IL1R2,LCN2,NCF4,SLPI,TNFAIP6,TREM1
GSE34205_HEALTHY_VS_FLU_INF_INFANT_PBMC_DN	2.5e-08	1.1e-06	169	200	12	23467	ADM,CTNNAL1,DYSF,GMPR,H1F0,HIST1H2BD,HIST2H2BE,LTF,MMP8,MPO,RNASE2,RNASE3
GSE360_DC_VS_MAC_B_MALAYI_HIGH_DOSE_DN	2.5e-08	1.1e-06	169	200	12	23467	BPI,CA4,CXCR2,FOXO3,GMPR,H1F0,HIST2H2BE,LILRA2,MMP9,PPP1R15A,SPARC,TALDO1
GSE39556_UNTREATED_VS_3H_POLYIC_INJ_MOUSE_CD8A_DC_DN	2.5e-08	1.1e-06	169	200	12	23467	ACSL1,ACTN1,FOXO3,FUT4,GADD45A,GSN,HIST1H2AC,HIST1H2BD,HIST2H2BE,HLX,LILRA2,RAB13
GSE3982_BASOPHIL_VS_EFF_MEMORY_CD4_TCELL_UP	2.5e-08	1.1e-06	169	200	12	23467	ACTN1,BASP1,H1F0,MAPK14,MGAM,MXD1,MYB,NAMPT,NCF4,PDGFC,REPS2,RRAGD
GSE3982_MAC_VS_BCELL_UP	2.5e-08	1.1e-06	169	200	12	23467	BCL6,CDA,FOXO3,HP,INHBA,MPP1,NFE2,RNASE2,SLC22A4,TACSTD2,TALDO1,TREM1
GSE9988_ANTI_TREM1_VS_ANTI_TREM1_AND_LPS_MONOCYTE_DN	1.6e-07	7.3e-06	169	193	11	23467	ACSL1,AQP9,BCL2A1,G0S2,GADD45A,HCAR3,NFKBIA,PFKFB3,PPP1R15A,PTX3,TNFAIP6
GSE30971_CTRL_VS_LPS_STIM_MACROPHAGE_WBP7_KO_4H_UP	1.9e-07	8.5e-06	169	196	11	23467	AQP9,BASP1,BCL2A1,IRAK3,LIMK2,NFKBIA,PFKFB3,PTX3,SLC2A3,TNFAIP6,VNN3
GSE11057_NAIVE_CD4_VS_PBMC_CD4_TCELL_DN	2e-07	8.6e-06	169	197	11	23467	B4GALT5,C3AR1,CD9,CTSZ,DYSF,HIST1H2AC,MPP1,NAMPT,NFIL3,PDGFC,REPS2
GSE22886_NEUTROPHIL_VS_MONOCYTE_UP	2.1e-07	8.6e-06	169	198	11	23467	ANXA3,CA4,CEACAM1,CLC,CXCR1,CXCR2,CYP4F3,KCNJ15,PHC2,SLPI,TCN1
GSE24634_TREG_VS_TCONV_POST_DAY5_IL4_CONVERSION_DN	2.1e-07	8.6e-06	169	198	11	23467	BASP1,BCL6,CKAP4,CTSZ,HLX,IL1R2,PDGFC,RAB13,SIGLEC5,TIMP2,VNN2
GSE3982_MAST_CELL_VS_TH2_UP	2.1e-07	8.6e-06	169	198	11	23467	ADM,BASP1,FCGR3B,GMPR,GRB10,HP,IL1RN,LILRA3,PTX3,SIGLEC5,TPM1
GSE29618_PDC_VS_MDC_DN	2.2e-07	8.6e-06	169	199	11	23467	ALOX5,BASP1,BCL2A1,BCL6,IL1RN,IRAK3,NAMPT,RAB31,RNASE2,SLC2A3,TRIB1
GSE10325_MYELOID_VS_LUPUS_MYELOID_DN	2.3e-07	8.6e-06	169	200	11	23467	ACSL1,ADM,AQP9,F5,FAM129A,GMPR,HLX,IL1RN,LIMK2,SLC2A3,TNFAIP6
GSE1432_1H_VS_24H_IFNG_MICROGLIA_UP	2.3e-07	8.6e-06	169	200	11	23467	ALOX12,C5AR1,CD9,IL1R1,IL1R2,MPO,NFIL3,PDGFC,SNCA,TRIB1,TYMS
GSE17721_0.5H_VS_24H_CPG_BMDC_UP	2.3e-07	8.6e-06	169	200	11	23467	ARG1,CA4,GYG1,HLX,NFE2,NQO2,PYGL,QPCT,RNASE2,TIMP2,ZYX
GSE22886_NAIVE_BCELL_VS_MONOCYTE_DN	2.3e-07	8.6e-06	169	200	11	23467	C5AR1,CKAP4,GCA,GYG1,IRAK3,LILRA2,QPCT,RAB31,S100A12,TALDO1,TIMP2
GSE24142_DN2_VS_DN3_THYMOCYTE_UP	2.3e-07	8.6e-06	169	200	11	23467	AQP9,CD9,CKAP4,CTNNAL1,FAM129A,ITGA2B,MPO,NFE2,PYGL,RAB31,SELENBP1
GSE24142_EARLY_THYMIC_PROGENITOR_VS_DN3_THYMOCYTE_UP	2.3e-07	8.6e-06	169	200	11	23467	ACSL1,AQP9,CD9,CKAP4,FAM129A,GSN,LTF,MPO,PRTN3,RAB31,SELENBP1
GSE24634_IL4_VS_CTRL_TREATED_NAIVE_CD4_TCELL_DAY3_DN	2.3e-07	8.6e-06	169	200	11	23467	ACTN1,ADM,BCL2A1,CHI3L1,CKAP4,CXCL1,INHBA,LIMK2,TNFAIP6,VNN1,VSIG4
GSE24634_IL4_VS_CTRL_TREATED_NAIVE_CD4_TCELL_DAY7_DN	2.3e-07	8.6e-06	169	200	11	23467	BCL2A1,CKAP4,DHRS9,FAM129A,IL1RN,IMPA2,LILRA2,MSRB1,RAB13,TIMP2,TNFAIP6
GSE25085_FETAL_LIVER_VS_FETAL_BM_SP4_THYMIC_IMPLANT_DN	2.3e-07	8.6e-06	169	200	11	23467	ARG1,EGR1,FPR1,GADD45A,GCA,HP,INHBA,MMP8,MMP9,NFIL3,SLPI
GSE29618_LAIV_VS_TIV_FLU_VACCINE_DAY7_PDC_DN	2.3e-07	8.6e-06	169	200	11	23467	BCL6,CD24,FOXO3,H2BFS,HIST1H2BD,HIST2H2AA3,HIST2H2BE,HLX,INHBA,PRTN3,QPCT
GSE29618_PDC_VS_MDC_DAY7_FLU_VACCINE_DN	2.3e-07	8.6e-06	169	200	11	23467	ACTN1,BASP1,BCL6,EGR1,FAM129A,IL1R2,IL1RN,IRAK3,QPCT,RAB31,SLC2A3
GSE34156_UNTREATED_VS_24H_NOD2_LIGAND_TREATED_MONOCYTE_DN	2.3e-07	8.6e-06	169	200	11	23467	ADM,ANPEP,CXCL1,GCA,H1F0,LIN7A,MPP1,NCF4,RAB31,TALDO1,TIMP2
GSE360_DC_VS_MAC_M_TUBERCULOSIS_DN	2.3e-07	8.6e-06	169	200	11	23467	ALOX5,BCL2A1,CHIT1,FOXO3,IMPA2,IRAK3,LILRA2,PHC2,RPS4Y1,SPARC,VSIG4
GSE3982_DC_VS_BCELL_UP	2.3e-07	8.6e-06	169	200	11	23467	CHI3L1,CLEC5A,CTNNAL1,CXCR2,DHRS9,LILRA2,MPP1,NFIL3,PDGFC,RAB31,TACSTD2
GSE3982_MAST_CELL_VS_BCELL_UP	2.3e-07	8.6e-06	169	200	11	23467	BPI,CEACAM8,CRISP3,FCGR3B,FOXO3,GADD45A,GRB10,GSN,HP,IL1R1,TALDO1
GSE43955_TH0_VS_TGFB_IL6_TH17_ACT_CD4_TCELL_4H_UP	2.3e-07	8.6e-06	169	200	11	23467	ACTN1,CTSZ,EIF1AY,HLX,IL1R1,KDM5D,NFIL3,PPP1R15A,RNASE3,TNFAIP6,UGCG
GSE5679_CTRL_VS_PPARG_LIGAND_ROSIGLITAZONE_AND_RARA_AGONIST_AM580_TREATED_DC_DN	2.3e-07	8.6e-06	169	200	11	23467	ARG1,C3AR1,CLU,GRB10,IL1R1,MMP8,MMP9,MPP1,ORM1,SLC6A8,TYMS
KAECH_DAY8_EFF_VS_MEMORY_CD8_TCELL_UP	2.3e-07	8.6e-06	169	200	11	23467	BCL2A1,CD9,GNG10,GSN,MSRB1,NFE2,NUSAP1,RRM2,SLC2A3,TYMS,UGCG
GSE14386_UNTREATED_VS_IFNA_TREATED_ACT_PBMC_MS_PATIENT_DN	5.6e-07	2e-05	169	174	10	23467	FCGR3B,FPR1,IL1R2,MPO,MS4A3,MXD1,MYB,NAMPT,NFIL3,PRTN3
GSE2706_UNSTIM_VS_2H_R848_DC_DN	1.4e-06	5e-05	169	192	10	23467	ACSL1,B4GALT5,CXCL1,DDX3Y,GADD45A,INHBA,NFKBIA,PPP1R15A,SLC2A3,TNFAIP6
GSE30971_CTRL_VS_LPS_STIM_MACROPHAGE_WBP7_HET_2H_UP	1.5e-06	5.4e-05	169	194	10	23467	ACSL1,BCL2A1,G0S2,IRAK3,LIMK2,NFKBIA,PFKFB3,SLC2A3,TNFAIP6,TREM1
GSE34156_TLR1_TLR2_LIGAND_VS_NOD2_AND_TLR1_TLR2_LIGAND_24H_TREATED_MONOCYTE_UP	1.5e-06	5.4e-05	169	194	10	23467	ANPEP,C3AR1,CTSZ,CXCL1,HCAR3,MPP1,NCF4,RAB31,TALDO1,TLN1
GSE3982_EOSINOPHIL_VS_TH1_UP	1.6e-06	5.6e-05	169	195	10	23467	BMX,CD9,CEBPE,CKAP4,LILRA2,LIMK2,MGAM,NFE2,S100P,TNFAIP6
GSE14000_UNSTIM_VS_4H_LPS_DC_TRANSLATED_RNA_DN	1.7e-06	5.8e-05	169	197	10	23467	ACSL1,BCL2A1,CKAP4,FUT4,GMPR,GRB10,LILRA3,NAMPT,SELENBP1,TNFAIP6
GSE25088_IL4_VS_IL4_AND_ROSIGLITAZONE_STIM_STAT6_KO_MACROPHAGE_DAY10_UP	1.7e-06	5.8e-05	169	196	10	23467	CAMP,CDA,CYP4F3,DHRS9,FCGR3B,LIN7A,MGAM,MSRB1,PADI4,S100A12
GSE34156_NOD2_LIGAND_VS_TLR1_TLR2_LIGAND_6H_TREATED_MONOCYTE_DN	1.7e-06	5.8e-05	169	197	10	23467	ACSL1,ANPEP,C3AR1,CTSZ,CXCL1,HCAR3,MPP1,NCF4,RAB31,TLN1
GSE360_L_DONOVANI_VS_M_TUBERCULOSIS_DC_DN	1.7e-06	5.8e-05	169	197	10	23467	ACSL1,BCL2A1,C3AR1,CHI3L1,CXCR1,KCNJ15,MMP8,RRM2,TALDO1,ZWINT
GSE3982_NEUTROPHIL_VS_BASOPHIL_UP	1.7e-06	5.8e-05	169	196	10	23467	ACTN1,ANXA3,BCL6,CDA,IMPA2,LILRA3,LIMK2,PFKFB3,S100A12,SLC22A4
GSE3982_MAC_VS_TH1_UP	1.8e-06	5.8e-05	169	198	10	23467	FCGR3B,FOXO3,GCA,HP,NFE2,REPS2,RNASE2,TACSTD2,VNN1,VNN3
GSE18281_CORTICAL_VS_MEDULLARY_THYMOCYTE_UP	1.9e-06	5.8e-05	169	199	10	23467	ARG1,CHI3L1,EGR1,IL1RN,LCN2,NFKBIA,PPP1R15A,SLPI,VNN1,VNN2
GSE19401_NAIVE_VS_IMMUNIZED_MOUSE_PLN_FOLLICULAR_DC_UP	1.9e-06	5.8e-05	169	199	10	23467	ANPEP,CKAP4,CXCL1,G0S2,LIMK2,PPP1R15A,RAB31,RPS4Y1,S100A12,SLC2A3
GSE20151_CTRL_VS_FUSOBACT_NUCLEATUM_NEUTROPHIL_DN	1.9e-06	5.8e-05	169	199	10	23467	CA4,DHRS9,FAM129A,H1F0,IL1R2,LILRA3,MGAM,NFE2,NQO2,S100A12
GSE26030_TH1_VS_TH17_RESTIMULATED_DAY15_POST_POLARIZATION_UP	1.9e-06	5.8e-05	169	199	10	23467	ALOX5,CD9,FPR1,IMPA2,IRAK3,RPS4Y1,RRM2,TYMS,VNN2,ZWINT
GSE360_HIGH_DOSE_B_MALAYI_VS_M_TUBERCULOSIS_DC_DN	1.9e-06	5.8e-05	169	199	10	23467	B4GALT5,BPI,G0S2,GMPR,HIST2H2BE,IL1RN,MMP9,NFKBIA,PPP1R15A,TALDO1
GSE360_T_GONDII_VS_M_TUBERCULOSIS_DC_DN	1.9e-06	5.8e-05	169	199	10	23467	ACSL1,ALOX5,B4GALT5,BCL2A1,C3AR1,CKAP4,KCNJ15,MMP8,TALDO1,VNN1
GSE12392_IFNAR_KO_VS_IFNB_KO_CD8_NEG_SPLEEN_DC_DN	2e-06	5.8e-05	169	200	10	23467	BASP1,CLU,ELANE,G0S2,IL1R2,MMP8,MPO,NFKBIA,ORM1,UGCG
GSE13484_UNSTIM_VS_12H_YF17D_VACCINE_STIM_PBMC_DN	2e-06	5.8e-05	169	200	10	23467	ADM,ANPEP,AQP9,H1F0,IRAK3,MXD1,QPCT,RAB31,TCN1,TRIB1
GSE14000_UNSTIM_VS_16H_LPS_DC_DN	2e-06	5.8e-05	169	200	10	23467	ACSL1,CKAP4,FUT4,GMPR,GRB10,HIST2H2BE,LILRA3,NAMPT,NFKBIA,TNFAIP6
GSE20715_0H_VS_24H_OZONE_LUNG_DN	2e-06	5.8e-05	169	200	10	23467	BASP1,CHI3L1,FOXO3,GSN,HP,LCN2,NAMPT,PGLYRP1,SLPI,TRIB1
GSE21546_WT_VS_SAP1A_KO_ANTI_CD3_STIM_DP_THYMOCYTES_UP	2e-06	5.8e-05	169	200	10	23467	ANXA3,CTSG,ELANE,HIST2H2AA3,MPO,MS4A3,MSRB1,PRTN3,SLC22A4,TALDO1
GSE22140_HEALTHY_VS_ARTHRITIC_GERMFREE_MOUSE_CD4_TCELL_DN	2e-06	5.8e-05	169	200	10	23467	CTSZ,CXCL1,HLX,PPP1R15A,PTX3,SLC2A3,TIMP2,TRIB1,VNN2,VSIG4
GSE23502_WT_VS_HDC_KO_MYELOID_DERIVED_SUPPRESSOR_CELL_BM_DN	2e-06	5.8e-05	169	200	10	23467	ACTN1,C5AR1,CD9,CTSZ,G0S2,IL1R2,IL1RN,NFIL3,PFKFB3,RAB31
GSE24142_DN2_VS_DN3_THYMOCYTE_FETAL_UP	2e-06	5.8e-05	169	200	10	23467	ACSL1,AQP9,CD9,CKAP4,FKBP1B,GRB10,NFE2,PYGL,RAB31,ZWINT
GSE24634_IL4_VS_CTRL_TREATED_NAIVE_CD4_TCELL_DAY5_UP	2e-06	5.8e-05	169	200	10	23467	ALOX5,BASP1,DYSF,GADD45A,HLX,IL1R1,IL1R2,NFIL3,PDGFC,TRIB1
GSE24634_TEFF_VS_TCONV_DAY10_IN_CULTURE_DN	2e-06	5.8e-05	169	200	10	23467	CD9,CDA,CTSZ,DYSF,GCA,MPP1,RAB13,RAB31,RRAGD,TNFAIP6
GSE3039_CD4_TCELL_VS_B1_BCELL_DN	2e-06	5.8e-05	169	200	10	23467	CD9,FPR1,HP,IL1RN,MMP8,MPP1,MSRB1,SLC6A8,SLPI,TIMP2
GSE3039_CD4_TCELL_VS_B2_BCELL_UP	2e-06	5.8e-05	169	200	10	23467	CHI3L1,CXCR2,EGR1,ELANE,GMPR,HP,MMP9,PPP1R15A,SLC4A1,TRIB1
GSE35825_UNTREATED_VS_IFNG_STIM_MACROPHAGE_UP	2e-06	5.8e-05	169	200	10	23467	ACTN1,ADM,B4GALT5,BCL2A1,CHI3L1,HP,IL1RN,IRAK3,ITGA2B,NFKBIA
GSE360_CTRL_VS_L_DONOVANI_DC_DN	2e-06	5.8e-05	169	200	10	23467	ADM,G0S2,GADD45A,HIST1H2AC,IRS2,MMP9,NFKBIA,QPCT,SLPI,UGCG
GSE36392_TYPE_2_MYELOID_VS_NEUTROPHIL_IL25_TREATED_LUNG_UP	2e-06	5.8e-05	169	200	10	23467	ACTN1,ADM,BASP1,CA4,CLU,CTNNAL1,GADD45A,PYGL,SLC2A3,SPARC
GSE3982_DC_VS_TH1_UP	2e-06	5.8e-05	169	200	10	23467	ANPEP,BCL6,C5AR1,CHI3L1,CTNNAL1,LILRA2,PDGFC,PGLYRP1,SLC22A4,TACSTD2
GSE3982_MAC_VS_CENT_MEMORY_CD4_TCELL_UP	2e-06	5.8e-05	169	200	10	23467	ACSL1,C3AR1,CDA,HCAR3,INHBA,MYL9,QPCT,RRM2,TACSTD2,TREM1
GSE3982_NEUTROPHIL_VS_TH2_UP	2e-06	5.8e-05	169	200	10	23467	ACTN1,FAM129A,HIST1H2BD,IL1R1,IMPA2,MMP25,PADI4,PFKFB3,SLC22A4,TREM1
GSE40274_CTRL_VS_FOXP3_AND_XBP1_TRANSDUCED_ACTIVATED_CD4_TCELL_DN	6e-06	0.00017	169	178	9	23467	ACTN1,ANPEP,BCL6,CAMP,CLEC1B,CYP4F3,HIST2H2BE,MMP9,MPP1
GSE13485_CTRL_VS_DAY7_YF17D_VACCINE_PBMC_UP	8.2e-06	0.00023	169	185	9	23467	ARG1,BPI,CHI3L1,CXCL1,CXCR2,CYP4F3,KCNJ15,MMP9,ORM1
GSE14415_ACT_TCONV_VS_ACT_NATURAL_TREG_DN	8.5e-06	0.00024	169	186	9	23467	CHIT1,CLEC5A,FAM129A,GNG10,H1F0,MMP8,MPO,MXD1,PGLYRP1
GSE2706_UNSTIM_VS_2H_LPS_DC_DN	1e-05	0.00029	169	190	9	23467	ACSL1,B4GALT5,CXCL1,GADD45A,HCAR3,INHBA,NAMPT,NFKBIA,TNFAIP6
GSE36888_UNTREATED_VS_IL2_TREATED_STAT5_AB_KNOCKIN_TCELL_6H_UP	1.1e-05	0.00031	169	192	9	23467	FPR1,LIMK2,MXD1,NAMPT,PFKFB3,RAB31,S100A12,VNN2,VNN3
GSE45365_HEALTHY_VS_MCMV_INFECTION_CD11B_DC_DN	1.1e-05	0.00031	169	192	9	23467	ALOX12,CLEC1B,CTSG,ITGA2B,MYL9,PF4,PRTN3,RRM2,TPM1
GSE7219_UNSTIM_VS_LPS_AND_ANTI_CD40_STIM_NIK_NFKB2_KO_DC_DN	1.1e-05	0.00032	169	193	9	23467	EGR1,MXD1,NFIL3,NFKBIA,PPP1R15A,PYGL,QPCT,TRIB1,UGCG
GSE19401_UNSTIM_VS_RETINOIC_ACID_STIM_FOLLICULAR_DC_DN	1.2e-05	0.00035	169	195	9	23467	ANPEP,CXCL1,DMTN,G0S2,GSN,H1F0,KCNJ15,LIN7A,NFKBIA
GSE42724_MEMORY_VS_B1_BCELL_DN	1.3e-05	0.00035	169	196	9	23467	BASP1,GADD45A,H2BFS,HIST1H2AC,HIST1H2BD,INHBA,LILRA3,NFKBIA,TNFAIP6
GSE13484_12H_UNSTIM_VS_YF17D_VACCINE_STIM_PBMC_DN	1.4e-05	0.00035	169	198	9	23467	ADM,AQP9,FPR1,HIST2H2BE,IL1RN,IRAK3,PTX3,RAB13,SLC2A3
GSE14000_UNSTIM_VS_16H_LPS_DC_TRANSLATED_RNA_DN	1.4e-05	0.00035	169	197	9	23467	B4GALT5,BCL2A1,CKAP4,FUT4,GMPR,GRB10,HIST2H2BE,LILRA3,TNFAIP6
GSE14000_UNSTIM_VS_4H_LPS_DC_DN	1.4e-05	0.00035	169	198	9	23467	ACSL1,BCL2A1,CKAP4,FUT4,GMPR,GRB10,NAMPT,NFKBIA,TNFAIP6
GSE1925_CTRL_VS_3H_IFNG_STIM_MACROPHAGE_DN	1.4e-05	0.00035	169	197	9	23467	ANXA3,CD177,CD24,DEFA4,HBQ1,KCNJ15,NQO2,SPARC,VNN1
GSE20727_ROS_INH_VS_ROS_INH_AND_DNFB_ALLERGEN_TREATED_DC_UP	1.4e-05	0.00035	169	198	9	23467	ADM,BASP1,GRB10,GYG1,HLX,NAMPT,PFKFB3,SLC2A3,TRIB1
GSE24574_BCL6_HIGH_TFH_VS_TCONV_CD4_TCELL_DN	1.4e-05	0.00035	169	198	9	23467	BCL6,F5,HIST2H2BE,IL1RN,MS4A3,NFIL3,RRAGD,SLC22A4,TNFAIP6
GSE28783_ANTI_MIR33_VS_CTRL_ATHEROSCLEROSIS_MACROPHAGE_DN	1.4e-05	0.00035	169	198	9	23467	CD24,CEACAM8,CXCL1,CXCR2,GCA,PGLYRP1,RNASE2,XK,ZWINT
GSE29949_CD8_POS_DC_SPLEEN_VS_MONOCYTE_BONE_MARROW_UP	1.4e-05	0.00035	169	197	9	23467	BASP1,CAMP,GSN,HIST1H2AC,HIST2H2BE,IL1RN,NCF4,TPM1,VNN1
GSE30971_WBP7_HET_VS_KO_MACROPHAGE_4H_LPS_STIM_UP	1.4e-05	0.00035	169	198	9	23467	ADM,CLEC5A,CXCL1,FUT4,G0S2,PTX3,TALDO1,TNFAIP6,TREM1
GSE3982_MAST_CELL_VS_NEUTROPHIL_DN	1.4e-05	0.00035	169	197	9	23467	ACSL1,BCL6,BMX,C5AR1,FAM129A,LIMK2,MMP25,NCF4,PFKFB3
GSE3982_NEUTROPHIL_VS_TH1_UP	1.4e-05	0.00035	169	198	9	23467	HLX,IL1R1,LIMK2,MMP25,MXD1,PADI4,PFKFB3,S100P,VNN1
GSE15767_MED_VS_SCS_MAC_LN_UP	1.5e-05	0.00035	169	200	9	23467	C5AR1,EIF1AY,GSN,HLX,MSRB1,PDGFC,RAB31,REPS2,SELENBP1
GSE17301_IFNA2_VS_IFNA2_AND_ACD3_ACD28_STIM_CD8_TCELL_DN	1.5e-05	0.00035	169	199	9	23467	GRB10,IL1R2,MMP9,MPP1,NCF4,NFKBIA,QPCT,TREM1,TRIB1
GSE17721_ALL_VS_24H_PAM3CSK4_BMDC_UP	1.5e-05	0.00035	169	200	9	23467	ANPEP,CA4,GRB10,IL1RN,QPCT,RNASE2,TACSTD2,TIMP2,ZYX
GSE17721_CPG_VS_GARDIQUIMOD_12H_BMDC_DN	1.5e-05	0.00035	169	200	9	23467	CA4,CLEC5A,DMTN,F5,GADD45A,MMP9,SLC22A4,TALDO1,TREM1
GSE17721_CTRL_VS_GARDIQUIMOD_1H_BMDC_DN	1.5e-05	0.00035	169	200	9	23467	BCL6,CLEC1B,GADD45A,GMPR,IL1RN,INHBA,IRS2,NFKBIA,PPP1R15A
GSE17721_POLYIC_VS_CPG_16H_BMDC_UP	1.5e-05	0.00035	169	200	9	23467	B4GALT5,BASP1,F5,MPP1,MSRB1,NFIL3,ORM1,XK,ZYX
GSE19923_WT_VS_HEB_AND_E2A_KO_DP_THYMOCYTE_DN	1.5e-05	0.00035	169	200	9	23467	BCL2A1,EGR1,EIF1AY,IRS2,NAMPT,NFIL3,NFKBIA,PHC2,PPP1R15A
GSE20754_WT_VS_TCF1_KO_MEMORY_CD8_TCELL_UP	1.5e-05	0.00035	169	200	9	23467	ADM,ANXA3,BASP1,C3AR1,CKAP4,IRS2,PPP1R15A,PTX3,RAB13
GSE21774_CD62L_POS_CD56_BRIGHT_VS_CD62L_NEG_CD56_DIM_NK_CELL_UP	1.5e-05	0.00035	169	200	9	23467	ALPL,ANXA3,CTSG,ELANE,LCN2,NCF4,NFIL3,PRTN3,TREM1
GSE22025_UNTREATED_VS_PROGESTERONE_TREATED_CD4_TCELL_DN	1.5e-05	0.00035	169	200	9	23467	ACSL1,BASP1,BCL2A1,F5,FUT4,GRB10,RRAGD,S100P,TIMP2
GSE22025_UNTREATED_VS_TGFB1_TREATED_CD4_TCELL_UP	1.5e-05	0.00035	169	199	9	23467	ACSL1,BASP1,F5,GRB10,MPP1,RNASE2,RRAGD,S100P,TIMP2
GSE22611_NOD2_VS_CTRL_TRANSDUCED_HEK293T_CELL_DN	1.5e-05	0.00035	169	199	9	23467	ALOX5,BMX,CDA,CXCR1,CXCR2,FOXO3,SLC22A4,TACSTD2,ZYX
GSE22886_CTRL_VS_LPS_24H_DC_DN	1.5e-05	0.00035	169	200	9	23467	G0S2,GMPR,H2BFS,HIST1H2AC,HIST1H2BD,HIST2H2BE,NFIL3,PPP1R15A,TNFAIP6
GSE24634_TEFF_VS_TCONV_DAY3_IN_CULTURE_DN	1.5e-05	0.00035	169	199	9	23467	ADM,DYSF,HIST2H2BE,IMPA2,MPP1,PDGFC,PYGL,SNCA,VSIG4
GSE30971_WBP7_HET_VS_KO_MACROPHAGE_2H_LPS_STIM_UP	1.5e-05	0.00035	169	200	9	23467	CD9,CLEC5A,HIST2H2BE,IL1R2,MMP9,MPP1,PADI4,SLC22A4,VSIG4
GSE360_L_MAJOR_VS_B_MALAYI_HIGH_DOSE_MAC_UP	1.5e-05	0.00035	169	200	9	23467	ACTN1,AQP9,CXCL1,DDX3Y,G0S2,HLX,IL1RN,NFKBIA,TNFAIP6
GSE360_T_GONDII_VS_B_MALAYI_LOW_DOSE_DC_DN	1.5e-05	0.00035	169	199	9	23467	ALOX5,C3AR1,CA4,CTNNAL1,KDM5D,LILRA2,MAPK14,MMP25,TPM1
GSE36392_EOSINOPHIL_VS_NEUTROPHIL_IL25_TREATED_LUNG_UP	1.5e-05	0.00035	169	200	9	23467	ACSL1,BASP1,BCL6,CA4,CKAP4,CLEC1B,GADD45A,MGAM,PYGL
GSE3982_BASOPHIL_VS_TH1_UP	1.5e-05	0.00035	169	199	9	23467	BCL6,CD9,HP,MGAM,MXD1,NFE2,PDGFC,PGLYRP1,S100P
GSE3982_DC_VS_EFF_MEMORY_CD4_TCELL_UP	1.5e-05	0.00035	169	199	9	23467	ANPEP,BASP1,CTNNAL1,H1F0,HIST1H2AC,LILRA2,PDGFC,TACSTD2,TIMP2
GSE3982_DC_VS_MAC_LPS_STIM_DN	1.5e-05	0.00035	169	199	9	23467	ADM,ALOX5,CLEC5A,CTSG,NCF4,PFKFB3,VSIG4,XK,ZWINT
GSE3982_MAST_CELL_VS_EFF_MEMORY_CD4_TCELL_UP	1.5e-05	0.00035	169	199	9	23467	ACSL1,ADM,ALOX5,BASP1,CRISP3,GMPR,H1F0,MSRB1,NQO2
GSE45365_HEALTHY_VS_MCMV_INFECTION_CD8A_DC_IFNAR_KO_DN	1.5e-05	0.00035	169	200	9	23467	ACSL1,ANPEP,C3AR1,FOXO3,LIMK2,MXD1,PPP1R15A,TALDO1,TNFAIP6
GSE46606_UNSTIM_VS_CD40L_IL2_IL5_1DAY_STIMULATED_IRF4HIGH_SORTED_BCELL_DN	1.5e-05	0.00035	169	200	9	23467	ADM,BASP1,BCL2A1,EGR1,GADD45A,IRS2,NFKBIA,PPP1R15A,TRIB1
GSE7509_DC_VS_MONOCYTE_DN	1.5e-05	0.00035	169	200	9	23467	ACSL1,AQP9,DMTN,FKBP1B,FPR1,HP,INHBA,NFKBIA,SLPI
GSE8384_CTRL_VS_B_ABORTUS_4H_MAC_CELL_LINE_DN	1.5e-05	0.00035	169	200	9	23467	C5AR1,EGR1,GADD45A,IL1RN,KDM5D,MMP9,NFKBIA,ORM1,RRAGD
GSE8835_HEALTHY_VS_CLL_CD8_TCELL_DN	1.5e-05	0.00035	169	200	9	23467	AQP9,HP,MMP9,ORM1,PPP1R15A,QPCT,SLC2A3,SLPI,SNCA
GSE6269_HEALTHY_VS_STAPH_AUREUS_INF_PBMC_DN	4.4e-05	0.001	169	177	8	23467	EPB42,MPP1,RAB31,REPS2,RRAGD,SLC6A8,SNCA,TALDO1
GSE40274_CTRL_VS_IRF4_TRANSDUCED_ACTIVATED_CD4_TCELL_UP	5.6e-05	0.0013	169	183	8	23467	ANPEP,CXCR2,FPR1,RAB31,SELENBP1,SLPI,TPM1,VNN3
GSE2706_R848_VS_R848_AND_LPS_2H_STIM_DC_DN	6.6e-05	0.0015	169	187	8	23467	BCL2A1,EGR1,HCAR3,INHBA,NAMPT,PPP1R15A,PTX3,TNFAIP6
GSE37605_TREG_VS_TCONV_NOD_FOXP3_FUSION_GFP_DN	6.8e-05	0.0015	169	188	8	23467	ALOX12,CXCL1,F5,HIST1H2AC,IL1RN,ITGA2B,PF4,TNFAIP6
GSE2706_UNSTIM_VS_2H_LPS_AND_R848_DC_DN	7.1e-05	0.0016	169	189	8	23467	ACSL1,CXCL1,DDX3Y,GADD45A,HCAR3,NAMPT,NFKBIA,PPP1R15A
GSE14415_INDUCED_TREG_VS_FOXP3_KO_INDUCED_TREG_IL2_CULTURE_UP	7.6e-05	0.0017	169	191	8	23467	CEACAM1,FAM129A,FCGR3B,H1F0,MXD1,NFKBIA,PGLYRP1,TREM1
GSE2770_IL12_ACT_VS_ACT_CD4_TCELL_2H_UP	7.6e-05	0.0017	169	191	8	23467	ADM,BCL2A1,CLEC5A,HCAR3,IRS2,PHC2,RRAGD,SLC2A3
GSE29615_DAY3_VS_DAY7_LAIV_FLU_VACCINE_PBMC_DN	7.6e-05	0.0017	169	191	8	23467	CAMP,CEACAM8,CRISP3,CXCL1,CYP4F3,LIMK2,RNASE3,TNFAIP6
GSE4984_UNTREATED_VS_GALECTIN1_TREATED_DC_UP	7.6e-05	0.0017	169	191	8	23467	CRISP3,EGR1,ELANE,FPR1,RAB31,SLC22A4,SLPI,ZYX
GSE17974_CTRL_VS_ACT_IL4_AND_ANTI_IL12_12H_CD4_TCELL_UP	7.9e-05	0.0017	169	192	8	23467	DHRS9,G0S2,GADD45A,IRS2,LILRA2,PF4,SLC2A3,VNN2
GSE34205_RSV_VS_FLU_INF_INFANT_PBMC_UP	7.9e-05	0.0017	169	192	8	23467	EPB42,HBD,HBQ1,IL1R2,SELENBP1,SLC4A1,SLC6A8,SNCA
GSE2706_2H_VS_8H_R848_STIM_DC_UP	8.2e-05	0.0018	169	193	8	23467	CDA,EGR1,FOXO3,HCAR3,MPP1,PYGL,SLC2A3,TIMP2
GSE3982_DC_VS_NEUTROPHIL_LPS_STIM_DN	8.5e-05	0.0018	169	194	8	23467	ADM,ALOX5,CKAP4,CTSG,G0S2,LILRA2,PPP1R15A,SLC22A4
GSE13411_PLASMA_CELL_VS_MEMORY_BCELL_UP	8.8e-05	0.0018	169	195	8	23467	CTNNAL1,DHRS9,HIST2H2AA3,HIST2H2BE,RRM2,TIMP2,TRIB1,TYMS
GSE25846_IL10_POS_VS_NEG_CD8_TCELL_DAY7_POST_CORONAVIRUS_BRAIN_UP	8.8e-05	0.0018	169	195	8	23467	BCL2A1,CLEC1B,CLEC5A,CXCL1,G0S2,HCAR3,INHBA,NFKBIA
GSE29618_BCELL_VS_PDC_UP	8.8e-05	0.0018	169	195	8	23467	ALOX5,BASP1,BCL2A1,CD24,EGR1,IRS2,NFKBIA,SLC2A3
GSE8515_CTRL_VS_IL1_4H_STIM_MAC_DN	8.8e-05	0.0018	169	195	8	23467	ACSL1,B4GALT5,CXCL1,HCAR3,LIMK2,NFKBIA,PTX3,TNFAIP6
GSE29949_CD8_NEG_DC_SPLEEN_VS_MONOCYTE_BONE_MARROW_DN	9.4e-05	0.0018	169	197	8	23467	ADM,ALOX12,ARG1,BCL6,FOXO3,IL1R2,INHBA,NFIL3
GSE3982_EFF_MEMORY_CD4_TCELL_VS_NKCELL_DN	9.4e-05	0.0018	169	197	8	23467	ADM,C5AR1,FCGR3B,GCA,H1F0,RNASE3,SIGLEC5,VNN2
GSE3982_MAC_VS_BASOPHIL_DN	9.4e-05	0.0018	169	197	8	23467	CEACAM1,EIF1AY,H1F0,MAPK14,MYB,NCF4,REPS2,S100P
GSE7509_DC_VS_MONOCYTE_WITH_FCGRIIB_STIM_DN	9.4e-05	0.0018	169	197	8	23467	ACSL1,ADM,B4GALT5,CEACAM1,CKAP4,FUT4,GCA,NAMPT
GSE19198_6H_VS_24H_IL21_TREATED_TCELL_DN	9.8e-05	0.0018	169	198	8	23467	BASP1,FCGR3B,MPP1,MXD1,NCF4,REPS2,SNCA,VSIG4
GSE2128_C57BL6_VS_NOD_CD4CD8_DP_THYMOCYTE_UP	9.8e-05	0.0018	169	198	8	23467	ADM,BCL2A1,CKAP4,LTF,MGAM,PHC2,SLC2A3,SPARC
GSE22025_PROGESTERONE_VS_TGFB1_AND_PROGESTERONE_TREATED_CD4_TCELL_DN	9.8e-05	0.0018	169	198	8	23467	ANXA3,ARG1,F5,GRB10,NAMPT,RRAGD,S100P,TIMP2
GSE30971_CTRL_VS_LPS_STIM_MACROPHAGE_WBP7_KO_2H_DN	9.8e-05	0.0018	169	198	8	23467	CD9,CLEC5A,DHRS9,IL1R2,IMPA2,MPP1,RNASE2,VSIG4
GSE360_T_GONDII_VS_M_TUBERCULOSIS_MAC_UP	9.8e-05	0.0018	169	198	8	23467	CEACAM1,GADD45A,IL1R1,IMPA2,RNASE3,SLC6A8,TRIB1,TYMS
GSE3982_BASOPHIL_VS_NKCELL_UP	9.8e-05	0.0018	169	198	8	23467	BASP1,CEACAM1,GRB10,H1F0,MXD1,RAB31,RRAGD,S100P
GSE41176_WT_VS_TAK1_KO_UNSTIM_BCELL_UP	9.8e-05	0.0018	169	198	8	23467	ACSL1,AQP9,BCL2A1,CAMP,NAMPT,PPP1R15A,PTX3,TNFAIP6
GOLDRATH_NAIVE_VS_MEMORY_CD8_TCELL_UP	0.0001	0.0018	169	200	8	23467	ACTN1,DDX3Y,EGR1,GADD45A,GSN,MPP1,MYB,TALDO1
GSE10240_IL22_VS_IL17_STIM_PRIMARY_BRONCHIAL_EPITHELIAL_CELLS_DN	0.0001	0.0018	169	200	8	23467	ACSL1,CHI3L1,ELANE,FKBP1B,GCA,ITGA2B,LCN2,SLPI
GSE13306_RA_VS_UNTREATED_MEM_CD4_TCELL_DN	0.0001	0.0018	169	200	8	23467	ADM,B4GALT5,FUT4,GADD45A,H1F0,HLX,NFIL3,SELENBP1
GSE13522_WT_VS_IFNAR_KO_SKING_T_CRUZI_Y_STRAIN_INF_UP	0.0001	0.0018	169	200	8	23467	BCL2A1,FAM129A,IL1R2,MXD1,NFIL3,RRM2,TIMP2,TRIB1
GSE1432_CTRL_VS_IFNG_24H_MICROGLIA_UP	0.0001	0.0018	169	200	8	23467	CD9,FOXO3,GADD45A,IL1R1,PDGFC,TRIB1,TYMS,VSIG4
GSE17721_0.5H_VS_8H_PAM3CSK4_BMDC_UP	0.0001	0.0018	169	200	8	23467	BASP1,GNG10,NFIL3,PGLYRP1,RRM2,TALDO1,TIMP2,ZYX
GSE21670_STAT3_KO_VS_WT_CD4_TCELL_IL6_TREATED_UP	0.0001	0.0018	169	200	8	23467	BMX,G0S2,GCA,IRAK3,LCN2,MGAM,MSRB1,SLC22A4
GSE21670_STAT3_KO_VS_WT_CD4_TCELL_TGFB_IL6_TREATED_DN	0.0001	0.0018	169	200	8	23467	ACTN1,CD9,DHRS9,MPP1,PDGFC,SPARC,TIMP2,ZYX
GSE21670_UNTREATED_VS_IL6_TREATED_STAT3_KO_CD4_TCELL_UP	0.0001	0.0018	169	200	8	23467	CD9,DHRS9,GSN,MYB,PYGL,SPARC,TIMP2,ZYX
GSE22601_IMMATURE_CD4_SINGLE_POSITIVE_VS_DOUBLE_POSITIVE_THYMOCYTE_DN	0.0001	0.0018	169	200	8	23467	ANXA3,BCL2A1,CD9,FAM129A,MXD1,NAMPT,NFIL3,RRAGD
GSE25085_FETAL_BM_VS_ADULT_BM_SP4_THYMIC_IMPLANT_DN	0.0001	0.0018	169	199	8	23467	BASP1,CTSZ,EGR1,EIF1AY,HP,IL1RN,NFKBIA,PFKFB3
GSE2585_CD80_HIGH_VS_LOW_AIRE_KO_MTEC_UP	0.0001	0.0018	169	200	8	23467	ACSL1,CLEC1B,FPR1,IRAK3,QPCT,SNCA,TREM1,ZYX
GSE2585_CTEC_VS_MTEC_THYMUS_DN	0.0001	0.0018	169	200	8	23467	AQP9,CA4,CLEC5A,FPR1,GNG10,IL1RN,PFKFB3,TNFAIP6
GSE26488_CTRL_VS_PEPTIDE_INJECTION_HDAC7_DELTAP_TG_OT2_THYMOCYTE_UP	0.0001	0.0018	169	200	8	23467	ALPL,CRISP3,LTF,MPO,SLC6A8,SPARC,TACSTD2,VNN2
GSE27092_WT_VS_HDAC7_PHOSPHO_DEFICIENT_CD8_TCELL_UP	0.0001	0.0018	169	200	8	23467	ACSL1,ANXA3,ARG1,LCN2,LTF,NFE2,RAB31,TACSTD2
GSE2826_XID_VS_BTK_KO_BCELL_DN	0.0001	0.0018	169	200	8	23467	ACTN1,CAMP,HP,LCN2,NUSAP1,RRM2,UGCG,VNN2
GSE30971_CTRL_VS_LPS_STIM_MACROPHAGE_WBP7_HET_2H_DN	0.0001	0.0018	169	199	8	23467	CD9,DHRS9,IL1R2,IMPA2,MPP1,REPS2,RNASE2,VSIG4
GSE360_L_MAJOR_VS_B_MALAYI_LOW_DOSE_DC_UP	0.0001	0.0018	169	200	8	23467	BASP1,FOXO3,INHBA,MMP9,PPP1R15A,SLC22A4,SLC2A3,SLC6A8
GSE360_T_GONDII_VS_B_MALAYI_HIGH_DOSE_MAC_UP	0.0001	0.0018	169	199	8	23467	ANPEP,AQP9,GADD45A,HLX,IL1R2,IMPA2,SLC2A3,TYMS
GSE36476_CTRL_VS_TSST_ACT_72H_MEMORY_CD4_TCELL_YOUNG_DN	0.0001	0.0018	169	199	8	23467	IL1R1,IL1R2,MYB,NUSAP1,RRM2,TALDO1,TYMS,ZWINT
GSE37532_WT_VS_PPARG_KO_VISCERAL_ADIPOSE_TISSUE_TREG_DN	0.0001	0.0018	169	200	8	23467	AQP9,BASP1,CLU,GADD45A,GCA,QPCT,RAB13,TRIB1
GSE39382_IL3_VS_IL3_IL33_TREATED_MAST_CELL_DN	0.0001	0.0018	169	199	8	23467	AQP9,CKAP4,G0S2,IL1RN,LIMK2,NAMPT,PFKFB3,TNFAIP6
GSE3982_DC_VS_MAC_DN	0.0001	0.0018	169	200	8	23467	C3AR1,CLEC1B,CLEC5A,FCGR3B,RRM2,SNCA,VNN2,VSIG4
GSE3982_DC_VS_MAC_UP	0.0001	0.0018	169	200	8	23467	CTNNAL1,CXCR2,GRB10,HIST1H2AC,MSRB1,NFIL3,PGLYRP1,TACSTD2
GSE3982_EFF_MEMORY_CD4_TCELL_VS_TH2_DN	0.0001	0.0018	169	200	8	23467	ACSL1,ADM,EGR1,H1F0,MYB,RRM2,SLC2A3,TYMS
GSE3982_EOSINOPHIL_VS_DC_UP	0.0001	0.0018	169	199	8	23467	C3AR1,FPR1,GRB10,MSRB1,PPP1R15A,PYGL,RNASE2,S100P
GSE3982_MAST_CELL_VS_CENT_MEMORY_CD4_TCELL_UP	0.0001	0.0018	169	199	8	23467	ACSL1,BASP1,C5AR1,GSN,IL1RN,NQO2,RAB31,TALDO1
GSE3982_MAST_CELL_VS_DC_DN	0.0001	0.0018	169	199	8	23467	ANPEP,CKAP4,CXCR2,HLX,IL1R2,IL1RN,RAB31,TACSTD2
GSE40184_HEALTHY_VS_HCV_INFECTED_DONOR_PBMC_UP	0.0001	0.0018	169	199	8	23467	ALOX12,ALOX5,C5AR1,EPB42,GADD45A,SLC22A4,SNCA,TNFAIP6
GSE41176_UNSTIM_VS_ANTI_IGM_STIM_BCELL_1H_DN	0.0001	0.0018	169	199	8	23467	ALOX5,FCGR3B,GSN,HIST1H2AC,IL1R2,MSRB1,PYGL,TIMP2
GSE41176_WT_VS_TAK1_KO_ANTI_IGM_STIM_BCELL_6H_DN	0.0001	0.0018	169	199	8	23467	AQP9,BCL2A1,C3AR1,G0S2,HCAR3,NFKBIA,PTX3,RAB13
GSE42021_TREG_PLN_VS_CD24INT_TREG_THYMUS_UP	0.0001	0.0018	169	200	8	23467	ACSL1,BCL2A1,DDX3Y,EIF1AY,IL1RN,LCN2,PFKFB3,UGCG
GSE43955_1H_VS_60H_ACT_CD4_TCELL_DN	0.0001	0.0018	169	199	8	23467	ALOX12,IL1RN,LIMK2,NFIL3,PPP1R15A,TNFAIP6,UGCG,VNN1
GSE43955_TH0_VS_TGFB_IL6_IL23_TH17_ACT_CD4_TCELL_60H_DN	0.0001	0.0018	169	200	8	23467	ADM,BCL6,CRISP3,MSRB1,ORM1,PFKFB3,UGCG,ZYX
GSE5503_MLN_DC_VS_PLN_DC_ACTIVATED_ALLOGENIC_TCELL_UP	0.0001	0.0018	169	199	8	23467	CTSG,GADD45A,H1F0,IL1R1,MPO,PGLYRP1,PRTN3,TACSTD2
GSE7852_LN_VS_FAT_TCONV_DN	0.0001	0.0018	169	200	8	23467	BCL2A1,FAM129A,MMP9,NFIL3,PPP1R15A,PYGL,SLC2A3,SNCA
GSE8868_SPLEEN_VS_INTESTINE_CD11B_POS_CD11C_NEG_DC_UP	0.0001	0.0018	169	199	8	23467	AQP9,FKBP1B,MMP8,NFE2,PGLYRP1,PYGL,SLC2A3,ZYX
GSE27241_CTRL_VS_DIGOXIN_TREATED_CD4_TCELL_IN_TH17_POLARIZING_CONDITIONS_UP	0.00035	0.006	169	181	7	23467	CXCR2,EGR1,FPR1,NFKBIA,ORM1,PPP1R15A,TRIB1
GSE7218_UNSTIM_VS_ANTIGEN_STIM_THROUGH_IGG_BCELL_DN	0.00035	0.006	169	181	7	23467	GADD45A,IL1RN,IRAK3,LCN2,NCF4,PGLYRP1,SLPI
GSE7568_IL4_TGFB_DEXAMETHASONE_VS_IL4_TGFB_TREATED_MACROPHAGE_DN	0.00041	0.0071	169	186	7	23467	GADD45A,GNG10,HIST2H2BE,MSRB1,NCF4,SLC2A3,TLN1
GSE13485_CTRL_VS_DAY3_YF17D_VACCINE_PBMC_UP	0.00042	0.0073	169	187	7	23467	AQP9,CA4,CHI3L1,CXCL1,CXCR2,MSRB1,TNFAIP6
GSE1112_HY_CD8AB_VS_HY_CD8AA_THYMOCYTE_RTOC_CULTURE_DN	0.00047	0.0079	169	190	7	23467	ADM,BCL2A1,BCL6,CKAP4,IRS2,PHC2,SPARC
GSE29615_CTRL_VS_DAY3_LAIV_IFLU_VACCINE_PBMC_UP	0.00047	0.0079	169	190	7	23467	ANXA3,CXCL1,KCNJ15,LIMK2,MMP25,TNFAIP6,VNN3
GSE7219_WT_VS_NIK_NFKB2_KO_DC_UP	0.00048	0.0079	169	191	7	23467	EGR1,FAM129A,MXD1,NFIL3,NFKBIA,PPP1R15A,QPCT
GSE1112_HY_CD8AB_VS_HY_CD8AA_THYMOCYTE_RTOC_CULTURE_UP	0.0005	0.0079	169	192	7	23467	BCL2A1,CLEC5A,HCAR3,MGAM,MMP25,SLC2A3,SLPI
GSE17974_CTRL_VS_ACT_IL4_AND_ANTI_IL12_4H_CD4_TCELL_UP	0.0005	0.0079	169	192	7	23467	BMX,G0S2,GADD45A,IRS2,MXD1,SLC2A3,VNN2
GSE29618_BCELL_VS_PDC_DAY7_FLU_VACCINE_UP	0.00051	0.0079	169	193	7	23467	ALOX5,BASP1,BCL2A1,CD24,EGR1,IRS2,SLC2A3
GSE37605_C57BL6_VS_NOD_FOXP3_FUSION_GFP_TREG_DN	0.00051	0.0079	169	193	7	23467	C3AR1,CD9,ELANE,MYB,NFIL3,TPM1,VNN3
GSE9988_ANTI_TREM1_AND_LPS_VS_VEHICLE_TREATED_MONOCYTES_UP	0.00053	0.0079	169	194	7	23467	ADM,AQP9,CXCL1,EGR1,GADD45A,INHBA,MGAM
GSE19888_CTRL_VS_A3R_INHIBITOR_TREATED_MAST_CELL_DN	0.00055	0.0079	169	195	7	23467	ADM,BCL6,FOXO3,G0S2,HCAR3,MGAM,NAMPT
GSE29617_CTRL_VS_DAY7_TIV_FLU_VACCINE_PBMC_2008_UP	0.00055	0.0079	169	195	7	23467	C5AR1,G0S2,HCAR3,NAMPT,NFIL3,PFKFB3,SLC2A3
GSE14000_4H_VS_16H_LPS_DC_TRANSLATED_RNA_UP	0.00056	0.0079	169	196	7	23467	ACTN1,CXCR1,GSN,IL1R2,PTX3,RPS4Y1,SLC2A3
GSE18281_MEDULLARY_THYMOCYTE_VS_WHOLE_MEDULLA_THYMUS_UP	0.00056	0.0079	169	196	7	23467	CEACAM1,CXCL1,G0S2,HLX,MMP9,NQO2,TLN1
GSE2706_UNSTIM_VS_8H_R848_DC_DN	0.00056	0.0079	169	196	7	23467	G0S2,GADD45A,INHBA,LILRA3,NAMPT,TNFAIP6,UGCG
GSE37416_0H_VS_48H_F_TULARENSIS_LVS_NEUTROPHIL_UP	0.00056	0.0079	169	196	7	23467	ACSL1,CAMP,CYP4F3,FCGR3B,LIMK2,PYGL,TIMP2
GSE3982_MAC_VS_NEUTROPHIL_LPS_STIM_DN	0.00056	0.0079	169	196	7	23467	ANXA3,CTSG,CXCR2,HIST1H4A,HIST2H2BE,S100A12,VNN1
GSE28449_WT_VS_LRF_KO_GERMINAL_CENTER_BCELL_DN	0.00058	0.0079	169	197	7	23467	CXCL1,CXCR2,GADD45A,HBD,MGAM,S100A12,S100P
GSE37416_0H_VS_12H_F_TULARENSIS_LVS_NEUTROPHIL_UP	0.00058	0.0079	169	197	7	23467	CAMP,CLC,CYP4F3,DYSF,FCGR3B,LILRA2,PADI4
GSE13485_DAY3_VS_DAY7_YF17D_VACCINE_PBMC_DN	0.0006	0.0079	169	198	7	23467	C3AR1,GMPR,HIST1H2AC,HIST2H2BE,IL1RN,TNFAIP6,TYMS
GSE24634_IL4_VS_CTRL_TREATED_NAIVE_CD4_TCELL_DAY7_UP	0.0006	0.0079	169	198	7	23467	ALOX12,IL1R2,MYB,NUSAP1,RRM2,TYMS,ZWINT
GSE2770_UNTREATED_VS_TGFB_AND_IL4_TREATED_ACT_CD4_TCELL_48H_DN	0.0006	0.0079	169	198	7	23467	ALOX5,BPI,CD24,CEACAM1,CEACAM8,HCAR3,IL1RN
GSE29949_CD8_NEG_DC_SPLEEN_VS_MONOCYTE_BONE_MARROW_UP	0.0006	0.0079	169	198	7	23467	ACSL1,ACTN1,BASP1,EGR1,GSN,IL1RN,PF4
GSE360_CTRL_VS_M_TUBERCULOSIS_MAC_DN	0.0006	0.0079	169	198	7	23467	ACSL1,ANPEP,BCL2A1,IL1RN,IRAK3,PHC2,TRIB1
GSE3982_BCELL_VS_EFF_MEMORY_CD4_TCELL_UP	0.0006	0.0079	169	198	7	23467	ALOX5,BASP1,HIST1H2AC,RAB31,REPS2,SIGLEC5,TALDO1
GSE9006_HEALTHY_VS_TYPE_1_DIABETES_PBMC_AT_DX_UP	0.0006	0.0079	169	198	7	23467	ALOX12,CLU,ITGA2B,MYL9,PF4,TPM1,XK
GSE9988_ANTI_TREM1_VS_CTRL_TREATED_MONOCYTES_UP	0.0006	0.0079	169	198	7	23467	ADM,EGR1,IL1R1,INHBA,RRAGD,SLC2A3,TRIB1
GSE16450_IMMATURE_VS_MATURE_NEURON_CELL_LINE_6H_IFNA_STIM_DN	0.00061	0.0079	169	199	7	23467	ALPL,DDX3Y,ITGA2B,KDM5D,LIMK2,RAB13,TLN1
GSE17721_LPS_VS_GARDIQUIMOD_12H_BMDC_DN	0.00061	0.0079	169	199	7	23467	BCL6,CKAP4,EGR1,HP,MMP8,SLC22A4,TREM1
GSE19401_UNSTIM_VS_RETINOIC_ACID_AND_PAM2CSK4_STIM_FOLLICULAR_DC_DN	0.00061	0.0079	169	199	7	23467	BCL2A1,C3AR1,CTSZ,KCNJ15,MPP1,PTX3,TIMP2
GSE22229_RENAL_TRANSPLANT_IMMUNOSUPP_THERAPY_VS_HEALTHY_PBMC_DN	0.00061	0.0079	169	199	7	23467	CLEC5A,ELANE,FKBP1B,LCN2,MGAM,MS4A3,SLC22A4
GSE22501_PERIPHERAL_BLOOD_VS_CORD_BLOOD_TREG_DN	0.00061	0.0079	169	199	7	23467	C3AR1,CLC,FCGR3B,HIST2H2BE,IL1RN,NFIL3,S100P
GSE24634_IL4_VS_CTRL_TREATED_NAIVE_CD4_TCELL_DAY3_UP	0.00061	0.0079	169	199	7	23467	GSN,IL1R1,IL1R2,IL1RN,NFIL3,NUSAP1,PYGL
GSE27786_NEUTROPHIL_VS_MONO_MAC_UP	0.00061	0.0079	169	199	7	23467	ALOX12,FOXO3,G0S2,LTF,NFE2,PADI4,VNN1
GSE28737_FOLLICULAR_VS_MARGINAL_ZONE_BCELL_BCL6_HET_DN	0.00061	0.0079	169	199	7	23467	ACTN1,CLEC5A,FPR1,GADD45A,MGAM,MXD1,TREM1
GSE28783_ANTI_MIR33_VS_UNTREATED_ATHEROSCLEROSIS_MACROPHAGE_DN	0.00061	0.0079	169	199	7	23467	AQP9,CD24,HIST2H2BE,IL1RN,NFIL3,S100P,ZWINT
GSE29949_CD8_NEG_DC_SPLEEN_VS_CD8_POS_DC_SPLEEN_UP	0.00061	0.0079	169	199	7	23467	ANXA3,B4GALT5,HLX,NFIL3,RRM2,S100P,SLC22A4
GSE30971_CTRL_VS_LPS_STIM_MACROPHAGE_WBP7_HET_4H_DN	0.00061	0.0079	169	199	7	23467	CD9,IMPA2,MPP1,MS4A3,REPS2,RNASE2,VSIG4
GSE360_CTRL_VS_T_GONDII_DC_UP	0.00061	0.0079	169	199	7	23467	ALOX5,C3AR1,CA4,CTNNAL1,LILRA2,MAPK14,TPM1
GSE360_L_MAJOR_VS_M_TUBERCULOSIS_DC_UP	0.00061	0.0079	169	199	7	23467	BMX,FOXO3,HLX,INHBA,PPP1R15A,SLC6A8,TIMP2
GSE36826_NORMAL_VS_STAPH_AUREUS_INF_SKIN_UP	0.00061	0.0079	169	199	7	23467	AQP9,FPR1,HIST1H2AC,KCNJ15,NAMPT,S100P,TREM1
GSE37301_COMMON_LYMPHOID_PROGENITOR_VS_CD4_TCELL_UP	0.00061	0.0079	169	199	7	23467	ACSL1,C5AR1,CTNNAL1,FAM129A,INHBA,NFIL3,SLC6A8
GSE37534_UNTREATED_VS_GW1929_TREATED_CD4_TCELL_PPARG1_AND_FOXP3_TRASDUCED_UP	0.00061	0.0079	169	199	7	23467	BASP1,CXCL1,GMPR,GYG1,NFKBIA,RPS4Y1,S100P
GSE39556_CD8A_DC_VS_NK_CELL_MOUSE_3H_POST_POLYIC_INJ_DN	0.00061	0.0079	169	199	7	23467	GCA,HIST1H2AC,HIST1H2BD,HIST2H2BE,HLX,RNASE2,VNN2
GSE3982_BCELL_VS_TH2_DN	0.00061	0.0079	169	199	7	23467	HLX,MPP1,MYB,NFIL3,PYGL,RRM2,TYMS
GSE3982_MAC_VS_TH2_UP	0.00061	0.0079	169	199	7	23467	ANPEP,HCAR3,HP,INHBA,LILRA2,REPS2,TREM1
GSE1432_6H_VS_24H_IFNG_MICROGLIA_UP	0.00063	0.0079	169	200	7	23467	CD9,IL1R1,IL1R2,PDGFC,SNCA,SPARC,TYMS
GSE14769_UNSTIM_VS_120MIN_LPS_BMDM_DN	0.00063	0.0079	169	200	7	23467	B4GALT5,BCL2A1,BCL6,EGR1,IL1RN,NAMPT,NFIL3
GSE15735_CTRL_VS_HDAC_INHIBITOR_TREATED_CD4_TCELL_2H_UP	0.00063	0.0079	169	200	7	23467	BCL6,CKAP4,GNG10,HIST1H2BD,IRAK3,RAB31,TACSTD2
GSE17721_0.5H_VS_12H_CPG_BMDC_UP	0.00063	0.0079	169	200	7	23467	BASP1,GMPR,GSN,GYG1,IMPA2,RRM2,SELENBP1
GSE17721_0.5H_VS_4H_LPS_BMDC_DN	0.00063	0.0079	169	200	7	23467	ACTN1,BMX,GCA,MPP1,NAMPT,ORM1,PPP1R15A
GSE17721_12H_VS_24H_POLYIC_BMDC_UP	0.00063	0.0079	169	200	7	23467	CAMP,CLEC5A,MYL9,NUSAP1,PADI4,RRAGD,TIMP2
GSE17721_LPS_VS_CPG_12H_BMDC_DN	0.00063	0.0079	169	200	7	23467	C3AR1,CD9,CRISP3,EGR1,FKBP1B,RAB31,TYMS
GSE17721_PAM3CSK4_VS_GADIQUIMOD_24H_BMDC_UP	0.00063	0.0079	169	200	7	23467	ANXA3,CD9,CLU,LCN2,RAB31,TALDO1,ZYX
GSE18281_PERIMEDULLARY_CORTICAL_REGION_VS_WHOLE_CORTEX_THYMUS_UP	0.00063	0.0079	169	200	7	23467	ANPEP,LIMK2,NUSAP1,TLN1,TYMS,VSIG4,ZYX
GSE19401_UNSTIM_VS_RETINOIC_ACID_STIM_FOLLICULAR_DC_UP	0.00063	0.0079	169	200	7	23467	HCAR3,LILRA3,MMP9,RAB31,S100A12,SLC2A3,SPARC
GSE19772_CTRL_VS_HCMV_INF_MONOCYTES_UP	0.00063	0.0079	169	200	7	23467	BCL2A1,BCL6,CD9,GYG1,HP,NAMPT,SPARC
GSE19923_E2A_KO_VS_E2A_AND_HEB_KO_DP_THYMOCYTE_DN	0.00063	0.0079	169	200	7	23467	BCL2A1,C3AR1,GADD45A,GSN,NCF4,NFKBIA,UGCG
GSE20715_0H_VS_48H_OZONE_TLR4_KO_LUNG_DN	0.00063	0.0079	169	200	7	23467	ACTN1,ADM,CKAP4,CLU,LCN2,NFIL3,RRM2
GSE21379_WT_VS_SAP_KO_TFH_CD4_TCELL_UP	0.00063	0.0079	169	200	7	23467	CLU,F5,FKBP1B,H1F0,LCN2,MS4A3,RAB13
GSE21546_SAP1A_KO_VS_SAP1A_KO_AND_ELK1_KO_DP_THYMOCYTES_UP	0.00063	0.0079	169	200	7	23467	BMX,EIF1AY,MGAM,NFIL3,PYGL,SLC22A4,SLPI
GSE22196_HEALTHY_VS_OBESE_MOUSE_SKIN_GAMMADELTA_TCELL_DN	0.00063	0.0079	169	200	7	23467	ANPEP,ANXA3,CKAP4,G0S2,PPP1R15A,PTX3,RPS4Y1
GSE22282_HYPOXIA_VS_NORMOXIA_MYELOID_DC_UP	0.00063	0.0079	169	200	7	23467	CLEC5A,CTSZ,CXCL1,HP,IL1RN,NCF4,NFKBIA
GSE22886_DAY0_VS_DAY1_MONOCYTE_IN_CULTURE_UP	0.00063	0.0079	169	200	7	23467	CDA,F5,IMPA2,MAPK14,MSRB1,PYGL,RNASE2
GSE22886_NAIVE_CD4_TCELL_VS_DC_DN	0.00063	0.0079	169	200	7	23467	BASP1,GNG10,GSN,PYGL,RAB13,RAB31,TALDO1
GSE22886_NAIVE_TCELL_VS_DC_DN	0.00063	0.0079	169	200	7	23467	ANPEP,CTSZ,GCA,NCF4,QPCT,RAB13,TALDO1
GSE23502_BM_VS_COLON_TUMOR_MYELOID_DERIVED_SUPPRESSOR_CELL_UP	0.00063	0.0079	169	200	7	23467	ACTN1,ADM,CD9,NFIL3,PFKFB3,RAB31,TRIB1
GSE24142_ADULT_VS_FETAL_DN3_THYMOCYTE_DN	0.00063	0.0079	169	200	7	23467	BASP1,G0S2,GRB10,MXD1,NFIL3,SLC2A3,TIMP2
GSE24142_EARLY_THYMIC_PROGENITOR_VS_DN2_THYMOCYTE_FETAL_UP	0.00063	0.0079	169	200	7	23467	AQP9,GRB10,IL1R1,MPO,PRTN3,PYGL,RAB31
GSE26030_TH1_VS_TH17_DAY15_POST_POLARIZATION_DN	0.00063	0.0079	169	200	7	23467	ANXA3,GSN,MPP1,PADI4,QPCT,RAB31,SLPI
GSE26343_UNSTIM_VS_LPS_STIM_MACROPHAGE_UP	0.00063	0.0079	169	200	7	23467	ACTN1,BASP1,IL1RN,INHBA,LTF,NFIL3,QPCT
GSE26343_WT_VS_NFAT5_KO_MACROPHAGE_LPS_STIM_DN	0.00063	0.0079	169	200	7	23467	GSN,IMPA2,MPP1,NUSAP1,PFKFB3,RRAGD,SLC6A8
GSE26912_TUMORICIDAL_VS_CTRL_MACROPHAGE_UP	0.00063	0.0079	169	200	7	23467	ARG1,CKAP4,DMTN,FOXO3,SLC6A8,SPARC,ZWINT
GSE27434_WT_VS_DNMT1_KO_TREG_DN	0.00063	0.0079	169	200	7	23467	DDX3Y,EGR1,IL1RN,INHBA,NFKBIA,PPP1R15A,UGCG
GSE27670_CTRL_VS_LMP1_TRANSDUCED_GC_BCELL_UP	0.00063	0.0079	169	200	7	23467	ALPL,ANPEP,BCL2A1,CD9,FKBP1B,IMPA2,MXD1
GSE2770_UNTREATED_VS_TGFB_AND_IL4_TREATED_ACT_CD4_TCELL_4H_UP	0.00063	0.0079	169	200	7	23467	BCL2A1,CTSZ,GNG10,MPP1,NCF4,RAB31,UGCG
GSE27786_CD8_TCELL_VS_MONO_MAC_DN	0.00063	0.0079	169	200	7	23467	CHIT1,GRB10,IRS2,MPP1,TIMP2,TYMS,VNN1
GSE2826_WT_VS_BTK_KO_BCELL_DN	0.00063	0.0079	169	200	7	23467	ACSL1,ACTN1,DMTN,HP,TYMS,UGCG,VNN2
GSE29618_BCELL_VS_MDC_DAY7_FLU_VACCINE_DN	0.00063	0.0079	169	200	7	23467	ACTN1,FAM129A,GSN,IL1R2,IL1RN,IMPA2,RAB31
GSE3039_ALPHAALPHA_VS_ALPHABETA_CD8_TCELL_UP	0.00063	0.0079	169	200	7	23467	BASP1,BCL2A1,CXCL1,EGR1,FKBP1B,PF4,TREM1
GSE3039_B2_VS_B1_BCELL_DN	0.00063	0.0079	169	200	7	23467	ALOX5,CA4,CD9,CKAP4,CLEC5A,FPR1,IMPA2
GSE3039_CD4_TCELL_VS_B1_BCELL_UP	0.00063	0.0079	169	200	7	23467	CAMP,GSN,PF4,RNASE2,RNASE3,SLC2A3,ZYX
GSE3039_NKT_CELL_VS_B2_BCELL_DN	0.00063	0.0079	169	200	7	23467	AQP9,ARG1,BASP1,IRS2,NFIL3,TNFAIP6,TREM1
GSE3039_NKT_CELL_VS_B2_BCELL_UP	0.00063	0.0079	169	200	7	23467	ANPEP,CTSG,ELANE,F5,MPO,PRTN3,SLC4A1
GSE32986_CURDLAN_LOWDOSE_VS_CURDLAN_HIGHDOSE_STIM_DC_DN	0.00063	0.0079	169	200	7	23467	BCL2A1,CLEC5A,GCA,IL1RN,NCF4,PPP1R15A,PTX3
GSE33425_CD161_HIGH_VS_NEG_CD8_TCELL_UP	0.00063	0.0079	169	200	7	23467	BCL6,CTSG,GADD45A,GSN,MYB,NFKBIA,RRM2
GSE360_CTRL_VS_M_TUBERCULOSIS_DC_UP	0.00063	0.0079	169	200	7	23467	CD9,FOXO3,LILRA2,NCF4,PYGL,SPARC,TIMP2
GSE360_DC_VS_MAC_B_MALAYI_HIGH_DOSE_UP	0.00063	0.0079	169	200	7	23467	ANPEP,CLC,IL1R1,IL1RN,QPCT,TACSTD2,TPM1
GSE360_DC_VS_MAC_L_DONOVANI_DN	0.00063	0.0079	169	200	7	23467	CD9,LILRA2,MPP1,PHC2,RNASE2,SLC6A8,ZWINT
GSE36078_WT_VS_IL1R_KO_LUNG_DC_AFTER_AD5_INF_UP	0.00063	0.0079	169	200	7	23467	AQP9,NFIL3,NQO2,PYGL,RRM2,SLC2A3,ZYX
GSE36476_CTRL_VS_TSST_ACT_40H_MEMORY_CD4_TCELL_OLD_DN	0.00063	0.0079	169	200	7	23467	ANPEP,IL1R1,IL1R2,RRM2,TALDO1,TYMS,ZWINT
GSE36826_WT_VS_IL1R_KO_SKIN_STAPH_AUREUS_INF_UP	0.00063	0.0079	169	200	7	23467	CTNNAL1,FKBP1B,GYG1,NUSAP1,SLC2A3,TREM1,ZWINT
GSE37605_FOXP3_FUSION_GFP_VS_IRES_GFP_TREG_NOD_UP	0.00063	0.0079	169	200	7	23467	ACSL1,HLX,IL1R2,NFKBIA,PADI4,PYGL,TIMP2
GSE3982_MAC_VS_EFF_MEMORY_CD4_TCELL_UP	0.00063	0.0079	169	200	7	23467	ANPEP,FUT4,H1F0,LILRA2,NFE2,QPCT,REPS2
GSE3982_MAC_VS_NKCELL_UP	0.00063	0.0079	169	200	7	23467	ACSL1,C5AR1,GSN,NUSAP1,QPCT,REPS2,TRIB1
GSE41176_WT_VS_TAK1_KO_ANTI_IGM_STIM_BCELL_24H_DN	0.00063	0.0079	169	200	7	23467	ALOX5,GADD45A,HIST1H2AC,HIST1H2BD,HIST2H2BE,MAPK14,NFIL3
GSE42021_TCONV_PLN_VS_TREG_PRECURSORS_THYMUS_DN	0.00063	0.0079	169	200	7	23467	ACSL1,BCL2A1,DDX3Y,EIF1AY,IL1RN,LCN2,UGCG
GSE42088_UNINF_VS_LEISHMANIA_INF_DC_8H_UP	0.00063	0.0079	169	200	7	23467	CHI3L1,CXCL1,GSN,INHBA,MMP9,RAB13,VSIG4
GSE43955_TH0_VS_TGFB_IL6_IL23_TH17_ACT_CD4_TCELL_52H_DN	0.00063	0.0079	169	200	7	23467	CHI3L1,CRISP3,GADD45A,GSN,PFKFB3,RAB31,UGCG
GSE43957_UNTREATED_VS_NACL_TREATED_ANTI_CD3_CD28_STIM_CD4_TCELL_DN	0.00063	0.0079	169	200	7	23467	CKAP4,EIF1AY,GADD45A,HLX,LTF,NFIL3,UGCG
GSE5679_CTRL_VS_PPARG_LIGAND_ROSIGLITAZONE_AND_RARA_AGONIST_AM580_TREATED_DC_UP	0.00063	0.0079	169	200	7	23467	ACSL1,AQP9,FPR1,INHBA,NAMPT,RRM2,VNN2
GSE7831_1H_VS_4H_INFLUENZA_STIM_PDC_UP	0.00063	0.0079	169	200	7	23467	CD9,CTNNAL1,GRB10,H1F0,IRAK3,ITGA2B,TACSTD2
GSE8515_IL1_VS_IL6_4H_STIM_MAC_UP	0.00063	0.0079	169	200	7	23467	ACSL1,CXCL1,G0S2,HCAR3,NFKBIA,PTX3,TNFAIP6
GSE9509_10MIN_VS_30MIN_LPS_STIM_IL10_KO_MACROPHAGE_UP	0.00063	0.0079	169	200	7	23467	CTSG,IMPA2,PYGL,SIGLEC5,TREM1,UGCG,ZYX
GSE9601_NFKB_INHIBITOR_VS_PI3K_INHIBITOR_TREATED_HCMV_INF_MONOCYTE_DN	0.00063	0.0079	169	200	7	23467	ADM,ALPL,BASP1,FAM129A,IL1RN,NFIL3,TRIB1
GSE9650_NAIVE_VS_EXHAUSTED_CD8_TCELL_DN	0.00063	0.0079	169	200	7	23467	ACSL1,ANXA3,ARG1,BCL2A1,HIST1H2BD,LCN2,TLN1
GSE9960_GRAM_POS_VS_GRAM_NEG_AND_POS_SEPSIS_PBMC_DN	0.00063	0.0079	169	200	7	23467	CTSG,FPR1,HIST1H2BD,HP,LCN2,MXD1,NCF4
KAECH_DAY15_EFF_VS_MEMORY_CD8_TCELL_UP	0.00063	0.0079	169	200	7	23467	CD9,CXCR2,HP,IL1RN,MYB,SLC4A1,SLPI
GSE11884_WT_VS_FURIN_KO_NAIVE_CD4_TCELL_DN	0.0011	0.013	169	159	6	23467	B4GALT5,EIF1AY,FOXO3,MPO,MYB,NAMPT
GSE6269_HEALTHY_VS_FLU_INF_PBMC_DN	0.0011	0.014	169	161	6	23467	ADM,H1F0,PHC2,RNASE2,TLN1,ZYX
GSE36891_UNSTIM_VS_POLYIC_TLR3_STIM_PERITONEAL_MACROPHAGE_UP	0.0013	0.016	169	165	6	23467	CXCL1,EGR1,IRS2,NFIL3,PPP1R15A,TNFAIP6
GSE37605_TREG_VS_TCONV_NOD_FOXP3_FUSION_GFP_UP	0.0015	0.019	169	171	6	23467	ADM,EGR1,GADD45A,PPP1R15A,TNFAIP6,TRIB1
GSE6259_FLT3L_INDUCED_33D1_POS_DC_VS_CD8_TCELL_DN	0.0016	0.019	169	172	6	23467	ANPEP,CD9,CTSZ,GYG1,PYGL,TALDO1
GSE13547_CTRL_VS_ANTI_IGM_STIM_ZFX_KO_BCELL_2H_UP	0.0017	0.021	169	175	6	23467	CAMP,LCN2,LIMK2,LTF,PGLYRP1,SLPI
GSE6674_UNSTIM_VS_PL2_3_STIM_BCELL_UP	0.0018	0.022	169	177	6	23467	CD177,CD9,CLEC1B,ELANE,FOXO3,QPCT
GSE18791_CTRL_VS_NEWCASTLE_VIRUS_DC_2H_DN	0.0019	0.023	169	178	6	23467	FOXO3,HCAR3,IRS2,MXD1,NAMPT,SLC22A4
GSE6269_STAPH_AUREUS_VS_STREP_PNEUMO_INF_PBMC_DN	0.002	0.025	169	181	6	23467	CEACAM1,CHI3L1,CYP4F3,GSN,INHBA,UGCG
GSE2706_R848_VS_LPS_2H_STIM_DC_DN	0.0021	0.025	169	183	6	23467	CLEC5A,EGR1,HCAR3,INHBA,PPP1R15A,PTX3
GSE40274_CTRL_VS_FOXP3_AND_LEF1_TRANSDUCED_ACTIVATED_CD4_TCELL_UP	0.0021	0.025	169	182	6	23467	ALOX5,C3AR1,CD9,CXCR2,DHRS9,MMP9
GSE40274_CTRL_VS_SATB1_TRANSDUCED_ACTIVATED_CD4_TCELL_UP	0.0021	0.025	169	183	6	23467	ALOX5,CEACAM1,MAPK14,MPO,SLC2A3,SLPI
GSE40274_CTRL_VS_LEF1_TRANSDUCED_ACTIVATED_CD4_TCELL_UP	0.0022	0.025	169	184	6	23467	BCL6,CD24,CEACAM1,CKAP4,PDGFC,SLC2A3
GSE29615_DAY3_VS_DAY7_LAIV_FLU_VACCINE_PBMC_UP	0.0023	0.025	169	185	6	23467	ELANE,LCN2,MMP25,PF4,SELENBP1,SPARC
GSE13485_DAY3_VS_DAY7_YF17D_VACCINE_PBMC_UP	0.0024	0.025	169	187	6	23467	ALPL,CAMP,CEACAM8,CRISP3,CYP4F3,MMP8
GSE17974_0H_VS_6H_IN_VITRO_ACT_CD4_TCELL_UP	0.0024	0.025	169	187	6	23467	ADM,G0S2,GADD45A,IRS2,MXD1,SLC2A3
GSE21927_UNTREATED_VS_GMCSF_IL6_TREATED_BONE_MARROW_DN	0.0024	0.025	169	187	6	23467	ADM,H2BFS,HIST1H2AC,IRS2,MAPK14,PDGFC
GSE37605_TREG_VS_TCONV_C57BL6_FOXP3_FUSION_GFP_DN	0.0024	0.025	169	187	6	23467	FAM129A,FPR1,GCA,RAB31,SLPI,VSIG4
GSE2128_CTRL_VS_MIMETOPE_NEGATIVE_SELECTION_DP_THYMOCYTE_C57BL6_UP	0.0025	0.025	169	188	6	23467	ADM,BASP1,HCAR3,INHBA,IRS2,LILRA2
GSE21360_PRIMARY_VS_QUATERNARY_MEMORY_CD8_TCELL_UP	0.0025	0.025	169	188	6	23467	ANPEP,CD9,IL1RN,LTF,MMP8,SLC6A8
GSE23114_PERITONEAL_CAVITY_B1A_BCELL_VS_SPLEEN_BCELL_UP	0.0025	0.025	169	188	6	23467	CHIT1,CLU,EGR1,PFKFB3,PTX3,TIMP2
GSE37416_CTRL_VS_3H_F_TULARENSIS_LVS_NEUTROPHIL_UP	0.0025	0.025	169	189	6	23467	CTSZ,DHRS9,FCGR3B,IRS2,PGLYRP1,TALDO1
GSE6259_33D1_POS_DC_VS_CD4_TCELL_DN	0.0025	0.025	169	189	6	23467	ACSL1,CTSZ,CYP4F3,IRS2,PDGFC,TIMP2
GSE21360_NAIVE_VS_SECONDARY_MEMORY_CD8_TCELL_UP	0.0026	0.025	169	190	6	23467	CHI3L1,CXCL1,IL1RN,IRAK3,NFIL3,NFKBIA
GSE29617_CTRL_VS_TIV_FLU_VACCINE_PBMC_2008_UP	0.0026	0.025	169	190	6	23467	ANXA3,ARG1,CYP4F3,G0S2,MMP25,NAMPT
GSE41867_NAIVE_VS_DAY30_LCMV_CLONE13_EXHAUSTED_CD8_TCELL_UP	0.0026	0.025	169	190	6	23467	ADM,B4GALT5,FUT4,MXD1,NAMPT,PPP1R15A
GSE45365_HEALTHY_VS_MCMV_INFECTION_CD8_TCELL_IFNAR_KO_UP	0.0026	0.025	169	190	6	23467	CEBPE,HIST1H2AC,HIST1H2BD,LILRA2,NFE2,PRTN3
GSE15330_MEGAKARYOCYTE_ERYTHROID_VS_GRANULOCYTE_MONOCYTE_PROGENITOR_UP	0.0027	0.025	169	191	6	23467	FAM129A,GNG10,NFIL3,NQO2,ZWINT,ZYX
GSE1791_CTRL_VS_NEUROMEDINU_IN_T_CELL_LINE_0.8H_DN	0.0027	0.025	169	191	6	23467	ACTN1,C5AR1,CLEC5A,GSN,IL1R2,SLC2A3
GSE17974_0H_VS_72H_IN_VITRO_ACT_CD4_TCELL_UP	0.0027	0.025	169	192	6	23467	CXCL1,EGR1,G0S2,GADD45A,IRS2,TRIB1
GSE17974_CTRL_VS_ACT_IL4_AND_ANTI_IL12_6H_CD4_TCELL_UP	0.0027	0.025	169	191	6	23467	ADM,G0S2,GADD45A,IRS2,MXD1,SLC2A3
GSE37605_FOXP3_FUSION_GFP_VS_IRES_GFP_TREG_C57BL6_DN	0.0027	0.025	169	191	6	23467	ACTN1,ALOX12,HIST1H2AC,MAPK14,PF4,SPARC
GSE6259_BCELL_VS_CD8_TCELL_UP	0.0027	0.025	169	191	6	23467	CD9,CXCR2,DMTN,EGR1,NCF4,PADI4
GSE19888_ADENOSINE_A3R_INH_PRETREAT_AND_ACT_BY_A3R_VS_A3R_INH_AND_TCELL_MEMBRANES_ACT_MAST_CELL_UP	0.0028	0.025	169	193	6	23467	ADM,BCL6,FOXO3,MGAM,NAMPT,PFKFB3
GSE21927_SPLEEN_MONOCYTE_VS_GMCSF_GCSF_BONE_MARROW_DN	0.0028	0.025	169	193	6	23467	BASP1,CA4,CKAP4,CXCR2,FAM129A,NQO2
GSE22611_UNSTIM_VS_6H_MDP_STIM_MUTANT_NOD2_TRANSDUCED_HEK293T_CELL_DN	0.0028	0.025	169	193	6	23467	CDA,CLEC5A,CXCR2,PGLYRP1,SLC22A4,VNN1
GSE29164_DAY3_VS_DAY7_UNTREATED_MELANOMA_UP	0.0028	0.025	169	193	6	23467	BCL6,CLC,EGR1,NCF4,SIGLEC5,TPM1
GSE37416_CTRL_VS_24H_F_TULARENSIS_LVS_NEUTROPHIL_UP	0.0028	0.025	169	193	6	23467	CEACAM8,CLC,IMPA2,MMP25,PGLYRP1,TCN1
GSE9960_HEALTHY_VS_GRAM_POS_SEPSIS_PBMC_DN	0.0028	0.025	169	193	6	23467	G0S2,GMPR,HIST2H2BE,INHBA,NFIL3,TNFAIP6
GSE12845_PRE_GC_VS_DARKZONE_GC_TONSIL_BCELL_UP	0.0029	0.025	169	195	6	23467	CXCL1,FOXO3,NFKBIA,PDGFC,SPARC,UGCG
GSE14415_INDUCED_TREG_VS_FOXP3_KO_INDUCED_TREG_DN	0.0029	0.025	169	194	6	23467	FAM129A,GNG10,H1F0,NFIL3,PGLYRP1,ZWINT
GSE18281_CORTEX_VS_MEDULLA_THYMUS_DN	0.0029	0.025	169	194	6	23467	BCL6,DHRS9,HLX,IRS2,MAPK14,REPS2
GSE22611_UNSTIM_VS_2H_MDP_STIM_NOD2_TRANSDUCED_HEK293T_CELL_UP	0.0029	0.025	169	195	6	23467	ACSL1,DMTN,GYG1,REPS2,TCN1,TLN1
GSE27241_CTRL_VS_DIGOXIN_TREATED_CD4_TCELL_IN_TH17_POLARIZING_CONDITIONS_DN	0.0029	0.025	169	195	6	23467	ANPEP,HCAR3,NFKBIA,QPCT,RAB13,ZYX
GSE3920_UNTREATED_VS_IFNA_TREATED_ENDOTHELIAL_CELL_UP	0.0029	0.025	169	195	6	23467	ANXA3,BASP1,HLX,MMP8,MSRB1,TIMP2
GSE3982_EOSINOPHIL_VS_TH2_UP	0.0029	0.025	169	195	6	23467	BCL2A1,BMX,GRB10,HCAR3,SIGLEC5,TRIB1
GSE3982_MAC_VS_NEUTROPHIL_DN	0.0029	0.025	169	195	6	23467	AQP9,CEACAM6,FOXO3,ORM1,S100P,TREM1
GSE46606_IRF4_KO_VS_WT_CD40L_IL2_IL5_1DAY_STIMULATED_BCELL_DN	0.0029	0.025	169	194	6	23467	FPR1,KCNJ15,MMP8,S100A12,SNCA,VNN2
GSE22611_MUTANT_NOD2_VS_CTRL_TRANSDUCED_HEK293T_CELL_UP	0.003	0.025	169	196	6	23467	ARG1,EPB42,FUT4,HLX,INHBA,LIMK2
GSE22886_UNSTIM_VS_IL2_STIM_NKCELL_UP	0.003	0.025	169	196	6	23467	ELANE,FOXO3,LCN2,LTF,ORM1,S100A12
GSE24574_BCL6_HIGH_TFH_VS_TFH_CD4_TCELL_UP	0.003	0.025	169	196	6	23467	ANPEP,IL1RN,LIN7A,NFIL3,SLC22A4,TNFAIP6
GSE2585_THYMIC_MACROPHAGE_VS_MTEC_UP	0.003	0.025	169	196	6	23467	GMPR,IMPA2,MAPK14,SELENBP1,SLC22A4,XK
GSE2706_2H_VS_8H_LPS_STIM_DC_UP	0.003	0.025	169	196	6	23467	ALOX5,CTNNAL1,EGR1,IMPA2,PPP1R15A,VSIG4
GSE30971_CTRL_VS_LPS_STIM_MACROPHAGE_WBP7_KO_4H_DN	0.003	0.025	169	196	6	23467	CLEC5A,HIST2H2BE,IL1R2,SLC22A4,TREM1,VSIG4
GSE360_DC_VS_MAC_M_TUBERCULOSIS_UP	0.003	0.025	169	196	6	23467	ANPEP,CEACAM1,GADD45A,IL1RN,TNFAIP6,TRIB1
GSE360_L_DONOVANI_VS_L_MAJOR_DC_DN	0.003	0.025	169	196	6	23467	BCL2A1,HLX,ITGA2B,SLC4A1,TRIB1,VSIG4
GSE37416_0H_VS_24H_F_TULARENSIS_LVS_NEUTROPHIL_UP	0.003	0.025	169	196	6	23467	CA4,CYP4F3,GCA,IMPA2,MAPK14,PADI4
GSE37533_PPARG1_FOXP3_VS_PPARG2_FOXP3_TRANSDUCED_CD4_TCELL_PIOGLITAZONE_TREATED_UP	0.003	0.025	169	196	6	23467	CHIT1,CTNNAL1,H1F0,IMPA2,MPP1,TACSTD2
GSE11057_NAIVE_VS_EFF_MEMORY_CD4_TCELL_UP	0.0031	0.025	169	197	6	23467	ACTN1,H1F0,MPP1,MYB,PADI4,VNN2
GSE11864_CSF1_IFNG_VS_CSF1_PAM3CYS_IN_MAC_DN	0.0031	0.025	169	197	6	23467	BASP1,DDX3Y,FPR1,LIMK2,PFKFB3,UGCG
GSE1432_CTRL_VS_IFNG_1H_MICROGLIA_DN	0.0031	0.025	169	197	6	23467	BCL6,ELANE,GNG10,HLX,MSRB1,TRIB1
GSE1925_3H_VS_24H_IFNG_STIM_MACROPHAGE_UP	0.0031	0.025	169	197	6	23467	ACSL1,DEFA4,HBQ1,KCNJ15,RRAGD,TPM1
GSE19401_UNSTIM_VS_PAM2CSK4_STIM_FOLLICULAR_DC_UP	0.0031	0.025	169	197	6	23467	FOXO3,HIST1H2AC,IRS2,LIMK2,MXD1,TPM1
GSE20500_CTRL_VS_RETINOIC_ACID_TREATED_CD4_TCELL_DN	0.0031	0.025	169	197	6	23467	CLEC5A,GSN,HIST2H2BE,MPO,PFKFB3,PYGL
GSE22611_UNSTIM_VS_6H_MDP_STIM_NOD2_TRANSDUCED_HEK293T_CELL_DN	0.0031	0.025	169	197	6	23467	ORM1,PF4,PPP1R15A,PYGL,SLC2A3,TIMP2
GSE25088_IL4_VS_IL4_AND_ROSIGLITAZONE_STIM_STAT6_KO_MACROPHAGE_DAY10_DN	0.0031	0.025	169	197	6	23467	BCL2A1,IL1R1,INHBA,LCN2,RAB13,RETN
GSE26290_CTRL_VS_AKT_INHIBITOR_TREATED_ANTI_CD3_AND_IL2_STIM_CD8_TCELL_UP	0.0031	0.025	169	197	6	23467	B4GALT5,CLEC5A,CXCL1,EGR1,G0S2,INHBA
GSE2706_UNSTIM_VS_8H_LPS_DC_DN	0.0031	0.025	169	197	6	23467	HCAR3,LILRA3,MXD1,NAMPT,TNFAIP6,TRIB1
GSE2706_UNSTIM_VS_8H_LPS_DC_UP	0.0031	0.025	169	197	6	23467	ALOX5,CTNNAL1,CXCR1,IMPA2,MAPK14,TPM1
GSE28408_LY6G_POS_VS_NEG_DC_UP	0.0031	0.025	169	197	6	23467	BCL6,CEACAM1,GRB10,HIST1H2AC,HIST1H2BD,KDM5D
GSE29617_CTRL_VS_TIV_FLU_VACCINE_PBMC_2008_DN	0.0031	0.025	169	197	6	23467	CEACAM8,KCNJ15,ORM1,RETN,RRM2,ZWINT
GSE3982_MEMORY_CD4_TCELL_VS_BCELL_DN	0.0031	0.025	169	197	6	23467	ALOX5,BASP1,CKAP4,GSN,HIST1H2AC,RAB31
GSE9960_HEALTHY_VS_GRAM_NEG_SEPSIS_PBMC_DN	0.0031	0.025	169	197	6	23467	ACSL1,ADM,FUT4,G0S2,INHBA,NFKBIA
GSE12845_IGD_POS_BLOOD_VS_NAIVE_TONSIL_BCELL_DN	0.0032	0.025	169	198	6	23467	ACSL1,B4GALT5,BASP1,FOXO3,GSN,NUSAP1
GSE13484_3H_UNSTIM_VS_YF17D_VACCINE_STIM_PBMC_DN	0.0032	0.025	169	198	6	23467	ACSL1,BCL6,BMX,HCAR3,INHBA,TCN1
GSE13485_DAY1_VS_DAY7_YF17D_VACCINE_PBMC_DN	0.0032	0.025	169	198	6	23467	C3AR1,GMPR,IL1RN,RRM2,TYMS,ZWINT
GSE13738_RESTING_VS_BYSTANDER_ACTIVATED_CD4_TCELL_DN	0.0032	0.025	169	198	6	23467	ALOX5,GCA,MYB,NAMPT,NCF4,TRIB1
GSE15930_NAIVE_VS_48H_IN_VITRO_STIM_CD8_TCELL_UP	0.0032	0.025	169	198	6	23467	ALPL,CTNNAL1,CXCR2,IRS2,RETN,TLN1
GSE17301_ACD3_ACD28_VS_ACD3_ACD28_AND_IFNA5_STIM_CD8_TCELL_UP	0.0032	0.025	169	198	6	23467	CTNNAL1,HIST1H4A,LIMK2,NUSAP1,RRM2,TYMS
GSE1791_CTRL_VS_NEUROMEDINU_IN_T_CELL_LINE_6H_UP	0.0032	0.025	169	198	6	23467	ADM,BCL2A1,CLEC5A,MGAM,PHC2,SLC2A3
GSE22229_RENAL_TRANSPLANT_VS_HEALTHY_PBMC_DN	0.0032	0.025	169	198	6	23467	ACTN1,GRB10,GSN,H1F0,IRAK3,ITGA2B
GSE22313_HEALTHY_VS_SLE_MOUSE_CD4_TCELL_DN	0.0032	0.025	169	198	6	23467	ALOX5,C3AR1,FPR1,RRM2,TYMS,VSIG4
GSE24634_IL4_VS_CTRL_TREATED_NAIVE_CD4_TCELL_DAY10_UP	0.0032	0.025	169	198	6	23467	IL1R2,LCN2,MYB,RRM2,TREM1,TYMS
GSE25088_ROSIGLITAZONE_VS_IL4_AND_ROSIGLITAZONE_STIM_STAT6_KO_MACROPHAGE_DAY10_DN	0.0032	0.025	169	198	6	23467	BCL2A1,CXCL1,IL1RN,NFKBIA,RAB13,SLPI
GSE25088_WT_VS_STAT6_KO_MACROPHAGE_DN	0.0032	0.025	169	198	6	23467	CTSG,MYB,NUSAP1,RRM2,TYMS,ZWINT
GSE25088_WT_VS_STAT6_KO_MACROPHAGE_IL4_STIM_DN	0.0032	0.025	169	198	6	23467	CTNNAL1,MYB,NUSAP1,RRM2,TYMS,ZWINT
GSE2770_IL4_ACT_VS_ACT_CD4_TCELL_6H_UP	0.0032	0.025	169	198	6	23467	BCL6,F5,LIN7A,REPS2,SLC2A3,VSIG4
GSE2770_TGFB_AND_IL4_VS_IL12_TREATED_ACT_CD4_TCELL_48H_UP	0.0032	0.025	169	198	6	23467	BPI,F5,LIN7A,PADI4,PYGL,VSIG4
GSE2770_TGFB_AND_IL4_VS_IL4_TREATED_ACT_CD4_TCELL_48H_DN	0.0032	0.025	169	198	6	23467	EGR1,F5,PADI4,REPS2,RNASE2,S100P
GSE29949_CD8_POS_DC_SPLEEN_VS_DC_BRAIN_UP	0.0032	0.025	169	198	6	23467	ACTN1,ADM,IL1R2,IL1RN,NFIL3,RRAGD
GSE360_T_GONDII_VS_B_MALAYI_LOW_DOSE_DC_UP	0.0032	0.025	169	198	6	23467	BASP1,BCL2A1,HIST1H2BD,HLX,MS4A3,NFKBIA
GSE3982_BCELL_VS_CENT_MEMORY_CD4_TCELL_UP	0.0032	0.025	169	198	6	23467	ALOX5,BASP1,CKAP4,HIST1H2AC,RAB31,TRIB1
GSE41978_ID2_KO_AND_BIM_KO_VS_BIM_KO_KLRG1_LOW_EFFECTOR_CD8_TCELL_DN	0.0032	0.025	169	198	6	23467	F5,FOXO3,GRB10,IRS2,PFKFB3,RRM2
GSE45365_NK_CELL_VS_CD8_TCELL_MCMV_INFECTION_UP	0.0032	0.025	169	198	6	23467	GCA,GYG1,HCAR3,IL1R2,NFE2,RAB31
GSE5542_UNTREATED_VS_IFNA_AND_IFNG_TREATED_EPITHELIAL_CELLS_6H_DN	0.0032	0.025	169	198	6	23467	B4GALT5,C3AR1,FOXO3,FUT4,GYG1,MPP1
GOLDRATH_EFF_VS_MEMORY_CD8_TCELL_UP	0.0033	0.025	169	200	6	23467	EGR1,H1F0,HP,NUSAP1,RRM2,TYMS
GSE11961_MEMORY_BCELL_DAY7_VS_PLASMA_CELL_DAY7_UP	0.0033	0.025	169	199	6	23467	ACSL1,BASP1,FOXO3,GCA,SELENBP1,TALDO1
GSE11961_PLASMA_CELL_DAY7_VS_GERMINAL_CENTER_BCELL_DAY40_UP	0.0033	0.025	169	200	6	23467	ACSL1,FPR1,HP,QPCT,RRM2,SELENBP1
GSE13306_LAMINA_PROPRIA_VS_SPLEEN_TREG_DN	0.0033	0.025	169	200	6	23467	AQP9,BASP1,FKBP1B,NFIL3,PYGL,SELENBP1
GSE13484_12H_VS_3H_YF17D_VACCINE_STIM_PBMC_DN	0.0033	0.025	169	200	6	23467	B4GALT5,BCL2A1,HCAR3,HP,IL1R2,REPS2
GSE13522_WT_VS_IFNAR_KO_SKIN_UP	0.0033	0.025	169	200	6	23467	ACTN1,DDX3Y,KDM5D,QPCT,SLPI,ZWINT
GSE1460_INTRATHYMIC_T_PROGENITOR_VS_CD4_THYMOCYTE_UP	0.0033	0.025	169	200	6	23467	CD24,CTNNAL1,CTSG,MYB,RAB13,TIMP2
GSE14699_NAIVE_VS_ACT_CD8_TCELL_UP	0.0033	0.025	169	199	6	23467	DDX3Y,FAM129A,NCF4,PGLYRP1,RRAGD,SLC2A3
GSE14769_UNSTIM_VS_80MIN_LPS_BMDM_DN	0.0033	0.025	169	200	6	23467	BCL2A1,BCL6,CXCL1,IL1RN,NAMPT,NFIL3
GSE14908_ATOPIC_VS_NONATOPIC_PATIENT_RESTING_CD4_TCELL_UP	0.0033	0.025	169	200	6	23467	CKAP4,FAM129A,FKBP1B,MAPK14,MXD1,PHC2
GSE16385_ROSIGLITAZONE_IFNG_TNF_VS_IL4_STIM_MACROPHAGE_DN	0.0033	0.025	169	200	6	23467	CLEC1B,CLU,LTF,MPP1,PRTN3,TNFAIP6
GSE16385_ROSIGLITAZONE_IFNG_TNF_VS_IL4_STIM_MACROPHAGE_UP	0.0033	0.025	169	200	6	23467	EGR1,FKBP1B,IRAK3,MYB,PPP1R15A,TRIB1
GSE16385_ROSIGLITAZONE_IL4_VS_ROSIGLITAZONE_ALONE_STIM_MACROPHAGE_DN	0.0033	0.025	169	200	6	23467	F5,GRB10,MMP8,MPP1,PADI4,SLC22A4
GSE17186_NAIVE_VS_CD21LOW_TRANSITIONAL_BCELL_CORD_BLOOD_DN	0.0033	0.025	169	200	6	23467	GCA,GNG10,H1F0,HLX,RAB31,TYMS
GSE17301_CTRL_VS_48H_ACD3_ACD28_IFNA2_STIM_CD8_TCELL_DN	0.0033	0.025	169	200	6	23467	CTNNAL1,HIST1H4A,LIMK2,NUSAP1,RRM2,TYMS
GSE17301_CTRL_VS_48H_ACD3_ACD28_STIM_CD8_TCELL_DN	0.0033	0.025	169	200	6	23467	CTSZ,FPR1,IRAK3,NCF4,NFKBIA,PFKFB3
GSE17721_0.5H_VS_4H_CPG_BMDC_DN	0.0033	0.025	169	200	6	23467	EIF1AY,FPR1,GCA,PHC2,RRAGD,VNN2
GSE17721_0.5H_VS_8H_CPG_BMDC_DN	0.0033	0.025	169	200	6	23467	CHI3L1,EIF1AY,FAM129A,ORM1,PHC2,TREM1
GSE17721_12H_VS_24H_PAM3CSK4_BMDC_UP	0.0033	0.025	169	200	6	23467	ACTN1,ANPEP,INHBA,NAMPT,QPCT,TIMP2
GSE17721_4H_VS_24H_POLYIC_BMDC_UP	0.0033	0.025	169	200	6	23467	CAMP,CDA,CLEC5A,GNG10,NUSAP1,TIMP2
GSE17721_CTRL_VS_CPG_0.5H_BMDC_DN	0.0033	0.025	169	199	6	23467	CHI3L1,EIF1AY,GADD45A,HLX,PHC2,RRAGD
GSE17721_CTRL_VS_LPS_0.5H_BMDC_UP	0.0033	0.025	169	200	6	23467	AQP9,CYP4F3,F5,KCNJ15,LIMK2,MPP1
GSE17721_CTRL_VS_LPS_4H_BMDC_DN	0.0033	0.025	169	200	6	23467	ACTN1,BMX,CLEC5A,GCA,NAMPT,ORM1
GSE17721_CTRL_VS_POLYIC_24H_BMDC_DN	0.0033	0.025	169	200	6	23467	ACTN1,BASP1,INHBA,NFKBIA,PPP1R15A,PTX3
GSE17721_LPS_VS_CPG_1H_BMDC_DN	0.0033	0.025	169	200	6	23467	DMTN,IL1R2,IL1RN,NFKBIA,PFKFB3,SPARC
GSE17721_LPS_VS_GARDIQUIMOD_2H_BMDC_UP	0.0033	0.025	169	200	6	23467	ACSL1,ACTN1,ADM,CA4,IRS2,MXD1
GSE17721_LPS_VS_GARDIQUIMOD_4H_BMDC_UP	0.0033	0.025	169	200	6	23467	BMX,C3AR1,EIF1AY,MPP1,ORM1,VNN1
GSE17721_LPS_VS_GARDIQUIMOD_8H_BMDC_DN	0.0033	0.025	169	200	6	23467	CD9,FPR1,HIST1H2BD,MAPK14,PGLYRP1,TACSTD2
GSE17721_LPS_VS_POLYIC_0.5H_BMDC_DN	0.0033	0.025	169	199	6	23467	MPP1,MYB,MYL9,SELENBP1,SLC4A1,TNFAIP6
GSE17721_LPS_VS_POLYIC_24H_BMDC_DN	0.0033	0.025	169	200	6	23467	BASP1,C3AR1,GCA,PFKFB3,PGLYRP1,RRM2
GSE17721_LPS_VS_POLYIC_2H_BMDC_UP	0.0033	0.025	169	200	6	23467	ACSL1,EGR1,FPR1,IL1RN,NFKBIA,TYMS
GSE17721_LPS_VS_POLYIC_4H_BMDC_UP	0.0033	0.025	169	200	6	23467	ACSL1,EIF1AY,LCN2,ORM1,QPCT,RNASE3
GSE17721_LPS_VS_POLYIC_8H_BMDC_DN	0.0033	0.025	169	199	6	23467	BCL6,ELANE,FOXO3,GCA,HP,RAB13
GSE17721_PAM3CSK4_VS_CPG_1H_BMDC_DN	0.0033	0.025	169	199	6	23467	DMTN,MPO,RAB13,RETN,SLC6A8,SPARC
GSE17721_POLYIC_VS_PAM3CSK4_16H_BMDC_UP	0.0033	0.025	169	200	6	23467	DDX3Y,INHBA,MSRB1,MXD1,TIMP2,ZYX
GSE18281_SUBCAPSULAR_CORTICAL_REGION_VS_WHOLE_MEDULLA_THYMUS_UP	0.0033	0.025	169	199	6	23467	BPI,LIMK2,MS4A3,TLN1,TYMS,ZYX
GSE18281_SUBCAPSULAR_VS_CENTRAL_CORTICAL_REGION_OF_THYMUS_DN	0.0033	0.025	169	200	6	23467	CHI3L1,FPR1,HP,LCN2,MMP8,TREM1
GSE18893_CTRL_VS_TNF_TREATED_TREG_24H_DN	0.0033	0.025	169	200	6	23467	CAMP,CHI3L1,FAM129A,NUSAP1,PF4,SLPI
GSE19198_6H_VS_24H_IL21_TREATED_TCELL_UP	0.0033	0.025	169	199	6	23467	ACTN1,BPI,CKAP4,G0S2,HCAR3,S100P
GSE19401_PAM2CSK4_VS_RETINOIC_ACID_AND_PAM2CSK4_STIM_FOLLICULAR_DC_DN	0.0033	0.025	169	200	6	23467	CTSZ,MPP1,NCF4,NQO2,TIMP2,ZWINT
GSE19401_PLN_VS_PEYERS_PATCH_FOLLICULAR_DC_DN	0.0033	0.025	169	199	6	23467	CXCL1,HIST1H2AC,HIST2H2BE,PPP1R15A,RAB31,UGCG
GSE19772_HCMV_INFL_VS_HCMV_INF_MONOCYTES_AND_PI3K_INHIBITION_UP	0.0033	0.025	169	200	6	23467	ANXA3,C3AR1,F5,GRB10,SLC22A4,SLC4A1
GSE19888_NO_PRETREAT_VS_ADENOSINE_A3R_INHIBITOR_PRETREATED_MAST_CELL_TCELL_MEMBRANES_ACT_DN	0.0033	0.025	169	200	6	23467	B4GALT5,FKBP1B,MPP1,NAMPT,PDGFC,ZWINT
GSE19923_WT_VS_HEB_KO_DP_THYMOCYTE_DN	0.0033	0.025	169	199	6	23467	AQP9,DDX3Y,GSN,KCNJ15,LIMK2,RRM2
GSE20715_0H_VS_24H_OZONE_TLR4_KO_LUNG_DN	0.0033	0.025	169	200	6	23467	ACTN1,ADM,HP,LCN2,NFIL3,SELENBP1
GSE20715_WT_VS_TLR4_KO_48H_OZONE_LUNG_DN	0.0033	0.025	169	200	6	23467	CKAP4,DDX3Y,H1F0,HP,IL1R1,TACSTD2
GSE2128_C57BL6_VS_NOD_THYMOCYTE_UP	0.0033	0.025	169	200	6	23467	B4GALT5,FAM129A,G0S2,HIST1H2BD,MXD1,UGCG
GSE2128_CTRL_VS_MIMETOPE_NEGATIVE_SELECTION_DP_THYMOCYTE_NOD_UP	0.0033	0.025	169	200	6	23467	B4GALT5,C3AR1,CLEC5A,CXCL1,IRAK3,TIMP2
GSE21360_PRIMARY_VS_TERTIARY_MEMORY_CD8_TCELL_DN	0.0033	0.025	169	199	6	23467	B4GALT5,BCL2A1,CTSZ,LIMK2,TCN1,TRIB1
GSE21380_TFH_VS_GERMINAL_CENTER_TFH_CD4_TCELL_UP	0.0033	0.025	169	200	6	23467	ACTN1,ITGA2B,LCN2,NFE2,ORM1,PPP1R15A
GSE21546_SAP1A_KO_VS_SAP1A_KO_AND_ELK1_KO_ANTI_CD3_STIM_DP_THYMOCYTES_DN	0.0033	0.025	169	200	6	23467	B4GALT5,BCL6,CKAP4,ELANE,MSRB1,TREM1
GSE21670_STAT3_KO_VS_WT_CD4_TCELL_IL6_TREATED_DN	0.0033	0.025	169	200	6	23467	ALOX12,CTNNAL1,H1F0,IRAK3,ITGA2B,NFE2
GSE2197_IMMUNOSUPPRESSIVE_DNA_VS_UNTREATED_IN_DC_UP	0.0033	0.025	169	200	6	23467	ANPEP,B4GALT5,FAM129A,NAMPT,PHC2,ZYX
GSE22025_TGFB1_VS_TGFB1_AND_PROGESTERONE_TREATED_CD4_TCELL_DN	0.0033	0.025	169	199	6	23467	ACSL1,BASP1,CEACAM6,ELANE,FCGR3B,SPARC
GSE22140_GERMFREE_VS_SPF_MOUSE_CD4_TCELL_DN	0.0033	0.025	169	200	6	23467	ADM,ANPEP,PPP1R15A,PTX3,TIMP2,VSIG4
GSE22140_GERMFREE_VS_SPF_MOUSE_CD4_TCELL_UP	0.0033	0.025	169	199	6	23467	ACSL1,B4GALT5,BCL2A1,CTSZ,LIMK2,TRIB1
GSE22229_UNTREATED_VS_IMMUNOSUPP_THERAPY_RENAL_TRANSPLANT_PATIENT_PBMC_DN	0.0033	0.025	169	200	6	23467	GRB10,ITGA2B,PADI4,RAB31,SELENBP1,ZYX
GSE22886_DAY0_VS_DAY7_MONOCYTE_IN_CULTURE_UP	0.0033	0.025	169	199	6	23467	F5,IRAK3,LILRA3,NFE2,S100A12,VNN2
GSE22886_NAIVE_CD8_TCELL_VS_DC_DN	0.0033	0.025	169	200	6	23467	BASP1,GCA,GNG10,GSN,RAB13,RAB31
GSE22935_WT_VS_MYD88_KO_MACROPHAGE_48H_MBOVIS_BCG_STIM_DN	0.0033	0.025	169	200	6	23467	CD9,EIF1AY,GNG10,IL1R1,NFKBIA,RAB31
GSE23308_CTRL_VS_CORTICOSTERONE_TREATED_MACROPHAGE_DN	0.0033	0.025	169	200	6	23467	GRB10,INHBA,LCN2,NCF4,SPARC,TYMS
GSE23502_WT_VS_HDC_KO_MYELOID_DERIVED_SUPPRESSOR_CELL_COLON_TUMOR_UP	0.0033	0.025	169	200	6	23467	BASP1,C5AR1,CLEC1B,MYB,RRM2,SLPI
GSE23505_UNTREATED_VS_4DAY_IL6_IL1_IL23_TREATED_CD4_TCELL_DN	0.0033	0.025	169	200	6	23467	BASP1,BCL6,CYP4F3,GSN,MAPK14,MPP1
GSE23568_CTRL_TRANSDUCED_VS_WT_CD8_TCELL_UP	0.0033	0.025	169	200	6	23467	ADM,CTSZ,EIF1AY,NCF4,RAB31,TACSTD2
GSE2405_HEAT_KILLED_LYSATE_VS_LIVE_A_PHAGOCYTOPHILUM_STIM_NEUTROPHIL_24H_UP	0.0033	0.025	169	200	6	23467	BCL2A1,CLU,GMPR,GRB10,MMP9,SLC6A8
GSE24142_EARLY_THYMIC_PROGENITOR_VS_DN2_THYMOCYTE_ADULT_UP	0.0033	0.025	169	200	6	23467	ACSL1,BCL6,IL1R1,IL1R2,PRTN3,RAB31
GSE24142_EARLY_THYMIC_PROGENITOR_VS_DN2_THYMOCYTE_UP	0.0033	0.025	169	200	6	23467	ANXA3,AQP9,IL1R2,MPO,PRTN3,RAB31
GSE24142_EARLY_THYMIC_PROGENITOR_VS_DN3_THYMOCYTE_ADULT_UP	0.0033	0.025	169	200	6	23467	AQP9,CTSG,IL1R2,LTF,NFKBIA,SELENBP1
GSE24210_IL35_TREATED_VS_RESTING_TREG_UP	0.0033	0.025	169	199	6	23467	CTSZ,GYG1,H1F0,SLC2A3,TACSTD2,TRIB1
GSE24634_NAIVE_CD4_TCELL_VS_DAY3_IL4_CONV_TREG_DN	0.0033	0.025	169	200	6	23467	BASP1,CD9,MYB,NCF4,RAB13,TRIB1
GSE24634_TEFF_VS_TCONV_DAY7_IN_CULTURE_UP	0.0033	0.025	169	200	6	23467	EGR1,MYB,NUSAP1,RRM2,TRIB1,ZWINT
GSE24634_TREG_VS_TCONV_POST_DAY7_IL4_CONVERSION_UP	0.0033	0.025	169	199	6	23467	MYB,NCF4,NUSAP1,RRM2,TYMS,ZWINT
GSE2585_CTEC_VS_MTEC_THYMUS_UP	0.0033	0.025	169	199	6	23467	AQP9,FPR1,HP,MMP9,PRTN3,SLPI
GSE2585_CTEC_VS_THYMIC_MACROPHAGE_UP	0.0033	0.025	169	200	6	23467	CA4,CD177,IRS2,PPP1R15A,RETN,SLPI
GSE2585_THYMIC_DC_VS_MTEC_UP	0.0033	0.025	169	199	6	23467	KCNJ15,MGAM,PHC2,RRAGD,SNCA,TPM1
GSE26343_WT_VS_NFAT5_KO_MACROPHAGE_DN	0.0033	0.025	169	200	6	23467	ACTN1,ADM,B4GALT5,IRAK3,NAMPT,SLC22A4
GSE27670_CTRL_VS_BLIMP1_TRANSDUCED_GC_BCELL_DN	0.0033	0.025	169	200	6	23467	IL1R1,IRS2,MMP9,SLC6A8,SPARC,ZWINT
GSE27786_CD8_TCELL_VS_NKTCELL_DN	0.0033	0.025	169	200	6	23467	FPR1,GYG1,INHBA,NFIL3,PGLYRP1,SELENBP1
GSE28726_NAIVE_CD4_TCELL_VS_NAIVE_NKTCELL_DN	0.0033	0.025	169	200	6	23467	GADD45A,GCA,ITGA2B,PTX3,RAB31,SLC2A3
GSE28726_NAIVE_VS_ACTIVATED_CD4_TCELL_UP	0.0033	0.025	169	200	6	23467	GADD45A,GCA,LIMK2,RAB31,SLC2A3,VNN2
GSE28783_ANTI_MIR33_VS_CTRL_ATHEROSCLEROSIS_MACROPHAGE_UP	0.0033	0.025	169	199	6	23467	CLC,FCGR3B,IL1RN,NFIL3,RNASE2,S100P
GSE29949_MICROGLIA_BRAIN_VS_CD8_POS_DC_SPLEEN_DN	0.0033	0.025	169	200	6	23467	NFIL3,RRM2,S100A12,S100P,TPM1,TRIB1
GSE29949_MICROGLIA_BRAIN_VS_MONOCYTE_BONE_MARROW_UP	0.0033	0.025	169	199	6	23467	HLX,MXD1,NFIL3,RRM2,S100P,SLC22A4
GSE29949_MICROGLIA_VS_DC_BRAIN_UP	0.0033	0.025	169	199	6	23467	ACSL1,BASP1,CEACAM6,F5,GRB10,TACSTD2
GSE3039_ALPHAALPHA_CD8_TCELL_VS_B2_BCELL_DN	0.0033	0.025	169	200	6	23467	BASP1,H1F0,RAB13,TIMP2,TYMS,VSIG4
GSE3039_ALPHABETA_CD8_TCELL_VS_B1_BCELL_UP	0.0033	0.025	169	200	6	23467	BMX,DYSF,ELANE,FAM129A,MS4A3,MXD1
GSE3039_NKT_CELL_VS_ALPHABETA_CD8_TCELL_UP	0.0033	0.025	169	200	6	23467	CLEC5A,IL1R2,IL1RN,NAMPT,SLC6A8,TIMP2
GSE30962_ACUTE_VS_CHRONIC_LCMV_SECONDARY_INF_CD8_TCELL_DN	0.0033	0.025	169	200	6	23467	BCL2A1,EGR1,IL1R2,NAMPT,RRM2,TYMS
GSE30971_WBP7_HET_VS_KO_MACROPHAGE_UP	0.0033	0.025	169	200	6	23467	B4GALT5,BCL6,CA4,HP,IRS2,ORM1
GSE32164_RESTING_DIFFERENTIATED_VS_ALTERNATIVELY_ACT_M2_MACROPHAGE_UP	0.0033	0.025	169	200	6	23467	ACTN1,G0S2,NFE2,NUSAP1,RRM2,SLC4A1
GSE32986_GMCSF_VS_GMCSF_AND_CURDLAN_HIGHDOSE_STIM_DC_UP	0.0033	0.025	169	200	6	23467	ANXA3,GYG1,NQO2,REPS2,RRAGD,TIMP2
GSE32986_UNSTIM_VS_GMCSF_AND_CURDLAN_LOWDOSE_STIM_DC_UP	0.0033	0.025	169	199	6	23467	ANXA3,CEACAM1,IL1RN,MPP1,MSRB1,RRM2
GSE33162_HDAC3_KO_VS_HDAC3_KO_MACROPHAGE_DN	0.0033	0.025	169	200	6	23467	BCL2A1,FAM129A,GNG10,MYL9,RRM2,TACSTD2
GSE33292_WT_VS_TCF1_KO_DN3_THYMOCYTE_UP	0.0033	0.025	169	199	6	23467	HIST1H2AC,HIST1H2BD,HIST2H2BE,HLX,MYB,RNASE2
GSE33424_CD161_HIGH_VS_INT_CD8_TCELL_DN	0.0033	0.025	169	200	6	23467	ACTN1,AQP9,CD9,G0S2,NFE2,NUSAP1
GSE34179_THPOK_KO_VS_WT_VA14I_NKTCELL_DN	0.0033	0.025	169	199	6	23467	ACSL1,ADM,EGR1,IL1RN,RRM2,TRIB1
GSE34392_ST2_KO_VS_WT_DAY8_LCMV_EFFECTOR_CD8_TCELL_DN	0.0033	0.025	169	200	6	23467	ACSL1,BCL2A1,CLEC5A,EGR1,IRAK3,NCF4
GSE34515_CD16_POS_MONOCYTE_VS_DC_DN	0.0033	0.025	169	200	6	23467	BASP1,C5AR1,MPP1,MSRB1,PYGL,REPS2
GSE360_DC_VS_MAC_L_DONOVANI_UP	0.0033	0.025	169	200	6	23467	ANPEP,CTSZ,FKBP1B,IL1R1,NFKBIA,QPCT
GSE360_HIGH_DOSE_B_MALAYI_VS_M_TUBERCULOSIS_DC_UP	0.0033	0.025	169	200	6	23467	CD9,FKBP1B,LILRA2,TIMP2,TPM1,ZWINT
GSE360_L_DONOVANI_VS_B_MALAYI_HIGH_DOSE_MAC_DN	0.0033	0.025	169	200	6	23467	ACTN1,LILRA2,NCF4,SPARC,TIMP2,TNFAIP6
GSE360_L_DONOVANI_VS_L_MAJOR_MAC_DN	0.0033	0.025	169	200	6	23467	ACTN1,CD24,CXCL1,LIMK2,NFKBIA,TNFAIP6
GSE360_LOW_DOSE_B_MALAYI_VS_M_TUBERCULOSIS_MAC_DN	0.0033	0.025	169	199	6	23467	ACSL1,BCL2A1,IL1RN,IRAK3,ITGA2B,PHC2
GSE360_T_GONDII_VS_B_MALAYI_HIGH_DOSE_DC_DN	0.0033	0.025	169	200	6	23467	ALOX5,CTNNAL1,LILRA2,MAPK14,MPO,TPM1
GSE360_T_GONDII_VS_B_MALAYI_HIGH_DOSE_MAC_DN	0.0033	0.025	169	199	6	23467	CD9,LILRA2,NCF4,S100P,TNFAIP6,VSIG4
GSE36392_TYPE_2_MYELOID_VS_MAC_IL25_TREATED_LUNG_UP	0.0033	0.025	169	200	6	23467	CXCL1,IL1R2,IL1RN,MMP9,PADI4,SLC2A3
GSE36476_CTRL_VS_TSST_ACT_40H_MEMORY_CD4_TCELL_YOUNG_DN	0.0033	0.025	169	200	6	23467	IL1R1,IL1R2,NUSAP1,RRM2,TALDO1,TYMS
GSE36476_CTRL_VS_TSST_ACT_72H_MEMORY_CD4_TCELL_OLD_DN	0.0033	0.025	169	200	6	23467	IL1R1,MYB,NUSAP1,RRM2,TYMS,ZWINT
GSE36826_NORMAL_VS_STAPH_AUREUS_INF_IL1R_KO_SKIN_DN	0.0033	0.025	169	199	6	23467	FPR1,MPP1,RPS4Y1,S100A12,S100P,TALDO1
GSE37301_MULTIPOTENT_PROGENITOR_VS_GRAN_MONO_PROGENITOR_UP	0.0033	0.025	169	199	6	23467	ANPEP,C5AR1,NAMPT,PHC2,RNASE3,SLC6A8
GSE39152_CD103_NEG_VS_POS_MEMORY_CD8_TCELL_DN	0.0033	0.025	169	200	6	23467	ACSL1,ANXA3,AQP9,C5AR1,EIF1AY,NFIL3
GSE39556_CD8A_DC_VS_NK_CELL_UP	0.0033	0.025	169	200	6	23467	ACSL1,ACTN1,FOXO3,GRB10,LILRA2,RAB13
GSE3982_BASOPHIL_VS_TH2_UP	0.0033	0.025	169	200	6	23467	BCL6,HP,MGAM,NCF4,PTX3,TPM1
GSE3982_CTRL_VS_LPS_48H_DC_DN	0.0033	0.025	169	200	6	23467	BASP1,CLU,INHBA,LIMK2,NFKBIA,TRIB1
GSE3982_DC_VS_BASOPHIL_DN	0.0033	0.025	169	199	6	23467	BASP1,MYB,NAMPT,REPS2,RNASE2,S100P
GSE3982_DC_VS_TH1_DN	0.0033	0.025	169	199	6	23467	ANXA3,MXD1,MYB,NAMPT,NFKBIA,TYMS
GSE3982_MAST_CELL_VS_DC_UP	0.0033	0.025	169	199	6	23467	BPI,C3AR1,CLC,GRB10,MS4A3,MYB
GSE3982_MAST_CELL_VS_NKCELL_UP	0.0033	0.025	169	200	6	23467	CRISP3,GMPR,GRB10,H1F0,IL1R1,TALDO1
GSE39820_IL1B_IL6_VS_IL1B_IL6_IL23A_TREATED_CD4_TCELL_DN	0.0033	0.025	169	200	6	23467	CXCL1,ELANE,FUT4,IL1R2,IL1RN,MPP1
GSE40068_CXCR5POS_BCL6POS_TFH_VS_CXCR5NEG_BCL6NEG_CD4_TCELL_DN	0.0033	0.025	169	200	6	23467	ACTN1,CKAP4,MPP1,MYB,RRAGD,TIMP2
GSE40274_FOXP3_VS_FOXP3_AND_IRF4_TRANSDUCED_ACTIVATED_CD4_TCELL_UP	0.0033	0.025	169	200	6	23467	FAM129A,IL1R2,NCF4,NFIL3,PGLYRP1,RRAGD
GSE41176_WT_VS_TAK1_KO_ANTI_IGM_STIM_BCELL_3H_DN	0.0033	0.025	169	200	6	23467	IL1RN,INHBA,MGAM,RAB13,RRAGD,S100P
GSE41867_DAY6_VS_DAY8_LCMV_ARMSTRONG_EFFECTOR_CD8_TCELL_UP	0.0033	0.025	169	200	6	23467	BASP1,CKAP4,GYG1,SLC2A3,SLPI,TACSTD2
GSE41867_NAIVE_VS_DAY6_LCMV_ARMSTRONG_EFFECTOR_CD8_TCELL_DN	0.0033	0.025	169	200	6	23467	BCL2A1,IL1R1,MPO,NFKBIA,PRTN3,SELENBP1
GSE41978_WT_VS_ID2_KO_KLRG1_LOW_EFFECTOR_CD8_TCELL_DN	0.0033	0.025	169	200	6	23467	BASP1,CHI3L1,HIST1H2BD,MXD1,NAMPT,NFIL3
GSE42021_CD24HI_TREG_VS_CD24HI_TCONV_THYMUS_DN	0.0033	0.025	169	200	6	23467	DDX3Y,EGR1,IL1RN,NFKBIA,PPP1R15A,UGCG
GSE42021_TREG_PLN_VS_CD24HI_TREG_THYMUS_UP	0.0033	0.025	169	200	6	23467	DDX3Y,EGR1,IL1RN,NFKBIA,PPP1R15A,UGCG
GSE42088_UNINF_VS_LEISHMANIA_INF_DC_24H_DN	0.0033	0.025	169	200	6	23467	CXCL1,FAM129A,GRB10,HLX,INHBA,RAB13
GSE43700_UNTREATED_VS_IL10_TREATED_PBMC_UP	0.0033	0.025	169	200	6	23467	BCL2A1,BCL6,EGR1,MMP9,PHC2,TNFAIP6
GSE43863_DAY6_EFF_VS_DAY150_MEM_TH1_CD4_TCELL_DN	0.0033	0.025	169	200	6	23467	ACTN1,ALPL,BASP1,FAM129A,NFIL3,UGCG
GSE43863_TFH_VS_LY6C_INT_CXCR5POS_MEMORY_CD4_TCELL_UP	0.0033	0.025	169	199	6	23467	B4GALT5,IL1RN,KDM5D,NAMPT,NFKBIA,PPP1R15A
GSE43955_1H_VS_10H_ACT_CD4_TCELL_UP	0.0033	0.025	169	200	6	23467	BCL2A1,CKAP4,GADD45A,GSN,NUSAP1,TACSTD2
GSE43955_TGFB_IL6_VS_TGFB_IL6_IL23_TH17_ACT_CD4_TCELL_60H_UP	0.0033	0.025	169	200	6	23467	ALOX12,GADD45A,GYG1,IL1RN,NCF4,PGLYRP1
GSE43955_TH0_VS_TGFB_IL6_TH17_ACT_CD4_TCELL_10H_DN	0.0033	0.025	169	200	6	23467	ADM,ARG1,CXCR2,HLX,IL1RN,MPO
GSE43955_TH0_VS_TGFB_IL6_TH17_ACT_CD4_TCELL_1H_UP	0.0033	0.025	169	200	6	23467	GADD45A,H1F0,HLX,IL1RN,NFIL3,PPP1R15A
GSE43955_TH0_VS_TGFB_IL6_TH17_ACT_CD4_TCELL_20H_UP	0.0033	0.025	169	200	6	23467	BCL6,CTNNAL1,DDX3Y,IL1R2,MXD1,TNFAIP6
GSE43955_TH0_VS_TGFB_IL6_TH17_ACT_CD4_TCELL_30H_UP	0.0033	0.025	169	200	6	23467	EIF1AY,GADD45A,LIMK2,NFIL3,PTX3,SLC4A1
GSE45365_NK_CELL_VS_CD8A_DC_UP	0.0033	0.025	169	200	6	23467	ALOX12,CLEC1B,LCN2,MXD1,SLPI,ZYX
GSE45365_WT_VS_IFNAR_KO_CD8A_DC_DN	0.0033	0.025	169	199	6	23467	CEBPE,MXD1,NFKBIA,PFKFB3,PPP1R15A,TALDO1
GSE46606_IRF4_KO_VS_WT_UNSTIM_BCELL_DN	0.0033	0.025	169	200	6	23467	ACSL1,BCL2A1,CLEC5A,IRAK3,LCN2,NFKBIA
GSE4748_CTRL_VS_CYANOBACTERIUM_LPSLIKE_STIM_DC_3H_DN	0.0033	0.025	169	200	6	23467	BASP1,C3AR1,CXCL1,EIF1AY,H1F0,NAMPT
GSE5589_LPS_VS_LPS_AND_IL10_STIM_IL10_KO_MACROPHAGE_45MIN_DN	0.0033	0.025	169	200	6	23467	ACSL1,FPR1,G0S2,PDGFC,PF4,SNCA
GSE5589_LPS_VS_LPS_AND_IL10_STIM_IL6_KO_MACROPHAGE_45MIN_DN	0.0033	0.025	169	200	6	23467	CKAP4,FPR1,INHBA,ITGA2B,PF4,SNCA
GSE6674_CPG_VS_CPG_AND_ANTI_IGM_STIM_BCELL_DN	0.0033	0.025	169	200	6	23467	AQP9,BASP1,FAM129A,NFIL3,PFKFB3,SLC2A3
GSE7460_TCONV_VS_TREG_LN_DN	0.0033	0.025	169	200	6	23467	CXCL1,FAM129A,NCF4,NFIL3,RRAGD,SLC2A3
GSE7460_TCONV_VS_TREG_THYMUS_DN	0.0033	0.025	169	200	6	23467	BCL2A1,FAM129A,IL1R2,MXD1,NCF4,PGLYRP1
GSE7852_THYMUS_VS_FAT_TCONV_DN	0.0033	0.025	169	200	6	23467	BCL2A1,FAM129A,MMP9,NFIL3,PPP1R15A,PYGL
GSE7852_TREG_VS_TCONV_LN_UP	0.0033	0.025	169	200	6	23467	FAM129A,MPP1,MXD1,NCF4,RRAGD,SLC2A3
GSE8621_LPS_STIM_VS_LPS_PRIMED_AND_LPS_STIM_MACROPHAGE_UP	0.0033	0.025	169	200	6	23467	AQP9,CHIT1,EPB42,ITGA2B,PF4,PYGL
GSE8921_3H_VS_24H_TLR1_2_STIM_MONOCYTE_UP	0.0033	0.025	169	199	6	23467	B4GALT5,DYSF,LTF,PADI4,REPS2,SLC2A3
GSE8921_UNSTIM_VS_TLR1_2_STIM_MONOCYTE_24H_DN	0.0033	0.025	169	200	6	23467	CA4,CKAP4,FKBP1B,MPO,PRTN3,RNASE3
GSE9509_LPS_VS_LPS_AND_IL10_STIM_IL10_KO_MACROPHAGE_10MIN_UP	0.0033	0.025	169	199	6	23467	BASP1,NFIL3,PDGFC,PTX3,QPCT,TRIB1
GSE9650_NAIVE_VS_MEMORY_CD8_TCELL_UP	0.0033	0.025	169	200	6	23467	ACTN1,C3AR1,CD9,MPP1,MYB,UGCG
KAECH_DAY8_EFF_VS_DAY15_EFF_CD8_TCELL_DN	0.0033	0.025	169	200	6	23467	AQP9,BCL6,CHI3L1,FPR1,GADD45A,SLPI
KAECH_DAY8_EFF_VS_DAY15_EFF_CD8_TCELL_UP	0.0033	0.025	169	200	6	23467	GYG1,NFE2,NUSAP1,PGLYRP1,RRM2,TYMS
KAECH_NAIVE_VS_DAY8_EFF_CD8_TCELL_DN	0.0033	0.025	169	200	6	23467	BCL2A1,NUSAP1,PGLYRP1,RRM2,SLC2A3,TYMS
GSE13887_RESTING_VS_ACT_CD4_TCELL_DN	0.0052	0.04	169	154	5	23467	IRAK3,MAPK14,ORM1,PADI4,VSIG4
GSE36891_POLYIC_TLR3_VS_PAM_TLR2_STIM_PERITONEAL_MACROPHAGE_UP	0.0069	0.053	169	165	5	23467	BCL2A1,CXCL1,EGR1,NFIL3,TRIB1
GSE40274_CTRL_VS_EOS_TRANSDUCED_ACTIVATED_CD4_TCELL_DN	0.0069	0.053	169	165	5	23467	ACTN1,ALPL,CD9,MYB,NFKBIA
GSE14415_NATURAL_TREG_VS_TCONV_UP	0.0071	0.054	169	166	5	23467	CHIT1,H1F0,IRAK3,MS4A3,NFKBIA
GSE45365_NK_CELL_VS_BCELL_DN	0.0077	0.058	169	169	5	23467	BPI,IL1R1,SELENBP1,SPARC,UGCG
GSE40274_CTRL_VS_GATA1_TRANSDUCED_ACTIVATED_CD4_TCELL_UP	0.0082	0.062	169	172	5	23467	ANPEP,CXCR2,MMP9,NFE2,TLN1
GSE6259_FLT3L_INDUCED_DEC205_POS_DC_VS_CD8_TCELL_UP	0.0082	0.062	169	172	5	23467	CTSG,GSN,SELENBP1,SLC2A3,ZYX
GSE25677_MPL_VS_MPL_AND_R848_STIM_BCELL_UP	0.0084	0.063	169	173	5	23467	BCL6,CEACAM1,LCN2,NFIL3,TACSTD2
GSE40274_FOXP3_VS_FOXP3_AND_XBP1_TRANSDUCED_ACTIVATED_CD4_TCELL_DN	0.0095	0.071	169	178	5	23467	ACTN1,CTSZ,EGR1,MPP1,MYB
GSE3920_IFNA_VS_IFNG_TREATED_ENDOTHELIAL_CELL_UP	0.0097	0.072	169	179	5	23467	DDX3Y,EGR1,GCA,MXD1,ORM1
GSE12003_4D_VS_8D_CULTURE_MIR223_KO_BM_PROGENITOR_UP	0.0099	0.074	169	180	5	23467	CAMP,CD177,CKAP4,CXCL1,GMPR
GSE40274_CTRL_VS_FOXP3_AND_PBX1_TRANSDUCED_ACTIVATED_CD4_TCELL_UP	0.0099	0.074	169	180	5	23467	BCL6,DHRS9,MMP9,SLC2A3,TLN1
GSE25502_WT_VS_KLF13_KO_THYMIC_MEMORY_LIKE_CD8_TCELL_DN	0.01	0.074	169	182	5	23467	AQP9,CLU,DYSF,SIGLEC5,VSIG4
GSE13547_2H_VS_12_H_ANTI_IGM_STIM_ZFX_KO_BCELL_DN	0.011	0.074	169	183	5	23467	IRAK3,MPO,MYB,PRTN3,RRM2
GSE18791_CTRL_VS_NEWCASTLE_VIRUS_DC_1H_DN	0.011	0.074	169	184	5	23467	GADD45A,HCAR3,IRS2,NAMPT,SLC22A4
GSE21360_NAIVE_VS_SECONDARY_MEMORY_CD8_TCELL_DN	0.011	0.074	169	183	5	23467	CD9,CLEC1B,SLC6A8,TALDO1,ZYX
GSE24671_CTRL_VS_BAKIMULC_INFECTED_MOUSE_SPLENOCYTES_DN	0.011	0.074	169	184	5	23467	ARG1,IRS2,MMP25,NFKBIA,PPP1R15A
GSE32901_NAIVE_VS_TH17_NEG_CD4_TCELL_UP	0.011	0.074	169	184	5	23467	B4GALT5,CD24,CTSZ,FAM129A,IMPA2
GSE34156_UNTREATED_VS_6H_NOD2_LIGAND_TREATED_MONOCYTE_UP	0.011	0.074	169	186	5	23467	ANXA3,CD9,HBQ1,SLC22A4,TALDO1
GSE40274_CTRL_VS_FOXP3_AND_EOS_TRANSDUCED_ACTIVATED_CD4_TCELL_UP	0.011	0.074	169	185	5	23467	ANPEP,LTF,MAPK14,MMP8,SLPI
GSE40666_STAT1_KO_VS_STAT4_KO_CD8_TCELL_WITH_IFNA_STIM_90MIN_DN	0.011	0.074	169	184	5	23467	CD177,EGR1,NFE2,PPP1R15A,SLC2A3
GSE45365_CD8A_DC_VS_CD11B_DC_IFNAR_KO_MCMV_INFECTION_DN	0.011	0.074	169	183	5	23467	CXCL1,EGR1,NFKBIA,PADI4,PTX3
GSE6259_FLT3L_INDUCED_33D1_POS_DC_VS_CD4_TCELL_UP	0.011	0.074	169	186	5	23467	ALOX5,IRAK3,MPP1,PDGFC,VSIG4
GSE11057_EFF_MEM_VS_CENT_MEM_CD4_TCELL_DN	0.012	0.074	169	188	5	23467	ACTN1,BCL2A1,F5,MYB,VNN2
GSE14415_INDUCED_VS_NATURAL_TREG_DN	0.012	0.074	169	188	5	23467	FPR1,MMP8,MPO,MS4A3,MYB
GSE14415_TCONV_VS_FOXP3_KO_INDUCED_TREG_DN	0.012	0.074	169	189	5	23467	FPR1,IRAK3,LIMK2,RRM2,TPM1
GSE15330_LYMPHOID_MULTIPOTENT_VS_MEGAKARYOCYTE_ERYTHROID_PROGENITOR_IKAROS_KO_DN	0.012	0.074	169	188	5	23467	FAM129A,GNG10,H1F0,NFIL3,PGLYRP1
GSE17974_CTRL_VS_ACT_IL4_AND_ANTI_IL12_0.5H_CD4_TCELL_DN	0.012	0.074	169	188	5	23467	BCL2A1,EGR1,FUT4,PFKFB3,SLC2A3
GSE17974_CTRL_VS_ACT_IL4_AND_ANTI_IL12_48H_CD4_TCELL_UP	0.012	0.074	169	187	5	23467	CXCL1,DHRS9,G0S2,GADD45A,IRS2
GSE21360_TERTIARY_VS_QUATERNARY_MEMORY_CD8_TCELL_DN	0.012	0.074	169	190	5	23467	ANPEP,INHBA,LCN2,NFKBIA,PFKFB3
GSE21927_BALBC_VS_C57BL6_MONOCYTE_SPLEEN_UP	0.012	0.074	169	189	5	23467	GCA,H2BFS,HIST1H2AC,IRS2,VNN2
GSE3565_CTRL_VS_LPS_INJECTED_DUSP1_KO_SPLENOCYTES_DN	0.012	0.074	169	187	5	23467	ACTN1,IRS2,MPP1,MYB,TIMP2
GSE37301_HEMATOPOIETIC_STEM_CELL_VS_GRAN_MONO_PROGENITOR_DN	0.012	0.074	169	190	5	23467	IMPA2,IRAK3,IRS2,MMP9,TLN1
GSE40274_FOXP3_VS_FOXP3_AND_SATB1_TRANSDUCED_ACTIVATED_CD4_TCELL_DN	0.012	0.074	169	190	5	23467	ACTN1,CD9,DDX3Y,MPP1,MYB
GSE6259_33D1_POS_VS_DEC205_POS_FLT3L_INDUCED_SPLENIC_DC_UP	0.012	0.074	169	189	5	23467	ACSL1,EGR1,FPR1,LCN2,TREM1
GSE8685_IL2_ACT_IL2_STARVED_VS_IL21_ACT_IL2_STARVED_CD4_TCELL_UP	0.012	0.074	169	189	5	23467	FOXO3,GYG1,NFIL3,PGLYRP1,TRIB1
GSE11864_CSF1_VS_CSF1_IFNG_IN_MAC_UP	0.013	0.074	169	194	5	23467	C3AR1,DHRS9,KDM5D,NQO2,REPS2
GSE13411_IGM_VS_SWITCHED_MEMORY_BCELL_UP	0.013	0.074	169	193	5	23467	CEACAM1,CEACAM6,CHI3L1,FOXO3,SLC22A4
GSE13547_WT_VS_ZFX_KO_BCELL_DN	0.013	0.074	169	191	5	23467	CD24,FAM129A,GYG1,H1F0,NFIL3
GSE13946_CTRL_VS_DSS_COLITIS_GD_TCELL_FROM_COLON_UP	0.013	0.074	169	192	5	23467	FAM129A,IRAK3,NFIL3,ZWINT,ZYX
GSE15659_RESTING_VS_ACTIVATED_TREG_UP	0.013	0.074	169	192	5	23467	ALOX12,BPI,CEACAM1,CLU,DHRS9
GSE16450_CTRL_VS_IFNA_12H_STIM_IMMATURE_NEURON_CELL_LINE_DN	0.013	0.074	169	191	5	23467	ADM,CTNNAL1,GADD45A,RRAGD,VNN3
GSE1740_UNSTIM_VS_IFNA_STIMULATED_MCSF_DERIVED_MACROPHAGE_DN	0.013	0.074	169	191	5	23467	ADM,BCL2A1,HCAR3,INHBA,SLC2A3
GSE17974_CTRL_VS_ACT_IL4_AND_ANTI_IL12_2H_CD4_TCELL_UP	0.013	0.074	169	192	5	23467	G0S2,GADD45A,IRS2,SLC2A3,VNN2
GSE21063_CTRL_VS_ANTI_IGM_STIM_BCELL_NFATC1_KO_8H_UP	0.013	0.074	169	191	5	23467	ACSL1,BCL6,CKAP4,FOXO3,MMP9
GSE21927_UNTREATED_VS_GMCSF_GCSF_TREATED_BONE_MARROW_DN	0.013	0.074	169	194	5	23467	CD24,HIST1H2AC,LILRA2,MYB,TYMS
GSE29164_CD8_TCELL_VS_CD8_TCELL_AND_IL12_TREATED_MELANOMA_DAY7_DN	0.013	0.074	169	193	5	23467	ANXA3,RRM2,TRIB1,TYMS,ZWINT
GSE37301_CD4_TCELL_VS_RAG2_KO_NK_CELL_DN	0.013	0.074	169	194	5	23467	EGR1,IRAK3,MMP25,NQO2,TLN1
GSE37301_LYMPHOID_PRIMED_MPP_VS_RAG2_KO_NK_CELL_DN	0.013	0.074	169	194	5	23467	ANPEP,CEBPE,HLX,MPO,PHC2
GSE37416_CTRL_VS_48H_F_TULARENSIS_LVS_NEUTROPHIL_UP	0.013	0.074	169	192	5	23467	CAMP,CEACAM8,CLC,LCN2,TCN1
GSE46606_IRF4_KO_VS_WT_CD40L_IL2_IL5_3DAY_STIMULATED_BCELL_DN	0.013	0.074	169	194	5	23467	CLEC5A,KCNJ15,MPP1,PADI4,VNN2
GSE6092_B_BURGDOFERI_VS_B_BURGDORFERI_AND_IFNG_STIM_ENDOTHELIAL_CELL_DN	0.013	0.074	169	191	5	23467	GADD45A,GCA,LCN2,NAMPT,TRIB1
GSE9988_ANTI_TREM1_AND_LPS_VS_CTRL_TREATED_MONOCYTES_UP	0.013	0.074	169	194	5	23467	ADM,EGR1,GADD45A,INHBA,SLC2A3
GSE9988_ANTI_TREM1_VS_VEHICLE_TREATED_MONOCYTES_UP	0.013	0.074	169	194	5	23467	IL1R1,INHBA,MGAM,RRAGD,TRIB1
GSE12845_IGD_POS_BLOOD_VS_NAIVE_TONSIL_BCELL_UP	0.014	0.074	169	195	5	23467	CD24,H2BFS,HIST1H2BD,HIST2H2BE,TIMP2
GSE13411_NAIVE_BCELL_VS_PLASMA_CELL_DN	0.014	0.074	169	197	5	23467	CTNNAL1,DHRS9,G0S2,TIMP2,TRIB1
GSE13411_NAIVE_VS_SWITCHED_MEMORY_BCELL_DN	0.014	0.074	169	198	5	23467	C3AR1,G0S2,LIN7A,RNASE2,VNN1
GSE14415_INDUCED_TREG_VS_FAILED_INDUCED_TREG_UP	0.014	0.074	169	196	5	23467	CD9,IL1R2,IMPA2,NAMPT,RRM2
GSE1460_INTRATHYMIC_T_PROGENITOR_VS_NAIVE_CD4_TCELL_ADULT_BLOOD_UP	0.014	0.074	169	198	5	23467	CTNNAL1,IMPA2,SNCA,TIMP2,ZWINT
GSE17721_POLYIC_VS_GARDIQUIMOD_24H_BMDC_DN	0.014	0.074	169	198	5	23467	GNG10,IRS2,MMP8,SLC22A4,ZWINT
GSE17974_0H_VS_2H_IN_VITRO_ACT_CD4_TCELL_DN	0.014	0.074	169	198	5	23467	BCL2A1,CTNNAL1,EGR1,MYB,TNFAIP6
GSE17974_0H_VS_2H_IN_VITRO_ACT_CD4_TCELL_UP	0.014	0.074	169	197	5	23467	G0S2,GADD45A,NFIL3,SLC2A3,VNN2
GSE18281_PERIMEDULLARY_CORTICAL_REGION_VS_WHOLE_CORTEX_THYMUS_DN	0.014	0.074	169	195	5	23467	FCGR3B,HIST2H2AA3,MS4A3,NAMPT,TRIB1
GSE19198_CTRL_VS_IL21_TREATED_TCELL_6H_DN	0.014	0.074	169	198	5	23467	FCGR3B,IRAK3,MPP1,SNCA,VSIG4
GSE19374_UNINF_VS_LISTERIA_INFECTED_MACROPHAGE_UP	0.014	0.074	169	196	5	23467	CEACAM8,CLEC5A,EGR1,ITGA2B,LIMK2
GSE19512_NAUTRAL_VS_INDUCED_TREG_UP	0.014	0.074	169	196	5	23467	CEACAM1,CXCL1,CXCR2,RNASE2,SLC22A4
GSE20500_RETINOIC_ACID_VS_RARA_ANTAGONIST_TREATED_CD4_TCELL_DN	0.014	0.074	169	198	5	23467	BCL2A1,IL1R2,PFKFB3,S100P,ZYX
GSE2128_C57BL6_VS_NOD_THYMOCYTE_MIMETOPE_NEGATIVE_SELECTION_DN	0.014	0.074	169	198	5	23467	AQP9,B4GALT5,IMPA2,RAB13,S100P
GSE21379_WT_VS_SAP_KO_TFH_CD4_TCELL_DN	0.014	0.074	169	198	5	23467	GRB10,NCF4,PADI4,TIMP2,VNN1
GSE22025_UNTREATED_VS_TGFB1_TREATED_CD4_TCELL_DN	0.014	0.074	169	198	5	23467	ANPEP,CAMP,CTNNAL1,INHBA,ZWINT
GSE22342_CD11C_HIGH_VS_LOW_DECIDUAL_MACROPHAGES_UP	0.014	0.074	169	196	5	23467	CLEC5A,CXCR2,MAPK14,NFIL3,VNN2
GSE22501_PERIPHERAL_BLOOD_VS_CORD_BLOOD_TREG_UP	0.014	0.074	169	197	5	23467	CRISP3,EPB42,GCA,HP,RNASE2
GSE22611_NOD2_VS_MUTANT_NOD2_TRANSDUCED_HEK293T_CELL_DN	0.014	0.074	169	195	5	23467	BPI,CLC,CRISP3,CTNNAL1,PGLYRP1
GSE22886_IGG_IGA_MEMORY_BCELL_VS_BLOOD_PLASMA_CELL_DN	0.014	0.074	169	198	5	23467	EIF1AY,GADD45A,QPCT,TIMP2,TRIB1
GSE22886_NAIVE_VS_IGG_IGA_MEMORY_BCELL_UP	0.014	0.074	169	198	5	23467	AQP9,HIST1H2AC,IRS2,MGAM,SLC6A8
GSE22886_NAIVE_VS_IGM_MEMORY_BCELL_DN	0.014	0.074	169	197	5	23467	CD24,CKAP4,NCF4,NQO2,RAB31
GSE23321_EFFECTOR_MEMORY_VS_NAIVE_CD8_TCELL_UP	0.014	0.074	169	196	5	23467	BASP1,CXCL1,DEFA4,EGR1,FCGR3B
GSE24081_CONTROLLER_VS_PROGRESSOR_HIV_SPECIFIC_CD8_TCELL_DN	0.014	0.074	169	196	5	23467	BMX,CEACAM8,HIST1H2AC,RRM2,TNFAIP6
GSE25087_FETAL_VS_ADULT_TCONV_UP	0.014	0.074	169	198	5	23467	C3AR1,CEACAM1,PDGFC,PTX3,RRM2
GSE25087_TREG_VS_TCONV_ADULT_UP	0.014	0.074	169	198	5	23467	BASP1,FAM129A,IRS2,MYB,NCF4
GSE2585_AIRE_KO_VS_WT_CD80_LOW_MTEC_UP	0.014	0.074	169	196	5	23467	ANXA3,AQP9,HBD,NFIL3,PF4
GSE26290_WT_VS_PDK1_KO_ANTI_CD3_AND_IL2_STIM_CD8_TCELL_UP	0.014	0.074	169	195	5	23467	ACSL1,G0S2,GADD45A,GMPR,MSRB1
GSE26559_TCF1_KO_VS_WT_LIN_NEG_CELL_UP	0.014	0.074	169	198	5	23467	BCL2A1,IL1R1,IL1RN,NFIL3,RRAGD
GSE2770_IL12_AND_TGFB_ACT_VS_ACT_CD4_TCELL_2H_DN	0.014	0.074	169	196	5	23467	ELANE,F5,MMP25,PYGL,RNASE2
GSE2770_TGFB_AND_IL4_ACT_VS_ACT_CD4_TCELL_48H_DN	0.014	0.074	169	198	5	23467	BCL6,LIN7A,MMP25,PYGL,VSIG4
GSE2770_TGFB_AND_IL4_VS_TGFB_AND_IL12_TREATED_ACT_CD4_TCELL_48H_DN	0.014	0.074	169	195	5	23467	BPI,LIN7A,MMP25,REPS2,VSIG4
GSE28726_NAIVE_CD4_TCELL_VS_NAIVE_VA24NEG_NKTCELL_DN	0.014	0.074	169	198	5	23467	GCA,ITGA2B,LIMK2,SLC2A3,VNN2
GSE29618_PRE_VS_DAY7_POST_LAIV_FLU_VACCINE_PDC_UP	0.014	0.074	169	196	5	23467	CD24,CDA,GRB10,PRTN3,S100P
GSE29949_DC_BRAIN_VS_MONOCYTE_BONE_MARROW_DN	0.014	0.074	169	198	5	23467	CEACAM1,CEBPE,IMPA2,SNCA,UGCG
GSE360_CTRL_VS_B_MALAYI_HIGH_DOSE_DC_UP	0.014	0.074	169	197	5	23467	ADM,C3AR1,CA4,MYB,VSIG4
GSE360_CTRL_VS_B_MALAYI_LOW_DOSE_DC_UP	0.014	0.074	169	198	5	23467	BASP1,CTSZ,LILRA2,RRM2,SLC2A3
GSE360_L_MAJOR_VS_M_TUBERCULOSIS_MAC_DN	0.014	0.074	169	198	5	23467	IMPA2,IRAK3,RAB31,TPM1,ZYX
GSE360_T_GONDII_VS_M_TUBERCULOSIS_MAC_DN	0.014	0.074	169	198	5	23467	ACSL1,CXCL1,LIMK2,SLC22A4,TNFAIP6
GSE36826_WT_VS_IL1R_KO_SKIN_UP	0.014	0.074	169	197	5	23467	DHRS9,FOXO3,IRS2,PDGFC,SPARC
GSE36888_STAT5_AB_KNOCKIN_VS_WT_TCELL_IL2_TREATED_2H_UP	0.014	0.074	169	198	5	23467	CD9,DHRS9,MPP1,REPS2,SPARC
GSE37301_COMMON_LYMPHOID_PROGENITOR_VS_GRAN_MONO_PROGENITOR_DN	0.014	0.074	169	197	5	23467	C5AR1,DYSF,HIST1H4A,RAB13,VNN2
GSE37416_0H_VS_3H_F_TULARENSIS_LVS_NEUTROPHIL_DN	0.014	0.074	169	197	5	23467	ADM,CTNNAL1,IL1R2,NFKBIA,TNFAIP6
GSE37416_0H_VS_3H_F_TULARENSIS_LVS_NEUTROPHIL_UP	0.014	0.074	169	198	5	23467	DHRS9,FCGR3B,HIST1H2AC,PGLYRP1,PYGL
GSE37416_0H_VS_6H_F_TULARENSIS_LVS_NEUTROPHIL_DN	0.014	0.074	169	197	5	23467	ADM,BCL2A1,NFKBIA,SLC2A3,TNFAIP6
GSE37416_0H_VS_6H_F_TULARENSIS_LVS_NEUTROPHIL_UP	0.014	0.074	169	198	5	23467	FCGR3B,GCA,IMPA2,MMP25,PYGL
GSE37416_CTRL_VS_12H_F_TULARENSIS_LVS_NEUTROPHIL_DN	0.014	0.074	169	197	5	23467	B4GALT5,BCL2A1,G0S2,PHC2,PPP1R15A
GSE3982_BCELL_VS_NKCELL_DN	0.014	0.074	169	197	5	23467	ADM,C5AR1,CLU,LILRA3,MPP1
GSE3982_BCELL_VS_TH1_DN	0.014	0.074	169	198	5	23467	ANXA3,GADD45A,MPP1,RRM2,TYMS
GSE3982_BCELL_VS_TH2_UP	0.014	0.074	169	197	5	23467	BASP1,BPI,CXCR2,HIST2H2AA3,SIGLEC5
GSE3982_EOSINOPHIL_VS_BASOPHIL_UP	0.014	0.074	169	196	5	23467	B4GALT5,CTNNAL1,LIMK2,MPO,TRIB1
GSE3982_MAST_CELL_VS_TH1_UP	0.014	0.074	169	198	5	23467	BPI,FCGR3B,GMPR,HP,LILRA3
GSE41867_DAY6_VS_DAY15_LCMV_ARMSTRONG_EFFECTOR_CD8_TCELL_UP	0.014	0.074	169	195	5	23467	ACSL1,BCL2A1,FUT4,NAMPT,TNFAIP6
GSE42724_NAIVE_BCELL_VS_PLASMABLAST_DN	0.014	0.074	169	198	5	23467	CXCR2,DHRS9,IL1R2,IMPA2,TPM1
GSE45365_CD8A_DC_VS_CD11B_DC_IFNAR_KO_UP	0.014	0.074	169	195	5	23467	ANXA3,IRS2,MMP9,SLPI,XK
GSE6259_33D1_POS_VS_DEC205_POS_SPLENIC_DC_DN	0.014	0.074	169	197	5	23467	CTSZ,EGR1,HIST1H2AC,IL1RN,SLC22A4
GSE9988_LOW_LPS_VS_ANTI_TREM1_AND_LPS_MONOCYTE_UP	0.014	0.074	169	196	5	23467	ACSL1,CXCL1,HCAR3,MXD1,PFKFB3
GSE9988_LPS_VS_LPS_AND_ANTI_TREM1_MONOCYTE_UP	0.014	0.074	169	198	5	23467	ACSL1,CXCL1,HCAR3,PFKFB3,RAB13
GOLDRATH_NAIVE_VS_EFF_CD8_TCELL_DN	0.015	0.074	169	200	5	23467	BCL2A1,GNG10,H1F0,NUSAP1,TYMS
GSE10273_HIGH_VS_LOW_IL7_TREATED_IRF4_8_NULL_PRE_BCELL_UP	0.015	0.074	169	200	5	23467	CKAP4,EIF1AY,FUT4,NFKBIA,PGLYRP1
GSE11924_TFH_VS_TH1_CD4_TCELL_UP	0.015	0.074	169	199	5	23467	ANXA3,BCL2A1,CTSG,GADD45A,UGCG
GSE11961_MEMORY_BCELL_DAY7_VS_GERMINAL_CENTER_BCELL_DAY40_UP	0.015	0.074	169	200	5	23467	B4GALT5,NAMPT,ORM1,PFKFB3,SPARC
GSE11961_MEMORY_BCELL_DAY7_VS_GERMINAL_CENTER_BCELL_DAY7_UP	0.015	0.074	169	200	5	23467	GYG1,PADI4,SPARC,TIMP2,UGCG
GSE12392_CD8A_POS_VS_NEG_SPLEEN_IFNB_KO_DC_DN	0.015	0.074	169	200	5	23467	CXCR2,EGR1,G0S2,GNG10,UGCG
GSE12845_IGD_POS_VS_NEG_BLOOD_BCELL_UP	0.015	0.074	169	199	5	23467	ANPEP,BCL6,H2BFS,HIST1H2AC,HIST2H2BE
GSE13306_TREG_VS_TCONV_LAMINA_PROPRIA_UP	0.015	0.074	169	200	5	23467	FAM129A,LTF,MPP1,NFKBIA,TRIB1
GSE13484_UNSTIM_VS_3H_YF17D_VACCINE_STIM_PBMC_DN	0.015	0.074	169	200	5	23467	ADM,MMP9,MXD1,NAMPT,SLC22A4
GSE13484_UNSTIM_VS_YF17D_VACCINE_STIM_PBMC_DN	0.015	0.074	169	200	5	23467	BCL6,HLX,IL1RN,INHBA,TNFAIP6
GSE13485_CTRL_VS_DAY7_YF17D_VACCINE_PBMC_DN	0.015	0.074	169	200	5	23467	C3AR1,GMPR,IL1RN,TYMS,ZWINT
GSE13522_CTRL_VS_T_CRUZI_Y_STRAIN_INF_SKIN_IFNAR_KO_DN	0.015	0.074	169	200	5	23467	IL1R2,MXD1,NCF4,NFIL3,NFKBIA
GSE14308_TH17_VS_INDUCED_TREG_UP	0.015	0.074	169	200	5	23467	FOXO3,GADD45A,GYG1,H1F0,INHBA
GSE14350_IL2RB_KO_VS_WT_TREG_DN	0.015	0.074	169	200	5	23467	BASP1,FAM129A,H1F0,RRAGD,SELENBP1
GSE1460_CD4_THYMOCYTE_VS_NAIVE_CD4_TCELL_ADULT_BLOOD_UP	0.015	0.074	169	199	5	23467	EGR1,H2BFS,HIST1H2BD,MAPK14,QPCT
GSE1460_DP_VS_CD4_THYMOCYTE_DN	0.015	0.074	169	200	5	23467	ACTN1,BCL2A1,BMX,FPR1,GRB10
GSE1460_INTRATHYMIC_T_PROGENITOR_VS_CD4_THYMOCYTE_DN	0.015	0.074	169	199	5	23467	ACTN1,CEACAM1,EGR1,GRB10,QPCT
GSE1460_INTRATHYMIC_T_PROGENITOR_VS_NAIVE_CD4_TCELL_CORD_BLOOD_DN	0.015	0.074	169	199	5	23467	CD177,CKAP4,GRB10,MS4A3,SELENBP1
GSE15330_WT_VS_IKAROS_KO_GRANULOCYTE_MONOCYTE_PROGENITOR_DN	0.015	0.074	169	200	5	23467	ANXA3,GSN,MAPK14,MSRB1,NFIL3
GSE15735_2H_VS_12H_HDAC_INHIBITOR_TREATED_CD4_TCELL_DN	0.015	0.074	169	200	5	23467	ANXA3,CTSZ,GSN,PGLYRP1,RAB31
GSE15930_STIM_VS_STIM_AND_IFNAB_24H_CD8_T_CELL_UP	0.015	0.074	169	200	5	23467	ARG1,IL1RN,IRS2,MSRB1,NFE2
GSE15930_STIM_VS_STIM_AND_IFNAB_72H_CD8_T_CELL_UP	0.015	0.074	169	199	5	23467	ARG1,CRISP3,FUT4,G0S2,IRS2
GSE15930_STIM_VS_STIM_AND_IL12_72H_CD8_T_CELL_DN	0.015	0.074	169	200	5	23467	G0S2,IL1R1,IRS2,MSRB1,RNASE3
GSE16385_ROSIGLITAZONE_IL4_VS_IFNG_TNF_STIM_MACROPHAGE_UP	0.015	0.074	169	200	5	23467	ACTN1,BCL2A1,PFKFB3,QPCT,SLC2A3
GSE16451_CTRL_VS_WEST_EQUINE_ENC_VIRUS_MATURE_NEURON_CELL_LINE_DN	0.015	0.074	169	200	5	23467	BCL2A1,FAM129A,RRAGD,SLC2A3,TYMS
GSE16522_ANTI_CD3CD28_STIM_VS_UNSTIM_NAIVE_CD8_TCELL_UP	0.015	0.074	169	200	5	23467	CKAP4,FAM129A,INHBA,NFE2,ZWINT
GSE16755_CTRL_VS_IFNA_TREATED_MAC_DN	0.015	0.074	169	199	5	23467	B4GALT5,BASP1,FUT4,GMPR,NFKBIA
GSE17186_BLOOD_VS_CORD_BLOOD_NAIVE_BCELL_UP	0.015	0.074	169	200	5	23467	FAM129A,GCA,GNG10,RRM2,TRIB1
GSE17301_CTRL_VS_48H_ACD3_ACD28_IFNA2_STIM_CD8_TCELL_UP	0.015	0.074	169	200	5	23467	CTSZ,GADD45A,IL1RN,NFKBIA,TREM1
GSE17301_CTRL_VS_48H_ACD3_ACD28_IFNA5_STIM_CD8_TCELL_DN	0.015	0.074	169	200	5	23467	GYG1,HLX,NFIL3,PDGFC,TYMS
GSE17580_TREG_VS_TEFF_S_MANSONI_INF_DN	0.015	0.074	169	200	5	23467	ACTN1,G0S2,GADD45A,QPCT,UGCG
GSE17721_0.5H_VS_8H_CPG_BMDC_UP	0.015	0.074	169	200	5	23467	ANPEP,FOXO3,GMPR,MSRB1,TALDO1
GSE17721_0.5H_VS_8H_GARDIQUIMOD_BMDC_UP	0.015	0.074	169	200	5	23467	ARG1,F5,MAPK14,NFIL3,TRIB1
GSE17721_12H_VS_24H_CPG_BMDC_DN	0.015	0.074	169	200	5	23467	CYP4F3,MMP9,ORM1,PDGFC,SLC22A4
GSE17721_CPG_VS_GARDIQUIMOD_24H_BMDC_UP	0.015	0.074	169	200	5	23467	ACTN1,KDM5D,PPP1R15A,RAB31,TLN1
GSE17721_CTRL_VS_CPG_0.5H_BMDC_UP	0.015	0.074	169	199	5	23467	GCA,MAPK14,NUSAP1,TACSTD2,TREM1
GSE17721_CTRL_VS_CPG_24H_BMDC_UP	0.015	0.074	169	200	5	23467	ADM,CYP4F3,F5,FOXO3,KCNJ15
GSE17721_CTRL_VS_LPS_1H_BMDC_DN	0.015	0.074	169	199	5	23467	FPR1,INHBA,IRS2,PPP1R15A,PTX3
GSE17721_CTRL_VS_PAM3CSK4_24H_BMDC_DN	0.015	0.074	169	200	5	23467	ACTN1,FAM129A,NAMPT,ORM1,RRM2
GSE17721_CTRL_VS_POLYIC_2H_BMDC_DN	0.015	0.074	169	200	5	23467	C5AR1,INHBA,PPP1R15A,PTX3,TNFAIP6
GSE17721_CTRL_VS_POLYIC_8H_BMDC_DN	0.015	0.074	169	200	5	23467	ACTN1,GCA,IL1RN,PHC2,SLC6A8
GSE17721_LPS_VS_CPG_16H_BMDC_DN	0.015	0.074	169	200	5	23467	C3AR1,LTF,PYGL,RRM2,VNN2
GSE17721_LPS_VS_CPG_4H_BMDC_UP	0.015	0.074	169	200	5	23467	ACSL1,CA4,MXD1,SLPI,XK
GSE17721_LPS_VS_GARDIQUIMOD_16H_BMDC_DN	0.015	0.074	169	200	5	23467	GNG10,MMP8,MPO,RAB31,TRIB1
GSE17721_LPS_VS_GARDIQUIMOD_16H_BMDC_UP	0.015	0.074	169	199	5	23467	BASP1,MXD1,PFKFB3,PPP1R15A,RNASE2
GSE17721_LPS_VS_PAM3CSK4_16H_BMDC_DN	0.015	0.074	169	200	5	23467	HLX,MPO,RAB31,SNCA,ZYX
GSE17721_LPS_VS_PAM3CSK4_16H_BMDC_UP	0.015	0.074	169	199	5	23467	ACSL1,ACTN1,ANPEP,INHBA,PFKFB3
GSE17721_PAM3CSK4_VS_GADIQUIMOD_16H_BMDC_UP	0.015	0.074	169	200	5	23467	ACSL1,ACTN1,CLEC5A,PYGL,ZYX
GSE17721_PAM3CSK4_VS_GADIQUIMOD_1H_BMDC_UP	0.015	0.074	169	200	5	23467	ADM,FPR1,INHBA,NFKBIA,SLC6A8
GSE17721_POLYIC_VS_CPG_12H_BMDC_UP	0.015	0.074	169	200	5	23467	CA4,EGR1,GCA,NFIL3,PGLYRP1
GSE17721_POLYIC_VS_CPG_2H_BMDC_DN	0.015	0.074	169	200	5	23467	ADM,EIF1AY,FPR1,GADD45A,TYMS
GSE17721_POLYIC_VS_PAM3CSK4_12H_BMDC_UP	0.015	0.074	169	200	5	23467	ANPEP,CTSG,NQO2,PFKFB3,TIMP2
GSE17721_POLYIC_VS_PAM3CSK4_16H_BMDC_DN	0.015	0.074	169	199	5	23467	ANXA3,MAPK14,MYB,NFKBIA,SNCA
GSE17721_POLYIC_VS_PAM3CSK4_6H_BMDC_UP	0.015	0.074	169	200	5	23467	NFIL3,PFKFB3,PGLYRP1,QPCT,RAB13
GSE18203_CTRL_VS_INTRATUMORAL_CPG_INJ_MC38_TUMOR_DN	0.015	0.074	169	200	5	23467	BCL2A1,BCL6,NQO2,NUSAP1,RRM2
GSE18893_TCONV_VS_TREG_24H_CULTURE_DN	0.015	0.074	169	200	5	23467	BCL6,GADD45A,MPP1,MYB,TREM1
GSE19198_CTRL_VS_IL21_TREATED_TCELL_24H_UP	0.015	0.074	169	200	5	23467	ADM,IL1RN,NFIL3,TRIB1,ZWINT
GSE19198_CTRL_VS_IL21_TREATED_TCELL_6H_UP	0.015	0.074	169	200	5	23467	DHRS9,HLX,MPP1,NAMPT,NCF4
GSE1925_3H_VS_24H_IFNG_STIM_IFNG_PRIMED_MACROPHAGE_UP	0.015	0.074	169	200	5	23467	GNG10,NFKBIA,ORM1,PADI4,RRAGD
GSE1925_CTRL_VS_24H_IFNG_STIM_IFNG_PRIMED_MACROPHAGE_UP	0.015	0.074	169	200	5	23467	GADD45A,GNG10,ORM1,PADI4,RRAGD
GSE1925_CTRL_VS_IFNG_PRIMED_MACROPHAGE_UP	0.015	0.074	169	200	5	23467	CLU,CTNNAL1,DMTN,EPB42,F5
GSE19401_UNSTIM_VS_RETINOIC_ACID_AND_PAM2CSK4_STIM_FOLLICULAR_DC_UP	0.015	0.074	169	200	5	23467	FCGR3B,IL1R2,LILRA3,RNASE2,TIMP2
GSE19888_ADENOSINE_A3R_ACT_VS_TCELL_MEMBRANES_ACT_IN_MAST_CELL_UP	0.015	0.074	169	200	5	23467	CTSZ,FKBP1B,NCF4,PHC2,TLN1
GSE19888_ADENOSINE_A3R_INH_VS_ACT_IN_MAST_CELL_DN	0.015	0.074	169	199	5	23467	GNG10,GSN,LIN7A,VNN2,ZWINT
GSE19923_E2A_KO_VS_E2A_AND_HEB_KO_DP_THYMOCYTE_UP	0.015	0.074	169	200	5	23467	IL1R2,MYB,RRM2,TNFAIP6,ZWINT
GSE19923_E2A_KO_VS_HEB_AND_E2A_KO_DP_THYMOCYTE_UP	0.015	0.074	169	199	5	23467	BCL2A1,EIF1AY,MPO,NAMPT,SLC2A3
GSE19923_WT_VS_E2A_KO_DP_THYMOCYTE_UP	0.015	0.074	169	200	5	23467	BASP1,CXCR2,DMTN,HLX,PGLYRP1
GSE20366_TREG_VS_NAIVE_CD4_TCELL_HOMEOSTATIC_CONVERSION_UP	0.015	0.074	169	200	5	23467	FAM129A,KCNJ15,MYB,RRAGD,SLC2A3
GSE20484_MCSG_VS_CXCL4_MONOCYTE_DERIVED_MACROPHAGE_UP	0.015	0.074	169	199	5	23467	ADM,FCGR3B,FOXO3,RAB13,SLC2A3
GSE20715_0H_VS_48H_OZONE_LUNG_UP	0.015	0.074	169	200	5	23467	BMX,FKBP1B,H1F0,RAB31,TACSTD2
GSE20715_0H_VS_6H_OZONE_TLR4_KO_LUNG_DN	0.015	0.074	169	200	5	23467	CD9,HP,LCN2,NFKBIA,TACSTD2
GSE20715_WT_VS_TLR4_KO_24H_OZONE_LUNG_DN	0.015	0.074	169	200	5	23467	ALOX12,CLEC1B,ITGA2B,KDM5D,SLC6A8
GSE20715_WT_VS_TLR4_KO_6H_OZONE_LUNG_DN	0.015	0.074	169	200	5	23467	ALOX12,DDX3Y,EGR1,MYB,TNFAIP6
GSE20727_CTRL_VS_DNFB_ALLERGEN_TREATED_DC_UP	0.015	0.074	169	200	5	23467	B4GALT5,IL1R1,MSRB1,NFIL3,XK
GSE21063_CTRL_VS_ANTI_IGM_STIM_BCELL_16H_DN	0.015	0.074	169	200	5	23467	ANPEP,BCL2A1,HIST2H2AA3,ORM1,PGLYRP1
GSE21063_CTRL_VS_ANTI_IGM_STIM_BCELL_8H_DN	0.015	0.074	169	200	5	23467	C3AR1,DDX3Y,HIST2H2AA3,PF4,VNN2
GSE21063_CTRL_VS_ANTI_IGM_STIM_BCELL_NFATC1_KO_3H_UP	0.015	0.074	169	200	5	23467	BASP1,CAMP,IL1R1,LCN2,LTF
GSE21360_PRIMARY_VS_TERTIARY_MEMORY_CD8_TCELL_UP	0.015	0.074	169	200	5	23467	AQP9,FOXO3,MAPK14,PHC2,SLC22A4
GSE21546_UNSTIM_VS_ANTI_CD3_STIM_DP_THYMOCYTES_UP	0.015	0.074	169	199	5	23467	ADM,GRB10,HIST1H2AC,HIST2H2BE,SPARC
GSE21670_UNTREATED_VS_TGFB_IL6_TREATED_STAT3_KO_CD4_TCELL_UP	0.015	0.074	169	200	5	23467	ANXA3,MYB,NUSAP1,RRAGD,RRM2
GSE21774_CD56_BRIGHT_VS_DIM_CD62L_POSITIVE_NK_CELL_DN	0.015	0.074	169	199	5	23467	GRB10,REPS2,RRM2,SNCA,UGCG
GSE22140_GERMFREE_VS_SPF_ARTHRITIC_MOUSE_CD4_TCELL_UP	0.015	0.074	169	200	5	23467	CXCL1,DEFA4,FUT4,MPP1,TPM1
GSE22432_CDC_VS_COMMON_DC_PROGENITOR_DN	0.015	0.074	169	200	5	23467	C5AR1,CLEC5A,FUT4,RRM2,TRIB1
GSE22443_NAIVE_VS_ACT_AND_IL12_TREATED_CD8_TCELL_UP	0.015	0.074	169	200	5	23467	EPB42,IMPA2,MPP1,MSRB1,TLN1
GSE22601_IMMATURE_CD4_SINGLE_POSITIVE_VS_CD8_SINGLE_POSITIVE_THYMOCYTE_DN	0.015	0.074	169	200	5	23467	AQP9,HLX,MXD1,NFIL3,RRAGD
GSE22886_DC_VS_MONOCYTE_UP	0.015	0.074	169	200	5	23467	CTNNAL1,GSN,MYL9,SLC6A8,ZWINT
GSE22886_NAIVE_BCELL_VS_DC_DN	0.015	0.074	169	200	5	23467	FAM129A,GSN,IMPA2,NQO2,QPCT
GSE22935_UNSTIM_VS_24H_MBOVIS_BCG_STIM_MACROPHAGE_DN	0.015	0.074	169	200	5	23467	CHI3L1,MPP1,NFIL3,RAB13,TREM1
GSE22935_UNSTIM_VS_24H_MBOVIS_BCG_STIM_MYD88_KO_MACROPHAGE_DN	0.015	0.074	169	199	5	23467	CRISP3,CTSG,NFE2,PGLYRP1,RRAGD
GSE22935_UNSTIM_VS_24H_MBOVIS_BCG_STIM_MYD88_KO_MACROPHAGE_UP	0.015	0.074	169	200	5	23467	ANXA3,CKAP4,CRISP3,IL1R2,NFIL3
GSE22935_WT_VS_MYD88_KO_MACROPHAGE_12H_MBOVIS_BCG_STIM_DN	0.015	0.074	169	200	5	23467	INHBA,LCN2,MYB,NCF4,PF4
GSE23114_WT_VS_SLE2C1_MOUSE_SPLEEN_B1A_BCELL_UP	0.015	0.074	169	199	5	23467	ACSL1,BCL2A1,FUT4,NFIL3,QPCT
GSE23321_CD8_STEM_CELL_MEMORY_VS_EFFECTOR_MEMORY_CD8_TCELL_UP	0.015	0.074	169	199	5	23467	BCL2A1,GYG1,NFIL3,SNCA,UGCG
GSE23505_UNTREATED_VS_4DAY_IL6_IL1_TREATED_CD4_TCELL_DN	0.015	0.074	169	200	5	23467	CLEC5A,PFKFB3,PTX3,SNCA,ZWINT
GSE23925_DARK_ZONE_VS_NAIVE_BCELL_DN	0.015	0.074	169	200	5	23467	BCL2A1,CDA,DMTN,EGR1,TRIB1
GSE23925_LIGHT_ZONE_VS_NAIVE_BCELL_UP	0.015	0.074	169	199	5	23467	BCL2A1,EGR1,PPP1R15A,SLC6A8,TRIB1
GSE2405_S_AUREUS_VS_UNTREATED_NEUTROPHIL_DN	0.015	0.074	169	199	5	23467	MPP1,MYB,NUSAP1,PADI4,RRM2
GSE24292_WT_VS_PPARG_KO_MACROPHAGE_UP	0.015	0.074	169	200	5	23467	ACSL1,CAMP,NFE2,NFIL3,PYGL
GSE24574_NAIVE_VS_TCONV_CD4_TCELL_UP	0.015	0.074	169	200	5	23467	GADD45A,LIMK2,PTX3,SLC2A3,VNN2
GSE24634_NAIVE_CD4_TCELL_VS_DAY10_IL4_CONV_TREG_DN	0.015	0.074	169	200	5	23467	NUSAP1,RAB13,RRM2,TALDO1,TRIB1
GSE25085_FETAL_LIVER_VS_FETAL_BM_SP4_THYMIC_IMPLANT_UP	0.015	0.074	169	200	5	23467	CYP4F3,FUT4,MPP1,NUSAP1,SLC2A3
GSE25123_CTRL_VS_ROSIGLITAZONE_STIM_PPARG_KO_MACROPHAGE_DN	0.015	0.074	169	199	5	23467	ACTN1,BASP1,FAM129A,MAPK14,PGLYRP1
GSE25123_IL4_VS_IL4_AND_ROSIGLITAZONE_STIM_MACROPHAGE_DAY10_UP	0.015	0.074	169	200	5	23467	BCL2A1,IL1R1,IL1R2,NFIL3,PGLYRP1
GSE26030_UNSTIM_VS_RESTIM_TH1_DAY15_POST_POLARIZATION_DN	0.015	0.074	169	200	5	23467	B4GALT5,BCL2A1,C5AR1,NFKBIA,TRIB1
GSE26030_UNSTIM_VS_RESTIM_TH1_DAY15_POST_POLARIZATION_UP	0.015	0.074	169	200	5	23467	B4GALT5,BCL6,CYP4F3,PGLYRP1,TREM1
GSE26030_UNSTIM_VS_RESTIM_TH17_DAY5_POST_POLARIZATION_DN	0.015	0.074	169	199	5	23467	AQP9,CTNNAL1,ORM1,RRAGD,SLC22A4
GSE26488_CTRL_VS_PEPTIDE_INJECTION_HDAC7_DELTAP_TG_OT2_THYMOCYTE_DN	0.015	0.074	169	200	5	23467	ADM,G0S2,IRS2,SPARC,UGCG
GSE26912_TUMORICIDAL_VS_CTRL_MACROPHAGE_DN	0.015	0.074	169	200	5	23467	ANPEP,BCL2A1,CTSZ,MXD1,VNN2
GSE27670_CTRL_VS_BLIMP1_TRANSDUCED_GC_BCELL_UP	0.015	0.074	169	200	5	23467	ANXA3,BMX,MXD1,PTX3,TACSTD2
GSE2770_UNTREATED_VS_ACT_CD4_TCELL_2H_UP	0.015	0.074	169	199	5	23467	B4GALT5,CYP4F3,GCA,IRS2,NAMPT
GSE2770_UNTREATED_VS_IL4_TREATED_ACT_CD4_TCELL_2H_UP	0.015	0.074	169	200	5	23467	CLEC5A,MSRB1,SLC4A1,SNCA,TIMP2
GSE2770_UNTREATED_VS_IL4_TREATED_ACT_CD4_TCELL_48H_UP	0.015	0.074	169	200	5	23467	CD177,CLU,H1F0,IMPA2,LTF
GSE2770_UNTREATED_VS_IL4_TREATED_ACT_CD4_TCELL_6H_UP	0.015	0.074	169	200	5	23467	ANXA3,CLU,MPP1,RRM2,SLPI
GSE27786_BCELL_VS_CD4_TCELL_DN	0.015	0.074	169	199	5	23467	AQP9,BCL2A1,DMTN,ORM1,TIMP2
GSE27786_CD4_TCELL_VS_MONO_MAC_DN	0.015	0.074	169	200	5	23467	FAM129A,GRB10,IRS2,MPP1,TYMS
GSE27786_CD4_VS_CD8_TCELL_UP	0.015	0.074	169	200	5	23467	BCL2A1,GCA,H1F0,PADI4,SLC2A3
GSE27786_LIN_NEG_VS_CD8_TCELL_UP	0.015	0.074	169	200	5	23467	AQP9,CLEC1B,H1F0,HLX,ZWINT
GSE28408_LY6G_POS_VS_NEG_DC_DN	0.015	0.074	169	199	5	23467	CD9,CLU,EGR1,GYG1,LILRA2
GSE28449_WT_VS_LRF_KO_GERMINAL_CENTER_BCELL_UP	0.015	0.074	169	200	5	23467	CD24,IRAK3,LCN2,PFKFB3,RRAGD
GSE28726_NAIVE_VS_ACTIVATED_NKTCELL_UP	0.015	0.074	169	199	5	23467	GADD45A,IRAK3,LILRA2,RAB31,TPM1
GSE29164_CD8_TCELL_VS_CD8_TCELL_AND_IL12_TREATED_MELANOMA_DAY3_DN	0.015	0.074	169	200	5	23467	ACTN1,CD9,G0S2,GADD45A,MYB
GSE29164_DAY3_VS_DAY7_CD8_TCELL_AND_IL12_TREATED_MELANOMA_UP	0.015	0.074	169	200	5	23467	CLU,FKBP1B,LCN2,MSRB1,NFE2
GSE29164_UNTREATED_VS_CD8_TCELL_TREATED_MELANOMA_DAY3_DN	0.015	0.074	169	200	5	23467	CTSZ,GSN,MMP9,PGLYRP1,PYGL
GSE29618_BCELL_VS_MDC_DN	0.015	0.074	169	200	5	23467	FAM129A,GSN,IMPA2,RAB31,TRIB1
GSE29618_MONOCYTE_VS_MDC_DN	0.015	0.074	169	200	5	23467	BASP1,GSN,H2BFS,HIST1H2BD,IL1R2
GSE29949_CD8_POS_DC_SPLEEN_VS_MONOCYTE_BONE_MARROW_DN	0.015	0.074	169	199	5	23467	IL1R1,MPO,NAMPT,PHC2,RRM2
GSE29949_MICROGLIA_BRAIN_VS_CD8_POS_DC_SPLEEN_UP	0.015	0.074	169	199	5	23467	ACSL1,BASP1,BCL6,CD9,MMP8
GSE30083_SP2_VS_SP4_THYMOCYTE_UP	0.015	0.074	169	200	5	23467	AQP9,GSN,MMP9,RNASE3,VNN2
GSE3039_ALPHAALPHA_CD8_TCELL_VS_B2_BCELL_UP	0.015	0.074	169	200	5	23467	CAMP,CKAP4,HP,MPO,RNASE3
GSE3039_ALPHABETA_CD8_TCELL_VS_B2_BCELL_DN	0.015	0.074	169	200	5	23467	CLEC5A,IL1R2,IL1RN,INHBA,NFIL3
GSE3039_B2_VS_B1_BCELL_UP	0.015	0.074	169	200	5	23467	CXCR2,PDGFC,SLC4A1,SLPI,SNCA
GSE32034_LY6C_HIGH_VS_LOW_MONOCYTE_UP	0.015	0.074	169	200	5	23467	ACSL1,AQP9,GNG10,LCN2,PGLYRP1
GSE32034_UNTREATED_VS_ROSIGLIZATONE_TREATED_LY6C_HIGH_MONOCYTE_UP	0.015	0.074	169	200	5	23467	AQP9,C5AR1,PHC2,SLC6A8,TIMP2
GSE32164_RESTING_DIFFERENTIATED_VS_CMYC_INHIBITED_MACROPHAGE_UP	0.015	0.074	169	200	5	23467	BCL6,GADD45A,GSN,SLC4A1,TACSTD2
GSE32423_CTRL_VS_IL4_MEMORY_CD8_TCELL_UP	0.015	0.074	169	200	5	23467	FOXO3,MYB,PYGL,RRM2,VNN1
GSE32986_CURDLAN_HIGHDOSE_VS_GMCSF_AND_CURDLAN_HIGHDOSE_STIM_DC_DN	0.015	0.074	169	200	5	23467	CXCL1,EGR1,NCF4,NFKBIA,PPP1R15A
GSE32986_CURDLAN_LOWDOSE_VS_CURDLAN_HIGHDOSE_STIM_DC_UP	0.015	0.074	169	200	5	23467	FOXO3,GADD45A,HIST1H2BD,MSRB1,PDGFC
GSE33162_UNTREATED_VS_4H_LPS_STIM_HDAC3_KO_MACROPHAGE_DN	0.015	0.074	169	200	5	23467	MPO,NQO2,NUSAP1,PGLYRP1,PRTN3
GSE33292_DN3_THYMOCYTE_VS_TCF1_KO_TCELL_LYMPHOMA_UP	0.015	0.074	169	200	5	23467	HIST1H2AC,HIST1H2BD,HIST2H2BE,SPARC,XK
GSE3337_CTRL_VS_16H_IFNG_IN_CD8POS_DC_UP	0.015	0.074	169	200	5	23467	C3AR1,C5AR1,HP,NCF4,SLPI
GSE339_CD4POS_VS_CD4CD8DN_DC_IN_CULTURE_UP	0.015	0.074	169	200	5	23467	CTSZ,IL1R2,IRS2,NAMPT,SNCA
GSE339_EX_VIVO_VS_IN_CULTURE_CD4CD8DN_DC_DN	0.015	0.074	169	200	5	23467	CD9,ELANE,IL1R1,IL1RN,ZWINT
GSE339_EX_VIVO_VS_IN_CULTURE_CD4POS_DC_DN	0.015	0.074	169	200	5	23467	ANXA3,BCL2A1,BMX,IL1RN,NAMPT
GSE35685_CD34POS_CD38NEG_VS_CD34POS_CD10POS_BONE_MARROW_DN	0.015	0.074	169	200	5	23467	EIF1AY,GADD45A,NAMPT,NFKBIA,UGCG
GSE360_CTRL_VS_L_DONOVANI_DC_UP	0.015	0.074	169	199	5	23467	C3AR1,LILRA2,MPP1,NCF4,ZWINT
GSE360_CTRL_VS_L_DONOVANI_MAC_UP	0.015	0.074	169	200	5	23467	ACTN1,CDA,H1F0,SPARC,ZWINT
GSE360_DC_VS_MAC_B_MALAYI_LOW_DOSE_DN	0.015	0.074	169	199	5	23467	CEACAM8,G0S2,PPP1R15A,SLC6A8,TIMP2
GSE360_HIGH_VS_LOW_DOSE_B_MALAYI_MAC_UP	0.015	0.074	169	200	5	23467	ACTN1,ADM,CXCR2,IL1RN,TALDO1
GSE360_L_DONOVANI_VS_B_MALAYI_LOW_DOSE_DC_DN	0.015	0.074	169	199	5	23467	C3AR1,IMPA2,NCF4,RPS4Y1,VSIG4
GSE360_L_DONOVANI_VS_B_MALAYI_LOW_DOSE_MAC_DN	0.015	0.074	169	199	5	23467	ACTN1,CDA,HIST2H2BE,PPP1R15A,SELENBP1
GSE360_L_DONOVANI_VS_M_TUBERCULOSIS_DC_UP	0.015	0.074	169	199	5	23467	FKBP1B,FOXO3,HLX,IMPA2,PYGL
GSE360_LOW_DOSE_B_MALAYI_VS_M_TUBERCULOSIS_DC_UP	0.015	0.074	169	200	5	23467	ALOX5,FOXO3,NCF4,SPARC,TPM1
GSE360_LOW_DOSE_B_MALAYI_VS_M_TUBERCULOSIS_MAC_UP	0.015	0.074	169	199	5	23467	CDA,LILRA2,SLC6A8,TPM1,TRIB1
GSE36009_UNSTIM_VS_LPS_STIM_NLRP10_KO_DC_UP	0.015	0.074	169	200	5	23467	IL1RN,LIMK2,NCF4,PPP1R15A,TYMS
GSE36392_MAC_VS_NEUTROPHIL_IL25_TREATED_LUNG_DN	0.015	0.074	169	200	5	23467	BASP1,IL1R1,IL1RN,TREM1,TRIB1
GSE36888_STAT5_AB_KNOCKIN_VS_WT_TCELL_IL2_TREATED_6H_UP	0.015	0.074	169	200	5	23467	ADM,AQP9,GYG1,HIST2H2AA3,TALDO1
GSE36888_UNTREATED_VS_IL2_TREATED_TCELL_17H_UP	0.015	0.074	169	199	5	23467	CD9,DHRS9,MPP1,REPS2,TIMP2
GSE369_SOCS3_KO_VS_IFNG_KO_LIVER_DN	0.015	0.074	169	200	5	23467	BCL2A1,CD9,MXD1,NUSAP1,RRM2
GSE37301_LYMPHOID_PRIMED_MPP_VS_COMMON_LYMPHOID_PROGENITOR_DN	0.015	0.074	169	200	5	23467	ALOX12,ANPEP,IL1RN,PHC2,SLPI
GSE37301_MULTIPOTENT_PROGENITOR_VS_GRAN_MONO_PROGENITOR_DN	0.015	0.074	169	200	5	23467	ALOX12,LCN2,NAMPT,ORM1,PHC2
GSE37532_TREG_VS_TCONV_CD4_TCELL_FROM_LN_DN	0.015	0.074	169	200	5	23467	GSN,MYL9,NFIL3,NFKBIA,SLC2A3
GSE39110_DAY3_VS_DAY6_POST_IMMUNIZATION_CD8_TCELL_WITH_IL2_TREATMENT_UP	0.015	0.074	169	200	5	23467	BCL2A1,CTSZ,IL1R2,NFE2,TIMP2
GSE39556_CD8A_DC_VS_NK_CELL_MOUSE_3H_POST_POLYIC_INJ_UP	0.015	0.074	169	200	5	23467	CTNNAL1,RRAGD,RRM2,ZWINT,ZYX
GSE3982_CENT_MEMORY_CD4_TCELL_VS_TH2_DN	0.015	0.074	169	199	5	23467	EGR1,MYB,NFIL3,RRM2,TYMS
GSE3982_MAST_CELL_VS_BASOPHIL_DN	0.015	0.074	169	199	5	23467	ALOX5,C3AR1,H2BFS,HBQ1,RAB31
GSE3982_MEMORY_CD4_TCELL_VS_BCELL_UP	0.015	0.074	169	199	5	23467	DDX3Y,FOXO3,KDM5D,RPS4Y1,RRAGD
GSE39820_TGFBETA3_IL6_VS_TGFBETA3_IL6_IL23A_TREATED_CD4_TCELL_UP	0.015	0.074	169	199	5	23467	ANXA3,BASP1,GSN,PYGL,UGCG
GSE39864_WT_VS_GATA3_KO_TREG_UP	0.015	0.074	169	200	5	23467	ACSL1,ANXA3,EIF1AY,MXD1,NAMPT
GSE40273_XBP1_KO_VS_WT_TREG_DN	0.015	0.074	169	200	5	23467	ADM,B4GALT5,BASP1,CKAP4,SLPI
GSE40274_CTRL_VS_FOXP3_TRANSDUCED_ACTIVATED_CD4_TCELL_DN	0.015	0.074	169	200	5	23467	ADM,CKAP4,CYP4F3,FOXO3,IRAK3
GSE40666_UNTREATED_VS_IFNA_STIM_EFFECTOR_CD8_TCELL_90MIN_DN	0.015	0.074	169	200	5	23467	ANPEP,EGR1,IMPA2,RAB31,ZWINT
GSE411_WT_VS_SOCS3_KO_MACROPHAGE_IL6_STIM_100MIN_UP	0.015	0.074	169	200	5	23467	BASP1,CHI3L1,LTF,NUSAP1,PADI4
GSE41176_UNSTIM_VS_ANTI_IGM_STIM_BCELL_6H_UP	0.015	0.074	169	200	5	23467	GSN,MSRB1,RAB13,TACSTD2,VSIG4
GSE41176_WT_VS_TAK1_KO_ANTI_IGM_STIM_BCELL_24H_UP	0.015	0.074	169	200	5	23467	ADM,GADD45A,GRB10,SLC6A8,TRIB1
GSE41867_DAY6_EFFECTOR_VS_DAY30_MEMORY_CD8_TCELL_LCMV_ARMSTRONG_UP	0.015	0.074	169	200	5	23467	CLU,IRS2,LIMK2,MXD1,QPCT
GSE41867_DAY8_VS_DAY15_LCMV_CLONE13_EFFECTOR_CD8_TCELL_DN	0.015	0.074	169	200	5	23467	GCA,GSN,INHBA,QPCT,VNN1
GSE41867_LCMV_ARMSTRONG_VS_CLONE13_DAY8_EFFECTOR_CD8_TCELL_UP	0.015	0.074	169	200	5	23467	FOXO3,GYG1,RRAGD,TRIB1,UGCG
GSE41867_MEMORY_VS_EXHAUSTED_CD8_TCELL_DAY30_LCMV_UP	0.015	0.074	169	200	5	23467	CTSG,CYP4F3,MPO,NQO2,PRTN3
GSE41867_NAIVE_VS_DAY6_LCMV_ARMSTRONG_EFFECTOR_CD8_TCELL_UP	0.015	0.074	169	200	5	23467	GADD45A,IL1R2,MPP1,SLC2A3,UGCG
GSE41867_NAIVE_VS_DAY6_LCMV_EFFECTOR_CD8_TCELL_UP	0.015	0.074	169	200	5	23467	CYP4F3,HLX,NFKBIA,PF4,QPCT
GSE42021_TCONV_PLN_VS_CD24LO_TCONV_THYMUS_UP	0.015	0.074	169	200	5	23467	GYG1,NFIL3,PGLYRP1,RETN,SLC2A3
GSE42088_2H_VS_24H_LEISHMANIA_INF_DC_UP	0.015	0.074	169	200	5	23467	ALOX5,C5AR1,CDA,MPP1,TIMP2
GSE42088_UNINF_VS_LEISHMANIA_INF_DC_2H_DN	0.015	0.074	169	200	5	23467	ALOX5,BPI,F5,RNASE2,S100P
GSE42088_UNINF_VS_LEISHMANIA_INF_DC_2H_UP	0.015	0.074	169	200	5	23467	CXCL1,FAM129A,GRB10,INHBA,RAB13
GSE42088_UNINF_VS_LEISHMANIA_INF_DC_4H_UP	0.015	0.074	169	200	5	23467	CHI3L1,FAM129A,INHBA,RAB13,UGCG
GSE43700_UNTREATED_VS_IL10_TREATED_PBMC_DN	0.015	0.074	169	200	5	23467	G0S2,GADD45A,NFIL3,VNN1,ZWINT
GSE43863_LY6C_INT_CXCR5POS_VS_LY6C_LOW_CXCR5NEG_EFFECTOR_CD4_TCELL_UP	0.015	0.074	169	200	5	23467	ALPL,BCL6,FAM129A,MYB,UGCG
GSE43863_NAIVE_VS_MEMORY_TFH_CD4_TCELL_D150_LCMV_DN	0.015	0.074	169	200	5	23467	ACTN1,ADM,B4GALT5,PDGFC,TRIB1
GSE43863_TFH_VS_LY6C_INT_CXCR5POS_EFFECTOR_CD4_TCELL_DN	0.015	0.074	169	200	5	23467	BASP1,FAM129A,IL1RN,NFIL3,PPP1R15A
GSE43955_10H_VS_30H_ACT_CD4_TCELL_DN	0.015	0.074	169	199	5	23467	BASP1,HP,LCN2,NCF4,UGCG
GSE43955_10H_VS_60H_ACT_CD4_TCELL_DN	0.015	0.074	169	200	5	23467	BASP1,IL1R2,IRS2,SELENBP1,ZYX
GSE43955_1H_VS_10H_ACT_CD4_TCELL_DN	0.015	0.074	169	200	5	23467	CLU,G0S2,HLX,IL1R2,NCF4
GSE43955_1H_VS_10H_ACT_CD4_TCELL_WITH_TGFB_IL6_DN	0.015	0.074	169	200	5	23467	H1F0,HLX,NCF4,RRM2,VNN2
GSE43955_1H_VS_20H_ACT_CD4_TCELL_WITH_TGFB_IL6_DN	0.015	0.074	169	200	5	23467	BASP1,C3AR1,DDX3Y,ORM1,PGLYRP1
GSE43955_1H_VS_60H_ACT_CD4_TCELL_WITH_TGFB_IL6_UP	0.015	0.074	169	200	5	23467	ADM,BCL6,GYG1,MPP1,PFKFB3
GSE43955_TH0_VS_TGFB_IL6_IL23_TH17_ACT_CD4_TCELL_52H_UP	0.015	0.074	169	200	5	23467	ACSL1,C3AR1,HIST1H2BD,MAPK14,PTX3
GSE43955_TH0_VS_TGFB_IL6_TH17_ACT_CD4_TCELL_52H_DN	0.015	0.074	169	200	5	23467	GADD45A,GNG10,IL1RN,PGLYRP1,SELENBP1
GSE45365_HEALTHY_VS_MCMV_INFECTION_CD8A_DC_DN	0.015	0.074	169	200	5	23467	CTNNAL1,FOXO3,LIMK2,PPP1R15A,TALDO1
GSE45365_NK_CELL_VS_BCELL_MCMV_INFECTION_DN	0.015	0.074	169	199	5	23467	G0S2,GADD45A,MMP25,MYB,NFKBIA
GSE45365_NK_CELL_VS_CD8_TCELL_MCMV_INFECTION_DN	0.015	0.074	169	200	5	23467	BASP1,CEACAM1,CLU,GADD45A,NFKBIA
GSE45881_CXCR6HI_VS_CXCR1LO_COLONIC_LAMINA_PROPRIA_DN	0.015	0.074	169	199	5	23467	ALOX5,CD24,CEACAM6,CKAP4,UGCG
GSE46143_CTRL_VS_LMP2A_TRANSDUCED_CD10_POS_GC_BCELL_UP	0.015	0.074	169	200	5	23467	ELANE,HIST1H2BD,IRS2,NAMPT,PHC2
GSE46606_UNSTIM_VS_CD40L_IL2_IL5_1DAY_STIMULATED_IRF4MID_SORTED_BCELL_UP	0.015	0.074	169	200	5	23467	GADD45A,H1F0,IRS2,MYL9,PPP1R15A
GSE4748_CTRL_VS_CYANOBACTERIUM_LPSLIKE_STIM_DC_3H_UP	0.015	0.074	169	199	5	23467	BMX,CXCR2,FUT4,MMP8,SLC4A1
GSE4748_CTRL_VS_LPS_STIM_DC_3H_DN	0.015	0.074	169	200	5	23467	GADD45A,MYL9,NAMPT,SELENBP1,TALDO1
GSE5503_LIVER_DC_VS_MLN_DC_ACTIVATED_ALLOGENIC_TCELL_UP	0.015	0.074	169	200	5	23467	BASP1,GADD45A,GMPR,HP,RNASE2
GSE5589_IL6_KO_VS_IL10_KO_LPS_AND_IL10_STIM_MACROPHAGE_180MIN_DN	0.015	0.074	169	200	5	23467	ACTN1,AQP9,EGR1,ITGA2B,RNASE3
GSE5589_IL6_KO_VS_IL10_KO_LPS_AND_IL10_STIM_MACROPHAGE_45MIN_UP	0.015	0.074	169	200	5	23467	ANXA3,MMP8,MMP9,TIMP2,ZYX
GSE5589_IL6_KO_VS_IL10_KO_LPS_STIM_MACROPHAGE_180MIN_UP	0.015	0.074	169	200	5	23467	AQP9,BMX,CKAP4,TLN1,TYMS
GSE5589_WT_VS_IL10_KO_LPS_AND_IL10_STIM_MACROPHAGE_45MIN_UP	0.015	0.074	169	199	5	23467	CAMP,GSN,LTF,PDGFC,UGCG
GSE5679_PPARG_LIGAND_ROSIGLITAZONE_VS_ROSIGLITAZONE_AND_RARA_AGONIST_AM580_TREATED_DC_UP	0.015	0.074	169	200	5	23467	BCL6,EGR1,GNG10,H1F0,MPP1
GSE6092_IFNG_VS_IFNG_AND_B_BURGDORFERI_INF_ENDOTHELIAL_CELL_UP	0.015	0.074	169	199	5	23467	GSN,GYG1,LIMK2,MSRB1,NQO2
GSE6674_UNSTIM_VS_ANTI_IGM_AND_CPG_STIM_BCELL_UP	0.015	0.074	169	200	5	23467	BCL6,FOXO3,IMPA2,PYGL,SELENBP1
GSE7219_WT_VS_NIK_NFKB2_KO_LPS_AND_ANTI_CD40_STIM_DC_UP	0.015	0.074	169	200	5	23467	CKAP4,GMPR,H1F0,RAB13,RRM2
GSE7460_CD8_TCELL_VS_TREG_ACT_UP	0.015	0.074	169	200	5	23467	ALPL,B4GALT5,C3AR1,CXCR2,IL1RN
GSE7460_CTRL_VS_TGFB_TREATED_ACT_FOXP3_MUT_TCONV_UP	0.015	0.074	169	200	5	23467	BASP1,GSN,GYG1,NQO2,SLC2A3
GSE7460_TREG_VS_TCONV_ACT_UP	0.015	0.074	169	200	5	23467	EGR1,MXD1,MYB,MYL9,NCF4
GSE7548_DAY7_VS_DAY28_PCC_IMMUNIZATION_CD4_TCELL_UP	0.015	0.074	169	200	5	23467	BASP1,BCL6,CD9,IL1R1,TRIB1
GSE7852_LN_VS_THYMUS_TREG_DN	0.015	0.074	169	200	5	23467	MXD1,MYB,NUSAP1,PADI4,PYGL
GSE7852_TREG_VS_TCONV_THYMUS_UP	0.015	0.074	169	200	5	23467	BCL2A1,FAM129A,IL1R1,IL1R2,NFIL3
GSE8621_UNSTIM_VS_LPS_PRIMED_AND_LPS_STIM_MACROPHAGE_UP	0.015	0.074	169	200	5	23467	CD9,GADD45A,ITGA2B,RAB13,TACSTD2
GSE8921_3H_VS_24H_TLR1_2_STIM_MONOCYTE_DN	0.015	0.074	169	200	5	23467	BASP1,CKAP4,MXD1,NFKBIA,TNFAIP6
GSE8921_UNSTIM_0H_VS_TLR1_2_STIM_MONOCYTE_24H_DN	0.015	0.074	169	200	5	23467	AQP9,HLX,IL1R2,PPP1R15A,RRAGD
GSE8921_UNSTIM_0H_VS_TLR1_2_STIM_MONOCYTE_3H_DN	0.015	0.074	169	200	5	23467	CRISP3,ITGA2B,LCN2,PADI4,RETN
GSE8921_UNSTIM_VS_TLR1_2_STIM_MONOCYTE_12H_DN	0.015	0.074	169	200	5	23467	ADM,ANXA3,B4GALT5,CLEC1B,PFKFB3
GSE8921_UNSTIM_VS_TLR1_2_STIM_MONOCYTE_12H_UP	0.015	0.074	169	200	5	23467	C5AR1,EPB42,IL1R1,NCF4,SNCA
GSE9006_HEALTHY_VS_TYPE_1_DIABETES_PBMC_4MONTH_POST_DX_UP	0.015	0.074	169	200	5	23467	CKAP4,G0S2,NFKBIA,RRAGD,SLC2A3
GSE9037_CTRL_VS_LPS_4H_STIM_BMDM_DN	0.015	0.074	169	200	5	23467	CAMP,GADD45A,GCA,INHBA,MXD1
GSE9037_WT_VS_IRAK4_KO_LPS_1H_STIM_BMDM_UP	0.015	0.074	169	200	5	23467	CXCL1,EGR1,GADD45A,PFKFB3,SLPI
GSE9650_EXHAUSTED_VS_MEMORY_CD8_TCELL_UP	0.015	0.074	169	200	5	23467	ANXA3,CXCR2,IL1RN,TLN1,VNN1
GSE9650_NAIVE_VS_EFF_CD8_TCELL_UP	0.015	0.074	169	200	5	23467	ACTN1,C3AR1,GADD45A,GSN,MPP1
KAECH_DAY15_EFF_VS_MEMORY_CD8_TCELL_DN	0.015	0.074	169	200	5	23467	ACTN1,AQP9,EGR1,NFKBIA,PPP1R15A
KAECH_NAIVE_VS_MEMORY_CD8_TCELL_UP	0.015	0.074	169	200	5	23467	ACTN1,CD9,MPP1,MYB,UGCG
GSE13887_HEALTHY_VS_LUPUS_RESTING_CD4_TCELL_UP	0.017	0.084	169	136	4	23467	CXCR2,ORM1,PADI4,TPM1
GSE32901_TH1_VS_TH17_NEG_CD4_TCELL_DN	0.023	0.11	169	149	4	23467	CD24,KCNJ15,MS4A3,SLPI
GSE11367_CTRL_VS_IL17_TREATED_SMOOTH_MUSCLE_CELL_DN	0.025	0.12	169	153	4	23467	EIF1AY,ORM1,PGLYRP1,PRTN3
GSE9946_MATURE_STIMULATORY_VS_LISTERIA_INF_MATURE_DC_DN	0.027	0.13	169	156	4	23467	ADM,DYSF,IL1R1,SLC22A4
GSE13522_CTRL_VS_T_CRUZI_Y_STRAIN_INF_SKIN_BALBC_MOUSE_DN	0.028	0.14	169	158	4	23467	ACTN1,CD9,DDX3Y,UGCG
GSE14413_UNSTIM_VS_IFNB_STIM_RAW264_CELLS_UP	0.029	0.14	169	160	4	23467	FOXO3,RETN,VNN1,VNN3
GSE11818_WT_VS_DICER_KO_TREG_UP	0.03	0.15	169	162	4	23467	CYP4F3,SLC6A8,SPARC,TRIB1
GSE32901_NAIVE_VS_TH17_NEG_CD4_TCELL_DN	0.03	0.15	169	162	4	23467	EPB42,INHBA,NFE2,TNFAIP6
GSE37301_PRO_BCELL_VS_GRANULOCYTE_MONOCYTE_PROGENITOR_UP	0.032	0.16	169	165	4	23467	CD9,IRS2,MXD1,PPP1R15A
GSE14415_NATURAL_TREG_VS_FOXP3_KO_NATURAL_TREG_UP	0.033	0.16	169	167	4	23467	CD24,MPO,MS4A3,NQO2
GSE40274_CTRL_VS_FOXP3_AND_GATA1_TRANSDUCED_ACTIVATED_CD4_TCELL_UP	0.033	0.16	169	167	4	23467	CYP4F3,HP,PHC2,SLPI
GSE40274_FOXP3_VS_FOXP3_AND_XBP1_TRANSDUCED_ACTIVATED_CD4_TCELL_UP	0.034	0.16	169	168	4	23467	BCL6,PF4,QPCT,TNFAIP6
GSE6092_CTRL_VS_BORRELIA_BIRGDOFERI_INF_ENDOTHELIAL_CELL_UP	0.035	0.17	169	171	4	23467	FUT4,HIST1H2AC,IL1R1,SNCA
GSE37605_NOD_VS_C57BL6_IRES_GFP_TREG_UP	0.037	0.18	169	174	4	23467	EGR1,FAM129A,HIST1H2AC,MMP25
GSE40274_CTRL_VS_FOXP3_AND_GATA1_TRANSDUCED_ACTIVATED_CD4_TCELL_DN	0.038	0.18	169	175	4	23467	CTSG,FPR1,PRTN3,SLC4A1
GSE6259_33D1_POS_DC_VS_BCELL_DN	0.038	0.18	169	175	4	23467	CD9,GNG10,MMP25,TALDO1
GSE13547_2H_VS_12_H_ANTI_IGM_STIM_ZFX_KO_BCELL_UP	0.039	0.18	169	177	4	23467	FAM129A,FOXO3,GCA,SLPI
GSE21360_SECONDARY_VS_QUATERNARY_MEMORY_CD8_TCELL_DN	0.039	0.18	169	177	4	23467	ARG1,NFIL3,PYGL,TREM1
GSE10147_IL3_AND_HIVP17_VS_IL3_AND_CPG_STIM_PDC_DN	0.041	0.18	169	179	4	23467	BMX,CD9,NQO2,PDGFC
GSE21063_CTRL_VS_ANTI_IGM_STIM_BCELL_8H_UP	0.041	0.18	169	179	4	23467	CD177,NFKBIA,PPP1R15A,TRIB1
GSE4590_SMALL_VS_LARGE_PRE_BCELL_DN	0.041	0.18	169	180	4	23467	CKAP4,NFKBIA,PGLYRP1,RNASE2
GSE8685_IL15_ACT_IL2_STARVED_VS_IL21_ACT_IL2_STARVED_CD4_TCELL_DN	0.041	0.18	169	179	4	23467	AQP9,CD177,CKAP4,UGCG
GSE21927_SPLENIC_C26GM_TUMOROUS_VS_BONE_MARROW_MONOCYTES_UP	0.043	0.18	169	182	4	23467	BMX,MYL9,RNASE2,SLC22A4
GSE9509_10MIN_VS_30MIN_LPS_AND_IL10_STIM_IL10_KO_MACROPHAGE_DN	0.043	0.18	169	182	4	23467	ADM,FCGR3B,FPR1,PHC2
GSE21546_UNSTIM_VS_ANTI_CD3_STIM_SAP1A_KO_AND_ELK1_KO_DP_THYMOCYTES_DN	0.044	0.18	169	184	4	23467	LILRA2,PADI4,RNASE3,SLPI
GSE2706_R848_VS_LPS_2H_STIM_DC_UP	0.044	0.18	169	184	4	23467	LILRA3,MGAM,SLC2A3,VNN2
GSE3920_IFNA_VS_IFNB_TREATED_ENDOTHELIAL_CELL_DN	0.044	0.18	169	184	4	23467	EPB42,FAM129A,SIGLEC5,SLC4A1
GSE6259_FLT3L_INDUCED_DEC205_POS_DC_VS_CD4_TCELL_UP	0.044	0.18	169	183	4	23467	CTSG,FPR1,MAPK14,SLC2A3
GSE7348_UNSTIM_VS_TOLERIZED_AND_LPS_STIM_MACROPHAGE_DN	0.044	0.18	169	184	4	23467	CXCL1,MXD1,NAMPT,PPP1R15A
GSE7768_OVA_ALONE_VS_OVA_WITH_MPL_IMMUNIZED_MOUSE_WHOLE_SPLEEN_6H_DN	0.044	0.18	169	183	4	23467	ACSL1,MXD1,NAMPT,PHC2
GSE10211_UV_INACT_SENDAI_VS_LIVE_SENDAI_VIRUS_TRACHEAL_EPITHELIAL_CELLS_DN	0.045	0.18	169	185	4	23467	FAM129A,H1F0,PGLYRP1,TRIB1
GSE15624_3H_VS_6H_HALOFUGINONE_TREATED_CD4_TCELL_UP	0.045	0.18	169	185	4	23467	GADD45A,GSN,IL1R2,MXD1
GSE21360_NAIVE_VS_PRIMARY_MEMORY_CD8_TCELL_UP	0.045	0.18	169	185	4	23467	ANXA3,FCGR3B,HP,NFIL3
GSE40274_CTRL_VS_XBP1_TRANSDUCED_ACTIVATED_CD4_TCELL_UP	0.045	0.18	169	185	4	23467	ALOX5,RAB31,SLC2A3,TLN1
GSE17974_0H_VS_0.5H_IN_VITRO_ACT_CD4_TCELL_DN	0.046	0.18	169	186	4	23467	BCL2A1,EGR1,PFKFB3,SLC2A3
GSE5099_CLASSICAL_M1_VS_ALTERNATIVE_M2_MACROPHAGE_DN	0.046	0.18	169	186	4	23467	DDX3Y,EIF1AY,KDM5D,RPS4Y1
GSE17974_0H_VS_48H_IN_VITRO_ACT_CD4_TCELL_UP	0.047	0.18	169	188	4	23467	BMX,G0S2,GADD45A,IRS2
GSE17974_IL4_AND_ANTI_IL12_VS_UNTREATED_6H_ACT_CD4_TCELL_UP	0.047	0.18	169	188	4	23467	ALOX5,IL1RN,PDGFC,RRAGD
GSE18791_CTRL_VS_NEWCASTLE_VIRUS_DC_4H_DN	0.047	0.18	169	188	4	23467	ADM,B4GALT5,FUT4,NAMPT
GSE21927_BALBC_VS_C57BL6_MONOCYTE_SPLEEN_DN	0.047	0.18	169	187	4	23467	FKBP1B,NQO2,RAB13,VNN3
GSE2706_R848_VS_LPS_8H_STIM_DC_DN	0.047	0.18	169	188	4	23467	GRB10,HCAR3,NFE2,SPARC
GSE27291_0H_VS_7D_STIM_GAMMADELTA_TCELL_UP	0.047	0.18	169	187	4	23467	BCL6,C3AR1,GADD45A,SLC22A4
GSE27859_MACROPHAGE_VS_CD11C_INT_F480_HI_MACROPHAGE_UP	0.047	0.18	169	187	4	23467	ACTN1,GCA,NFKBIA,PPP1R15A
GSE34156_UNTREATED_VS_6H_TLR1_TLR2_LIGAND_TREATED_MONOCYTE_DN	0.047	0.18	169	187	4	23467	CD9,MAPK14,SLC22A4,ZWINT
GSE3565_CTRL_VS_LPS_INJECTED_DUSP1_KO_SPLENOCYTES_UP	0.047	0.18	169	188	4	23467	AQP9,B4GALT5,H1F0,SLC2A3
GSE3565_DUSP1_VS_WT_SPLENOCYTES_DN	0.047	0.18	169	188	4	23467	ACTN1,MPP1,MYB,TIMP2
GSE6259_FLT3L_INDUCED_DEC205_POS_DC_VS_BCELL_DN	0.047	0.18	169	188	4	23467	ACTN1,ANPEP,CD24,ZYX
GSE6566_STRONG_VS_WEAK_DC_STIMULATED_CD4_TCELL_UP	0.047	0.18	169	187	4	23467	BPI,IL1R2,NFIL3,PYGL
GSE7568_IL4_VS_IL4_AND_TGFB_TREATED_MACROPHAGE_24H_UP	0.047	0.18	169	187	4	23467	FAM129A,LIMK2,NCF4,TLN1
GSE17974_0H_VS_24H_IN_VITRO_ACT_CD4_TCELL_UP	0.048	0.18	169	189	4	23467	GADD45A,IRS2,MXD1,VNN2
GSE17974_0H_VS_4H_IN_VITRO_ACT_CD4_TCELL_UP	0.048	0.18	169	189	4	23467	ADM,G0S2,IRS2,VNN2
GSE40274_CTRL_VS_FOXP3_AND_LEF1_TRANSDUCED_ACTIVATED_CD4_TCELL_DN	0.048	0.18	169	189	4	23467	ELANE,EPB42,MPO,PRTN3
GSE45365_HEALTHY_VS_MCMV_INFECTION_CD11B_DC_IFNAR_KO_DN	0.048	0.18	169	189	4	23467	BPI,HP,PDGFC,PRTN3
GSE14699_DELETIONAL_TOLERANCE_VS_ACTIVATED_CD8_TCELL_UP	0.049	0.18	169	190	4	23467	FAM129A,H1F0,MXD1,PGLYRP1
GSE21033_1H_VS_12H_POLYIC_STIM_DC_UP	0.049	0.18	169	190	4	23467	MPP1,MYB,PFKFB3,RRAGD
GSE26030_UNSTIM_VS_RESTIM_TH17_DAY15_POST_POLARIZATION_UP	0.049	0.18	169	190	4	23467	CHIT1,GCA,KCNJ15,TALDO1
GSE26495_PD1HIGH_VS_PD1LOW_CD8_TCELL_DN	0.049	0.18	169	190	4	23467	CXCR2,FCGR3B,MXD1,VNN1
GSE26928_EFF_MEM_VS_CENTR_MEM_CD4_TCELL_UP	0.049	0.18	169	190	4	23467	F5,MMP8,NUSAP1,TIMP2
GSE37336_LY6C_POS_VS_NEG_NAIVE_CD4_TCELL_UP	0.049	0.18	169	190	4	23467	CXCL1,FUT4,IRS2,XK
GSE37532_VISCERAL_ADIPOSE_TISSUE_VS_LN_DERIVED_PPARG_KO_TREG_CD4_TCELL_UP	0.049	0.18	169	190	4	23467	GYG1,MXD1,PPP1R15A,SLC2A3
GSE37605_FOXP3_FUSION_GFP_VS_IRES_GFP_TREG_C57BL6_UP	0.049	0.18	169	190	4	23467	ADM,EGR1,PPP1R15A,TPM1
GSE16385_UNTREATED_VS_12H_ROSIGLITAZONE_TREATED_MACROPHAGE_DN	0.05	0.18	169	192	4	23467	BASP1,LIN7A,RAB31,S100A12
GSE21927_SPLEEN_VS_TUMOR_MONOCYTE_BALBC_DN	0.05	0.18	169	192	4	23467	HIST1H2AC,MYB,TRIB1,ZWINT
GSE2585_THYMIC_DC_VS_THYMIC_MACROPHAGE_UP	0.05	0.18	169	191	4	23467	F5,ORM1,SLC22A4,TRIB1
GSE26928_EFF_MEMORY_VS_CXCR5_POS_CD4_TCELL_DN	0.05	0.18	169	192	4	23467	ACTN1,BCL2A1,TIMP2,VNN2
GSE27241_WT_VS_RORGT_KO_TH17_POLARIZED_CD4_TCELL_TREATED_WITH_DIGOXIN_DN	0.05	0.18	169	191	4	23467	CEACAM1,EGR1,NFKBIA,TIMP2
GSE27859_MACROPHAGE_VS_CD11C_INT_F480_HI_MACROPHAGE_DN	0.05	0.18	169	191	4	23467	CEACAM1,GSN,RAB31,TPM1
GSE37301_MULTIPOTENT_PROGENITOR_VS_LYMPHOID_PRIMED_MPP_DN	0.05	0.18	169	191	4	23467	BCL2A1,IMPA2,IRS2,NFKBIA
GSE6092_B_BURGDOFERI_VS_B_BURGDORFERI_AND_IFNG_STIM_ENDOTHELIAL_CELL_UP	0.05	0.18	169	191	4	23467	FOXO3,NQO2,SLC2A3,TPM1
GSE10856_CTRL_VS_TNFRSF6B_IN_MACROPHAGE_DN	0.051	0.18	169	193	4	23467	ACTN1,CTNNAL1,FAM129A,SLC22A4
GSE15659_CD45RA_NEG_CD4_TCELL_VS_NONSUPPRESSIVE_TCELL_UP	0.051	0.18	169	193	4	23467	ALOX12,BPI,CLU,DMTN
GSE1740_UNSTIM_VS_IFNA_STIMULATED_MCSF_IFNG_DERIVED_MACROPHAGE_UP	0.051	0.18	169	193	4	23467	HCAR3,LILRA2,MGAM,SLC2A3
GSE17974_CTRL_VS_ACT_IL4_AND_ANTI_IL12_24H_CD4_TCELL_UP	0.051	0.18	169	193	4	23467	GADD45A,IRS2,PFKFB3,VNN2
GSE18281_PERIMEDULLARY_CORTICAL_REGION_VS_WHOLE_MEDULLA_THYMUS_DN	0.051	0.18	169	193	4	23467	CA4,CYP4F3,GSN,ITGA2B
GSE21670_UNTREATED_VS_TGFB_IL6_TREATED_CD4_TCELL_UP	0.051	0.18	169	193	4	23467	IMPA2,LIMK2,NUSAP1,ZWINT
GSE21678_WT_VS_FOXO1_FOXO3_KO_TREG_UP	0.051	0.18	169	193	4	23467	GSN,HIST2H2BE,NAMPT,RRM2
GSE22886_NAIVE_CD4_TCELL_VS_MEMORY_TCELL_UP	0.051	0.18	169	193	4	23467	ELANE,MMP8,MPO,PADI4
GSE24574_BCL6_LOW_TFH_VS_TCONV_CD4_TCELL_UP	0.051	0.18	169	193	4	23467	CTSZ,FCGR3B,FPR1,IL1RN
GSE29614_CTRL_VS_DAY7_TIV_FLU_VACCINE_PBMC_DN	0.051	0.18	169	193	4	23467	NUSAP1,RRM2,TYMS,ZWINT
GSE29617_CTRL_VS_DAY7_TIV_FLU_VACCINE_PBMC_2008_DN	0.051	0.18	169	193	4	23467	HIST2H2AA3,ORM1,RRM2,ZWINT
GSE36095_WT_VS_HDAC9_KO_TREG_UP	0.051	0.18	169	193	4	23467	CD24,CTSZ,IMPA2,NFKBIA
GSE45365_WT_VS_IFNAR_KO_BCELL_MCMV_INFECTION_DN	0.051	0.18	169	193	4	23467	CTSG,ITGA2B,PF4,PRTN3
GSE9509_LPS_VS_LPS_AND_IL10_STIM_IL10_KO_MACROPHAGE_30MIN_DN	0.051	0.18	169	193	4	23467	CD24,CD9,CTNNAL1,LILRA2
GSE10325_CD4_TCELL_VS_BCELL_DN	0.052	0.18	169	194	4	23467	ALOX5,BASP1,CD24,H2BFS
GSE11057_NAIVE_VS_CENT_MEMORY_CD4_TCELL_UP	0.052	0.18	169	194	4	23467	MPP1,MYB,PADI4,VNN2
GSE15659_NONSUPPRESSIVE_TCELL_VS_ACTIVATED_TREG_UP	0.052	0.18	169	194	4	23467	BPI,CLU,DHRS9,DMTN
GSE16450_IMMATURE_VS_MATURE_NEURON_CELL_LINE_UP	0.052	0.18	169	194	4	23467	FOXO3,GSN,HIST1H2AC,VNN2
GSE17974_IL4_AND_ANTI_IL12_VS_UNTREATED_48H_ACT_CD4_TCELL_DN	0.052	0.18	169	194	4	23467	DHRS9,G0S2,ORM1,PF4
GSE21927_SPLEEN_VS_BONE_MARROW_MONOCYTE_BALBC_DN	0.052	0.18	169	194	4	23467	DHRS9,FAM129A,HLX,UGCG
GSE22611_MUTANT_NOD2_VS_CTRL_TRANSDUCED_HEK293T_CELL_DN	0.052	0.18	169	194	4	23467	BPI,CLC,CRISP3,CTNNAL1
GSE37416_CTRL_VS_6H_F_TULARENSIS_LVS_NEUTROPHIL_DN	0.052	0.18	169	194	4	23467	ADM,HCAR3,NFKBIA,PHC2
GSE37532_WT_VS_PPARG_KO_LN_TREG_UP	0.052	0.18	169	194	4	23467	BCL6,EGR1,IRS2,MXD1
GSE46606_UNSTIM_VS_CD40L_IL2_IL5_DAY3_STIMULATED_BCELL_UP	0.052	0.18	169	194	4	23467	FOXO3,HIST1H2AC,HIST1H2BD,NUSAP1
GSE9509_LPS_VS_LPS_AND_IL10_STIM_IL10_KO_MACROPHAGE_20MIN_UP	0.052	0.18	169	194	4	23467	GMPR,HIST2H2BE,ITGA2B,RAB13
GSE10325_LUPUS_CD4_TCELL_VS_LUPUS_BCELL_DN	0.053	0.18	169	195	4	23467	ALOX5,BASP1,CD24,RAB31
GSE11864_CSF1_IFNG_VS_CSF1_IFNG_PAM3CYS_IN_MAC_DN	0.053	0.18	169	195	4	23467	CKAP4,CTNNAL1,FPR1,TRIB1
GSE16385_UNTREATED_VS_12H_IFNG_TNF_TREATED_MACROPHAGE_DN	0.053	0.18	169	195	4	23467	BASP1,FAM129A,NAMPT,RAB31
GSE18804_SPLEEN_MACROPHAGE_VS_BRAIN_TUMORAL_MACROPHAGE_UP	0.053	0.18	169	195	4	23467	BASP1,LIN7A,NFKBIA,SLC2A3
GSE20727_DNFB_ALLERGEN_VS_ROS_INH_AND_DNFB_ALLERGEN_TREATED_DC_UP	0.053	0.18	169	195	4	23467	BCL2A1,MMP25,RRAGD,TPM1
GSE21360_NAIVE_VS_TERTIARY_MEMORY_CD8_TCELL_UP	0.053	0.18	169	195	4	23467	ALOX5,MMP25,RRAGD,TIMP2
GSE22886_IGG_IGA_MEMORY_BCELL_VS_BM_PLASMA_CELL_DN	0.053	0.18	169	195	4	23467	NFKBIA,QPCT,RAB13,TRIB1
GSE11057_NAIVE_VS_EFF_MEMORY_CD4_TCELL_DN	0.054	0.18	169	197	4	23467	CLU,FAM129A,NCF4,SLC2A3
GSE11057_NAIVE_VS_MEMORY_CD4_TCELL_UP	0.054	0.18	169	196	4	23467	MPP1,MYB,PADI4,TIMP2
GSE12845_IGD_POS_VS_NEG_BLOOD_BCELL_DN	0.054	0.18	169	196	4	23467	GSN,GYG1,RRM2,TRIB1
GSE13411_NAIVE_BCELL_VS_PLASMA_CELL_UP	0.054	0.18	169	196	4	23467	ALOX5,BCL2A1,BCL6,SLC2A3
GSE14000_4H_VS_16H_LPS_DC_UP	0.054	0.18	169	197	4	23467	ACTN1,IL1R2,MPP1,SLC2A3
GSE14000_UNSTIM_VS_16H_LPS_DC_TRANSLATED_RNA_UP	0.054	0.18	169	197	4	23467	DHRS9,GSN,RAB31,ZWINT
GSE14308_TH2_VS_INDUCED_TREG_UP	0.054	0.18	169	197	4	23467	FOXO3,GYG1,INHBA,IRS2
GSE1460_DP_THYMOCYTE_VS_NAIVE_CD4_TCELL_ADULT_BLOOD_DN	0.054	0.18	169	197	4	23467	CHIT1,DHRS9,GRB10,SLC6A8
GSE16266_CTRL_VS_LPS_STIM_MEF_UP	0.054	0.18	169	197	4	23467	GRB10,NFKBIA,PHC2,SLC22A4
GSE17974_IL4_AND_ANTI_IL12_VS_UNTREATED_6H_ACT_CD4_TCELL_DN	0.054	0.18	169	196	4	23467	CXCL1,GCA,H2BFS,PFKFB3
GSE18281_CORTICAL_VS_MEDULLARY_THYMOCYTE_DN	0.054	0.18	169	196	4	23467	CXCR1,GCA,SLC4A1,TNFAIP6
GSE21063_WT_VS_NFATC1_KO_16H_ANTI_IGM_STIM_BCELL_UP	0.054	0.18	169	197	4	23467	ACSL1,BCL6,CXCR1,GADD45A
GSE21670_UNTREATED_VS_IL6_TREATED_STAT3_KO_CD4_TCELL_DN	0.054	0.18	169	197	4	23467	BCL6,CEACAM1,CXCL1,PFKFB3
GSE22033_UNTREATED_VS_ROSIGLITAZONE_TREATED_MEF_DN	0.054	0.18	169	197	4	23467	BCL2A1,CEACAM1,DHRS9,NFKBIA
GSE22611_NOD2_VS_CTRL_TRANSDUCED_HEK293T_CELL_UP	0.054	0.18	169	197	4	23467	CEACAM6,GCA,NFE2,SLC6A8
GSE22886_NAIVE_CD8_TCELL_VS_NKCELL_DN	0.054	0.18	169	197	4	23467	GSN,HBQ1,LCN2,LTF
GSE22886_NAIVE_TCELL_VS_NKCELL_DN	0.054	0.18	169	197	4	23467	GSN,LCN2,LTF,S100A12
GSE22886_NAIVE_VS_IGG_IGA_MEMORY_BCELL_DN	0.054	0.18	169	196	4	23467	FAM129A,NCF4,NQO2,RAB31
GSE22886_UNSTIM_VS_STIM_MEMORY_TCELL_UP	0.054	0.18	169	197	4	23467	CLEC5A,RNASE3,VNN1,VNN2
GSE25088_WT_VS_STAT6_KO_MACROPHAGE_ROSIGLITAZONE_AND_IL4_STIM_DN	0.054	0.18	169	196	4	23467	F5,IL1R2,MPO,MYL9
GSE2770_TGFB_AND_IL4_VS_IL12_TREATED_ACT_CD4_TCELL_2H_DN	0.054	0.18	169	197	4	23467	BCL2A1,EGR1,GRB10,NAMPT
GSE27859_MACROPHAGE_VS_DC_DN	0.054	0.18	169	196	4	23467	ACSL1,CD9,HCAR3,IMPA2
GSE28726_NAIVE_VS_ACTIVATED_VA24NEG_NKTCELL_DN	0.054	0.18	169	197	4	23467	GADD45A,ITGA2B,RAB31,VNN2
GSE29617_CTRL_VS_DAY3_TIV_FLU_VACCINE_PBMC_2008_UP	0.054	0.18	169	196	4	23467	MGAM,MMP25,NAMPT,SLC2A3
GSE29618_PRE_VS_DAY7_POST_TIV_FLU_VACCINE_BCELL_DN	0.054	0.18	169	196	4	23467	CEACAM1,GYG1,HIST2H2AA3,MAPK14
GSE360_L_MAJOR_VS_B_MALAYI_LOW_DOSE_MAC_UP	0.054	0.18	169	197	4	23467	ACTN1,G0S2,HLX,NFKBIA
GSE360_L_MAJOR_VS_T_GONDII_DC_UP	0.054	0.18	169	197	4	23467	ALPL,B4GALT5,CTNNAL1,TRIB1
GSE36476_CTRL_VS_TSST_ACT_40H_MEMORY_CD4_TCELL_OLD_UP	0.054	0.18	169	197	4	23467	FPR1,HBQ1,IRS2,SLC2A3
GSE36476_YOUNG_VS_OLD_DONOR_MEMORY_CD4_TCELL_16H_TSST_ACT_UP	0.054	0.18	169	196	4	23467	BMX,C3AR1,CXCL1,CYP4F3
GSE36476_YOUNG_VS_OLD_DONOR_MEMORY_CD4_TCELL_40H_TSST_ACT_DN	0.054	0.18	169	197	4	23467	BCL6,EGR1,TALDO1,UGCG
GSE3982_BCELL_VS_NKCELL_UP	0.054	0.18	169	197	4	23467	ALOX5,BCL6,HIST1H2AC,REPS2
GSE3982_EOSINOPHIL_VS_MAC_UP	0.054	0.18	169	196	4	23467	FPR1,MMP25,REPS2,S100P
GSE42088_2H_VS_24H_LEISHMANIA_INF_DC_DN	0.054	0.18	169	197	4	23467	AQP9,NAMPT,PFKFB3,PTX3
GSE42724_NAIVE_BCELL_VS_PLASMABLAST_UP	0.054	0.18	169	196	4	23467	FUT4,GMPR,HIST1H2AC,SLC22A4
GSE43863_NAIVE_VS_TFH_CD4_EFF_TCELL_D6_LCMV_UP	0.054	0.18	169	196	4	23467	EGR1,MAPK14,TACSTD2,TLN1
GSE6259_BCELL_VS_CD8_TCELL_DN	0.054	0.18	169	197	4	23467	GRB10,IRS2,MAPK14,MYB
GSE11961_PLASMA_CELL_DAY7_VS_MEMORY_BCELL_DAY40_DN	0.055	0.18	169	198	4	23467	CHI3L1,MMP8,MYB,VNN2
GSE13738_TCR_VS_BYSTANDER_ACTIVATED_CD4_TCELL_UP	0.055	0.18	169	198	4	23467	EGR1,MPP1,MYB,VNN2
GSE1460_INTRATHYMIC_T_PROGENITOR_VS_DP_THYMOCYTE_UP	0.055	0.18	169	198	4	23467	AQP9,BMX,CD24,CKAP4
GSE17721_POLYIC_VS_CPG_24H_BMDC_UP	0.055	0.18	169	198	4	23467	CLEC5A,ELANE,MPP1,NFIL3
GSE17974_0H_VS_6H_IN_VITRO_ACT_CD4_TCELL_DN	0.055	0.18	169	198	4	23467	B4GALT5,BCL2A1,IL1R1,MYB
GSE17974_CTRL_VS_ACT_IL4_AND_ANTI_IL12_2H_CD4_TCELL_DN	0.055	0.18	169	198	4	23467	CTNNAL1,EGR1,IL1RN,QPCT
GSE18791_CTRL_VS_NEWCASTLE_VIRUS_DC_6H_DN	0.055	0.18	169	198	4	23467	ADM,B4GALT5,FUT4,NAMPT
GSE19198_CTRL_VS_IL21_TREATED_TCELL_1H_DN	0.055	0.18	169	198	4	23467	GRB10,NFKBIA,PHC2,TREM1
GSE19374_UNINF_VS_LISTERIA_INFECTED_MACROPHAGE_DN	0.055	0.18	169	198	4	23467	MS4A3,NAMPT,QPCT,TRIB1
GSE20152_SPHK1_KO_VS_WT_HTNFA_OVERXPRESS_ANKLE_UP	0.055	0.18	169	198	4	23467	FKBP1B,IL1RN,PFKFB3,PPP1R15A
GSE21033_CTRL_VS_POLYIC_STIM_DC_1H_DN	0.055	0.18	169	198	4	23467	AQP9,IL1R2,PFKFB3,ZYX
GSE21927_C26GM_VS_4T1_TUMOR_MONOCYTE_BALBC_UP	0.055	0.18	169	198	4	23467	CD24,CYP4F3,NUSAP1,UGCG
GSE22025_TGFB1_VS_TGFB1_AND_PROGESTERONE_TREATED_CD4_TCELL_UP	0.055	0.18	169	198	4	23467	CD9,GMPR,HCAR3,TACSTD2
GSE22527_ANTI_CD3_INVIVO_VS_UNTREATED_MOUSE_TREG_UP	0.055	0.18	169	198	4	23467	CEBPE,IL1R2,PFKFB3,ZYX
GSE22886_CD4_TCELL_VS_BCELL_NAIVE_UP	0.055	0.18	169	198	4	23467	AZU1,ELANE,GADD45A,ZYX
GSE22886_CD8_TCELL_VS_BCELL_NAIVE_DN	0.055	0.18	169	198	4	23467	CTNNAL1,IL1R1,REPS2,SELENBP1
GSE22886_NAIVE_BCELL_VS_BM_PLASMA_CELL_DN	0.055	0.18	169	198	4	23467	CKAP4,QPCT,TIMP2,TRIB1
GSE24574_BCL6_LOW_TFH_VS_NAIVE_CD4_TCELL_UP	0.055	0.18	169	198	4	23467	ADM,GADD45A,HBD,RAB13
GSE24634_TEFF_VS_TCONV_DAY5_IN_CULTURE_UP	0.055	0.18	169	198	4	23467	MYB,NCF4,RRM2,TYMS
GSE25087_TREG_VS_TCONV_FETUS_UP	0.055	0.18	169	198	4	23467	GNG10,IRS2,TRIB1,UGCG
GSE2585_THYMIC_MACROPHAGE_VS_MTEC_DN	0.055	0.18	169	198	4	23467	KCNJ15,MPO,NFIL3,SLC2A3
GSE27859_MACROPHAGE_VS_CD11C_INT_F480_INT_DC_DN	0.055	0.18	169	198	4	23467	CLEC5A,IL1R2,RAB31,SIGLEC5
GSE29618_BCELL_VS_PDC_DAY7_FLU_VACCINE_DN	0.055	0.18	169	198	4	23467	GSN,IMPA2,MYB,UGCG
GSE29618_PRE_VS_DAY7_POST_TIV_FLU_VACCINE_MONOCYTE_UP	0.055	0.18	169	198	4	23467	FUT4,G0S2,NAMPT,RETN
GSE3039_ALPHABETA_CD8_TCELL_VS_B2_BCELL_UP	0.055	0.18	169	198	4	23467	BCL6,BMX,LTF,MYB
GSE32986_GMCSF_AND_CURDLAN_LOWDOSE_VS_GMCSF_AND_CURDLAN_HIGHDOSE_STIM_DC_DN	0.055	0.18	169	198	4	23467	ALOX5,HLX,IL1R2,NCF4
GSE360_CTRL_VS_L_MAJOR_DC_UP	0.055	0.18	169	198	4	23467	CA4,NCF4,SPARC,ZYX
GSE360_DC_VS_MAC_T_GONDII_UP	0.055	0.18	169	198	4	23467	MS4A3,TACSTD2,TPM1,TRIB1
GSE360_T_GONDII_VS_B_MALAYI_HIGH_DOSE_DC_UP	0.055	0.18	169	198	4	23467	BASP1,BCL2A1,MS4A3,NFKBIA
GSE36476_CTRL_VS_TSST_ACT_16H_MEMORY_CD4_TCELL_OLD_UP	0.055	0.18	169	198	4	23467	IRS2,NUSAP1,SLC2A3,VNN2
GSE36476_YOUNG_VS_OLD_DONOR_MEMORY_CD4_TCELL_DN	0.055	0.18	169	198	4	23467	ANPEP,HBQ1,IL1R2,IL1RN
GSE369_SOCS3_KO_VS_WT_LIVER_POST_IL6_INJECTION_UP	0.055	0.18	169	198	4	23467	CD9,EIF1AY,GMPR,NCF4
GSE37301_COMMON_LYMPHOID_PROGENITOR_VS_PRO_BCELL_UP	0.055	0.18	169	198	4	23467	IL1R2,MS4A3,PYGL,S100P
GSE37416_12H_VS_24H_F_TULARENSIS_LVS_NEUTROPHIL_UP	0.055	0.18	169	198	4	23467	ANPEP,DYSF,LIMK2,SLC22A4
GSE3982_CTRL_VS_LPS_1H_NEUTROPHIL_UP	0.055	0.18	169	198	4	23467	GCA,LILRA2,MS4A3,NFE2
GSE3982_CTRL_VS_LPS_4H_MAC_DN	0.055	0.18	169	198	4	23467	BASP1,FUT4,HCAR3,IL1RN
GSE3982_EOSINOPHIL_VS_MAST_CELL_DN	0.055	0.18	169	198	4	23467	CHI3L1,EGR1,GMPR,SPARC
GSE3982_NKCELL_VS_TH2_UP	0.055	0.18	169	198	4	23467	C5AR1,LILRA3,PTX3,TPM1
GSE45365_WT_VS_IFNAR_KO_CD8A_DC_MCMV_INFECTION_UP	0.055	0.18	169	198	4	23467	CLEC5A,QPCT,TLN1,ZYX
GSE45382_UNTREATED_VS_TGFB_TREATED_MACROPHAGES_UP	0.055	0.18	169	198	4	23467	BCL6,CXCR2,MPP1,RAB31
GSE46606_DAY1_VS_DAY3_CD40L_IL2_IL5_STIMULATED_BCELL_DN	0.055	0.18	169	198	4	23467	BCL6,CA4,CLU,PFKFB3
GSE8685_IL2_STARVED_VS_IL2_ACT_IL2_STARVED_CD4_TCELL_DN	0.055	0.18	169	198	4	23467	ELANE,GMPR,IL1R1,TYMS
GSE11961_GERMINAL_CENTER_BCELL_DAY7_VS_GERMINAL_CENTER_BCELL_DAY40_UP	0.056	0.18	169	199	4	23467	GYG1,MXD1,MYB,PADI4
GSE1460_INTRATHYMIC_T_PROGENITOR_VS_NAIVE_CD4_TCELL_CORD_BLOOD_UP	0.056	0.18	169	199	4	23467	IMPA2,MPP1,TIMP2,ZWINT
GSE14769_40MIN_VS_360MIN_LPS_BMDM_DN	0.056	0.18	169	199	4	23467	ADM,KDM5D,MYB,TRIB1
GSE14769_UNSTIM_VS_20MIN_LPS_BMDM_UP	0.056	0.18	169	199	4	23467	CLEC1B,ORM1,PADI4,RNASE3
GSE15930_STIM_VS_STIM_AND_IFNAB_24H_CD8_T_CELL_DN	0.056	0.18	169	199	4	23467	G0S2,IL1R1,RNASE3,TALDO1
GSE15930_STIM_VS_STIM_AND_TRICHOSTATINA_72H_CD8_T_CELL_DN	0.056	0.18	169	199	4	23467	IL1R1,IL1RN,MSRB1,TALDO1
GSE16450_CTRL_VS_IFNA_6H_STIM_MATURE_NEURON_CELL_LINE_UP	0.056	0.18	169	199	4	23467	CYP4F3,MXD1,PADI4,RRAGD
GSE17186_MEMORY_VS_CD21HIGH_TRANSITIONAL_BCELL_UP	0.056	0.18	169	199	4	23467	DYSF,GSN,MYB,PGLYRP1
GSE17301_ACD3_ACD28_VS_ACD3_ACD28_AND_IFNA2_STIM_CD8_TCELL_UP	0.056	0.18	169	199	4	23467	CTSG,CXCL1,LCN2,MYB
GSE17322_CD103_POS_VS_CD11B_HIGH_LUNG_DC_DN	0.056	0.18	169	199	4	23467	CAMP,G0S2,NFKBIA,TPM1
GSE17721_0.5H_VS_8H_GARDIQUIMOD_BMDC_DN	0.056	0.18	169	199	4	23467	KDM5D,NAMPT,NFKBIA,SLC6A8
GSE17721_0.5H_VS_8H_LPS_BMDC_DN	0.056	0.18	169	199	4	23467	ALOX12,GCA,SLPI,VNN1
GSE17721_CPG_VS_GARDIQUIMOD_6H_BMDC_UP	0.056	0.18	169	199	4	23467	CXCR2,RETN,SLC6A8,TYMS
GSE17721_CTRL_VS_POLYIC_1H_BMDC_DN	0.056	0.18	169	199	4	23467	ACTN1,ALPL,HLX,NFIL3
GSE17721_LPS_VS_PAM3CSK4_12H_BMDC_DN	0.056	0.18	169	199	4	23467	CLEC5A,MMP8,MPO,TALDO1
GSE17721_PAM3CSK4_VS_GADIQUIMOD_2H_BMDC_UP	0.056	0.18	169	199	4	23467	IL1RN,IRS2,ITGA2B,ORM1
GSE18281_SUBCAPSULAR_VS_PERIMEDULLARY_CORTICAL_REGION_OF_THYMUS_DN	0.056	0.18	169	199	4	23467	NAMPT,QPCT,TNFAIP6,TREM1
GSE19888_CTRL_VS_TCELL_MEMBRANES_ACT_MAST_CELL_PRETREAT_A3R_INH_UP	0.056	0.18	169	199	4	23467	BMX,GRB10,REPS2,SELENBP1
GSE19941_UNSTIM_VS_LPS_AND_IL10_STIM_IL10_KO_MACROPHAGE_UP	0.056	0.18	169	199	4	23467	ALOX12,IL1R2,INHBA,MYL9
GSE20715_0H_VS_24H_OZONE_TLR4_KO_LUNG_UP	0.056	0.18	169	199	4	23467	ALPL,G0S2,GMPR,H1F0
GSE21063_3H_VS_16H_ANTI_IGM_STIM_NFATC1_KOBCELL_UP	0.056	0.18	169	199	4	23467	BCL6,CKAP4,FOXO3,H1F0
GSE21546_UNSTIM_VS_ANTI_CD3_STIM_SAP1A_KO_DP_THYMOCYTES_UP	0.056	0.18	169	199	4	23467	ADM,ANXA3,GRB10,HIST1H2AC
GSE21774_CD62L_POS_CD56_DIM_VS_CD62L_NEG_CD56_DIM_NK_CELL_UP	0.056	0.18	169	199	4	23467	CTSG,FAM129A,H1F0,MPO
GSE21927_C26GM_VS_4T1_TUMOR_MONOCYTE_BALBC_DN	0.056	0.18	169	199	4	23467	DEFA4,FCGR3B,MAPK14,VNN2
GSE22025_PROGESTERONE_VS_TGFB1_AND_PROGESTERONE_TREATED_CD4_TCELL_UP	0.056	0.18	169	199	4	23467	ACSL1,BASP1,FUT4,RNASE2
GSE22140_HEALTHY_VS_ARTHRITIC_MOUSE_CD4_TCELL_UP	0.056	0.18	169	199	4	23467	CHI3L1,HCAR3,IL1R2,LILRA3
GSE22196_HEALTHY_VS_OBESE_MOUSE_SKIN_GAMMADELTA_TCELL_UP	0.056	0.18	169	199	4	23467	CHI3L1,CLU,H1F0,MPO
GSE22229_RENAL_TRANSPLANT_IMMUNOSUPP_THERAPY_VS_HEALTHY_PBMC_UP	0.056	0.18	169	199	4	23467	ELANE,NFIL3,SLPI,TYMS
GSE22886_IGA_VS_IGM_MEMORY_BCELL_DN	0.056	0.18	169	199	4	23467	HIST1H2AC,MGAM,UGCG,VNN1
GSE22886_NAIVE_CD4_TCELL_VS_48H_ACT_TH2_DN	0.056	0.18	169	199	4	23467	H2BFS,HIST1H2BD,RRM2,TYMS
GSE24634_NAIVE_CD4_TCELL_VS_DAY7_IL4_CONV_TREG_DN	0.056	0.18	169	199	4	23467	NFIL3,NUSAP1,RRM2,TRIB1
GSE24634_TEFF_VS_TCONV_DAY3_IN_CULTURE_UP	0.056	0.18	169	199	4	23467	BCL2A1,F5,TYMS,ZWINT
GSE24634_TEFF_VS_TCONV_DAY5_IN_CULTURE_DN	0.056	0.18	169	199	4	23467	CKAP4,HIST1H2AC,IL1RN,PDGFC
GSE24634_TREG_VS_TCONV_POST_DAY3_IL4_CONVERSION_DN	0.056	0.18	169	199	4	23467	CDA,CTSZ,DYSF,GCA
GSE25088_ROSIGLITAZONE_VS_IL4_AND_ROSIGLITAZONE_STIM_MACROPHAGE_DAY10_DN	0.056	0.18	169	199	4	23467	AQP9,BMX,FUT4,SLC2A3
GSE26727_WT_VS_KLF2_KO_LPS_STIM_MACROPHAGE_UP	0.056	0.18	169	199	4	23467	CXCR2,GCA,RAB31,TPM1
GSE27786_CD8_TCELL_VS_NEUTROPHIL_DN	0.056	0.18	169	199	4	23467	AQP9,IRS2,MPP1,ZYX
GSE29618_PRE_VS_DAY7_FLU_VACCINE_MONOCYTE_DN	0.056	0.18	169	199	4	23467	EGR1,PHC2,RAB13,REPS2
GSE29949_DC_BRAIN_VS_MONOCYTE_BONE_MARROW_UP	0.056	0.18	169	199	4	23467	ACSL1,BASP1,MAPK14,PF4
GSE3039_ALPHABETA_CD8_TCELL_VS_B1_BCELL_DN	0.056	0.18	169	199	4	23467	ANPEP,CTSZ,EIF1AY,INHBA
GSE31082_DP_VS_CD4_SP_THYMOCYTE_DN	0.056	0.18	169	199	4	23467	ACTN1,EGR1,TIMP2,VSIG4
GSE32986_UNSTIM_VS_GMCSF_STIM_DC_DN	0.056	0.18	169	199	4	23467	ACTN1,B4GALT5,IL1RN,LTF
GSE33513_TCF7_KO_VS_HET_EARLY_THYMIC_PROGENITOR_UP	0.056	0.18	169	199	4	23467	C5AR1,CLEC5A,GRB10,MMP9
GSE35685_CD34POS_CD38NEG_VS_CD34POS_CD10POS_BONE_MARROW_UP	0.056	0.18	169	199	4	23467	CKAP4,FOXO3,MAPK14,SLC6A8
GSE360_HIGH_DOSE_B_MALAYI_VS_M_TUBERCULOSIS_MAC_UP	0.056	0.18	169	199	4	23467	CA4,CDA,IL1R1,LILRA2
GSE360_L_MAJOR_VS_M_TUBERCULOSIS_DC_DN	0.056	0.18	169	199	4	23467	ACSL1,FCGR3B,HP,MMP8
GSE360_L_MAJOR_VS_T_GONDII_MAC_DN	0.056	0.18	169	199	4	23467	F5,HLX,IMPA2,TYMS
GSE36078_WT_VS_IL1R_KO_LUNG_DC_AFTER_AD5_INF_DN	0.056	0.18	169	199	4	23467	ACTN1,MPP1,MYB,TIMP2
GSE36826_WT_VS_IL1R_KO_SKIN_STAPH_AUREUS_INF_DN	0.056	0.18	169	199	4	23467	BASP1,LIMK2,MMP25,TNFAIP6
GSE36888_UNTREATED_VS_IL2_TREATED_TCELL_2H_DN	0.056	0.18	169	199	4	23467	CD9,CTNNAL1,DHRS9,IL1R2
GSE37416_0H_VS_12H_F_TULARENSIS_LVS_NEUTROPHIL_DN	0.056	0.18	169	199	4	23467	ADM,BCL2A1,SLC2A3,VNN3
GSE37416_0H_VS_24H_F_TULARENSIS_LVS_NEUTROPHIL_DN	0.056	0.18	169	199	4	23467	CTNNAL1,HCAR3,SLC2A3,VNN3
GSE37416_CTRL_VS_24H_F_TULARENSIS_LVS_NEUTROPHIL_DN	0.056	0.18	169	199	4	23467	IRAK3,NFKBIA,RRAGD,TRIB1
GSE37605_C57BL6_VS_NOD_FOXP3_IRES_GFP_TREG_DN	0.056	0.18	169	199	4	23467	AQP9,MAPK14,NCF4,SLC2A3
GSE38304_MYC_NEG_VS_POS_GC_BCELL_DN	0.056	0.18	169	199	4	23467	BCL2A1,FAM129A,IL1R1,NCF4
GSE3982_CENT_MEMORY_CD4_TCELL_VS_NKCELL_DN	0.056	0.18	169	199	4	23467	C5AR1,GSN,MGAM,NFIL3
GSE3982_CENT_MEMORY_CD4_TCELL_VS_TH1_DN	0.056	0.18	169	199	4	23467	ANXA3,NFIL3,RRM2,TYMS
GSE3982_EFF_MEMORY_CD4_TCELL_VS_TH1_DN	0.056	0.18	169	199	4	23467	H1F0,NUSAP1,RRM2,TYMS
GSE3982_EOSINOPHIL_VS_MAST_CELL_UP	0.056	0.18	169	199	4	23467	FPR1,GSN,LIMK2,MMP25
GSE39820_CTRL_VS_IL1B_IL6_CD4_TCELL_DN	0.056	0.18	169	199	4	23467	DDX3Y,IL1RN,KDM5D,PPP1R15A
GSE39820_CTRL_VS_TGFBETA1_IL6_IL23A_CD4_TCELL_DN	0.056	0.18	169	199	4	23467	CXCL1,GADD45A,IL1R1,IL1RN
GSE40273_GATA1_KO_VS_WT_TREG_DN	0.056	0.18	169	199	4	23467	CYP4F3,PHC2,RAB31,SLC2A3
GSE40274_CTRL_VS_FOXP3_AND_HELIOS_TRANSDUCED_ACTIVATED_CD4_TCELL_UP	0.056	0.18	169	199	4	23467	CYP4F3,MAPK14,RAB31,SLC2A3
GSE40666_STAT1_KO_VS_STAT4_KO_CD8_TCELL_UP	0.056	0.18	169	199	4	23467	IMPA2,MAPK14,TALDO1,ZYX
GSE41176_WT_VS_TAK1_KO_ANTI_IGM_STIM_BCELL_1H_UP	0.056	0.18	169	199	4	23467	CRISP3,NFIL3,VNN1,ZYX
GSE42088_UNINF_VS_LEISHMANIA_INF_DC_4H_DN	0.056	0.18	169	199	4	23467	BPI,PPP1R15A,S100P,TREM1
GSE42724_MEMORY_BCELL_VS_PLASMABLAST_DN	0.056	0.18	169	199	4	23467	FOXO3,GNG10,PRTN3,SELENBP1
GSE43260_BTLA_POS_VS_NEG_INTRATUMORAL_CD8_TCELL_DN	0.056	0.18	169	199	4	23467	HIST1H2BD,HIST2H2BE,RAB31,TNFAIP6
GSE43955_1H_VS_10H_ACT_CD4_TCELL_WITH_TGFB_IL6_UP	0.056	0.18	169	199	4	23467	GYG1,HP,LIMK2,NUSAP1
GSE44649_WT_VS_MIR155_KO_ACTIVATED_CD8_TCELL_UP	0.056	0.18	169	199	4	23467	BASP1,GYG1,IL1RN,NFIL3
GSE45365_NK_CELL_VS_BCELL_MCMV_INFECTION_UP	0.056	0.18	169	199	4	23467	IL1RN,NFE2,RAB31,RRAGD
GSE45739_NRAS_KO_VS_WT_UNSTIM_CD4_TCELL_UP	0.056	0.18	169	199	4	23467	AQP9,PFKFB3,SLC2A3,TRIB1
GSE46606_DAY1_VS_DAY3_CD40L_IL2_IL5_STIMULATED_IRF4_KO_BCELL_DN	0.056	0.18	169	199	4	23467	GADD45A,H1F0,MXD1,NQO2
GSE4984_LPS_VS_VEHICLE_CTRL_TREATED_DC_UP	0.056	0.18	169	199	4	23467	ACTN1,CEACAM8,MPP1,MYB
GSE7460_TREG_VS_TCONV_ACT_WITH_TGFB_UP	0.056	0.18	169	199	4	23467	FAM129A,GCA,RRAGD,VSIG4
GSE7460_WT_VS_FOXP3_HET_ACT_WITH_TGFB_TCONV_DN	0.056	0.18	169	199	4	23467	ANXA3,BASP1,BCL2A1,PGLYRP1
GSE7548_DAY7_VS_DAY28_PCC_IMMUNIZATION_CD4_TCELL_DN	0.056	0.18	169	199	4	23467	CHI3L1,CLC,FKBP1B,HIST2H2BE
GSE7548_NAIVE_VS_DAY7_PCC_IMMUNIZATION_CD4_TCELL_DN	0.056	0.18	169	199	4	23467	ADM,FUT4,GCA,GMPR
GSE7831_1H_VS_4H_CPG_STIM_PDC_DN	0.056	0.18	169	199	4	23467	IL1R2,IMPA2,MPO,PADI4
GSE7852_LN_VS_THYMUS_TREG_UP	0.056	0.18	169	199	4	23467	DDX3Y,IRAK3,KDM5D,SLC2A3
GSE8835_HEALTHY_VS_CLL_CD4_TCELL_UP	0.056	0.18	169	199	4	23467	ALOX5,CTNNAL1,CYP4F3,TALDO1
GSE9988_ANTI_TREM1_VS_ANTI_TREM1_AND_LPS_MONOCYTE_UP	0.056	0.18	169	199	4	23467	CKAP4,DHRS9,PHC2,ZYX
KAECH_DAY8_EFF_VS_MEMORY_CD8_TCELL_DN	0.056	0.18	169	199	4	23467	AQP9,EGR1,GADD45A,TNFAIP6
GOLDRATH_NAIVE_VS_EFF_CD8_TCELL_UP	0.057	0.18	169	200	4	23467	BCL6,DDX3Y,GSN,MPP1
GSE10240_CTRL_VS_IL17_AND_IL22_STIM_PRIMARY_BRONCHIAL_EPITHELIAL_CELLS_DN	0.057	0.18	169	200	4	23467	BASP1,CKAP4,MYB,RRM2
GSE10240_CTRL_VS_IL22_STIM_PRIMARY_BRONCHIAL_EPITHELIAL_CELLS_UP	0.057	0.18	169	200	4	23467	AQP9,BASP1,IL1R1,ZYX
[truncated: 3,621 more rows]

## Sheet: H) BioGPS UP
Supplementary Table 2H. Hypergeometric enrichment analysis using BioGPS UP database and hypeR package
[truncated: 8 more rows]

[truncated: 2 more sheets: I) BioGPS Down, J) DGN]
